# Supplementary material for: Association mapping for water use efficiency in soybean identifies previously reported and novel loci and permits genomic prediction
Source: Front Plant Sci. 2024 Nov 28;15:1486736. doi: 10.3389/fpls.2024.1486736 (PMC11634610; doi:10.3389/fpls.2024.1486736)
Supplement: Supplementary file 1 [file Table1.xlsx]

## Sheet: Table S1
Table S1 Latitude, longitude, number of rows, plot length, plot width, type of irrigation, planting dates, C13 sample collection dates, weather data, number of irrigations, and potential evapotranspiration rate for the drought treatment at seven environments of the current study.
	CO18IR	CO19IR	PT18IR	PT19IR	RH18IR	CO18DR	PT19DR
Latitude	38.897N	38.897N	35.2547N	35.2547N	33.8102N	38.897N	35.2547N
Longitude	-92.218	-92.218	-90.7965	-90.7965	-91.2777	-92.218	-90.7965
Number of rows per plot	4	4	9	9	9	4	9
Plot length (m)	3.96	3.96	4.57	4.57	4.57	3.96	4.57
Plot width between rows (cm)	15	15	19	19	19	15	19
Type of Irrigation	Drip	Drip	Flood	Flood	Furrow	Drip	Flood
Planting date	2022-05-07	2022-05-17	2022-06-07	2022-05-30	2022-05-31	2022-05-07	2022-05-30
C13 sample collection dates	4, 5-Sept	2022-09-03	2022-08-29	2022-08-29	2022-08-29	4, 5-Sept	2022-08-29
Average maximum temperature (°C)	29	29	31	32	30	29	32
Average minimum temperature (°C)	18	12	22	19	23	18	19
Total precipitation between planting and sample collection (mm)	326	457	305	394	331	326	394
Number of irrigations	4	1	2	2	3	0	0
*Cumulative potential evapotranspiration (mm)	586	480	427	437	414	586	437
*Cumulative potential evapotranspiration between emergence and C13 sample collection date.

## Sheet: Table S2
Table S2 Raw unprocessed data for dC13 for the 205 soybean genotypes used in the current study, including checks.
Plot	Env	PI	Entry	REP	Trt	IB	SampleID	dC13
4070	CO18	08705_16	804	1	IR	2	BRC-C3B-	-27.99
5026	CO18	08705_16	804	2	IR	7	BRC-C3B-	-27.92
6080	CO18	08705_16	804	3	IR	12	BRC-C3B-	-27.73
1070	CO18	08705_16	804	1	NI	2	BRC-C3B-	-27.26
2188	CO18	08705_16	804	2	NI	7	BRC-C3B-	-27
3101	CO18	08705_16	804	3	NI	9	BRC-C3B-	-27.12
4140	CO18	A5959	803	1	IR	3	BRC-C3B-	-26.82
5188	CO18	A5959	803	2	IR	5	BRC-C3B-	-27.03
6143	CO18	A5959	803	3	IR	10	BRC-C3B-	-26.73
1188	CO18	A5959	803	1	NI	3	BRC-C3B-	-27.2
2116	CO18	A5959	803	2	NI	8	BRC-C3B-	-26.41
3129	CO18	A5959	803	3	NI	11	BRC-C3B-	-26.77
4039	CO18	FC031630	469	1	IR	4	BRC-C3B-	-27.51
5116	CO18	FC031630	469	2	IR	8	BRC-C3B-	-27.81
6089	CO18	FC031630	469	3	IR	10	BRC-C3B-	-27.75
1178	CO18	FC031630	469	1	NI	1	BRC-C3B-	-26.11
2184	CO18	FC031630	469	2	NI	7	NA	NA
3054	CO18	FC031630	469	3	NI	11	NA	NA
4031	CO18	LG11_8169_007F	805	1	IR	2	BRC-C3B-	-27.41
4076	CO18	LG11_8169_007F	805	1	IR	1	BRC-C3B-	-27.33
4081	CO18	LG11_8169_007F	805	1	IR	4	BRC-C3B-	-27.53
4178	CO18	LG11_8169_007F	805	1	IR	3	BRC-C3B-	-27.77
5036	CO18	LG11_8169_007F	805	2	IR	5	BRC-C3B-	-27.54
5052	CO18	LG11_8169_007F	805	2	IR	6	BRC-C3B-	-27.25
5122	CO18	LG11_8169_007F	805	2	IR	7	BRC-C3B-	-27.2
5136	CO18	LG11_8169_007F	805	2	IR	8	BRC-C3B-	-27.45
6033	CO18	LG11_8169_007F	805	3	IR	10	BRC-C3B-	-27.36
6112	CO18	LG11_8169_007F	805	3	IR	9	BRC-C3B-	-27.72
6156	CO18	LG11_8169_007F	805	3	IR	12	BRC-C3B-	-27.19
6180	CO18	LG11_8169_007F	805	3	IR	11	BRC-C3B-	-27.55
1066	CO18	LG11_8169_007F	805	1	NI	2	BRC-C3B-	-26.58
1102	CO18	LG11_8169_007F	805	1	NI	1	BRC-C3B-	-26.27
1131	CO18	LG11_8169_007F	805	1	NI	3	BRC-C3B-	-26.85
1155	CO18	LG11_8169_007F	805	1	NI	4	BRC-C3B-	-27.03
2045	CO18	LG11_8169_007F	805	2	NI	5	BRC-C3B-	-26.02
2078	CO18	LG11_8169_007F	805	2	NI	8	BRC-C3B-	-26.78
2109	CO18	LG11_8169_007F	805	2	NI	7	BRC-C3B-	-26.26
2198	CO18	LG11_8169_007F	805	2	NI	6	BRC-C3B-	-26.24
3004	CO18	LG11_8169_007F	805	3	NI	9	NA	NA
3055	CO18	LG11_8169_007F	805	3	NI	11	BRC-C3B-	-26.66
3089	CO18	LG11_8169_007F	805	3	NI	10	BRC-C3B-	-26.63
3211	CO18	LG11_8169_007F	805	3	NI	12	BRC-C3B-	-26.27
4125	CO18	LeeNN(blockcheck)	806	1	IR	2	BRC-C3B-	-28.98
4142	CO18	LeeNN(blockcheck)	806	1	IR	3	BRC-C3B-	-28.89
4172	CO18	LeeNN(blockcheck)	806	1	IR	1	BRC-C3B-	-28.88
4174	CO18	LeeNN(blockcheck)	806	1	IR	4	BRC-C3B-	-28.96
5020	CO18	LeeNN(blockcheck)	806	2	IR	8	BRC-C3B-	-29.16
5125	CO18	LeeNN(blockcheck)	806	2	IR	6	BRC-C3B-	-28.52
5151	CO18	LeeNN(blockcheck)	806	2	IR	5	BRC-C3B-	-28.77
5178	CO18	LeeNN(blockcheck)	806	2	IR	7	BRC-C3B-	-28.75
6049	CO18	LeeNN(blockcheck)	806	3	IR	10	BRC-C3B-	-28.61
6078	CO18	LeeNN(blockcheck)	806	3	IR	12	BRC-C3B-	-29.08
6172	CO18	LeeNN(blockcheck)	806	3	IR	9	BRC-C3B-	-28.85
6181	CO18	LeeNN(blockcheck)	806	3	IR	11	BRC-C3B-	-29.07
1004	CO18	LeeNN(blockcheck)	806	1	NI	1	BRC-C3B-	-26.56
1008	CO18	LeeNN(blockcheck)	806	1	NI	2	BRC-C3B-	-28.59
1073	CO18	LeeNN(blockcheck)	806	1	NI	3	BRC-C3B-	-27.95
1173	CO18	LeeNN(blockcheck)	806	1	NI	4	BRC-C3B-	-28.65
2024	CO18	LeeNN(blockcheck)	806	2	NI	5	BRC-C3B-	-28.71
2027	CO18	LeeNN(blockcheck)	806	2	NI	6	BRC-C3B-	-29.23
2077	CO18	LeeNN(blockcheck)	806	2	NI	8	BRC-C3B-	-28.27
2110	CO18	LeeNN(blockcheck)	806	2	NI	7	BRC-C3B-	-28.25
3068	CO18	LeeNN(blockcheck)	806	3	NI	10	BRC-C3B-	-28.61
3075	CO18	LeeNN(blockcheck)	806	3	NI	11	BRC-C3B-	-28.07
3099	CO18	LeeNN(blockcheck)	806	3	NI	9	BRC-C3B-	-29.12
3114	CO18	LeeNN(blockcheck)	806	3	NI	12	BRC-C3B-	-28.54
4102	CO18	PI058955	470	1	IR	3	BRC-C3B-	-28.25
5202	CO18	PI058955	470	2	IR	7	BRC-C3B-	-27.29
6150	CO18	PI058955	470	3	IR	9	BRC-C3B-	-27.99
1010	CO18	PI058955	470	1	NI	2	BRC-C3B-	-26.47
2181	CO18	PI058955	470	2	NI	6	BRC-C3B-	-26.36
3166	CO18	PI058955	470	3	NI	11	BRC-C3B-	-25.82
4105	CO18	PI070229	471	1	IR	2	BRC-C3B-	-27.89
5156	CO18	PI070229	471	2	IR	8	BRC-C3B-	-28.13
6116	CO18	PI070229	471	3	IR	12	BRC-C3B-	-27.76
1194	CO18	PI070229	471	1	NI	1	NA	NA
2160	CO18	PI070229	471	2	NI	5	BRC-C3B-	-25.9
3029	CO18	PI070229	471	3	NI	10	BRC-C3B-	-26.45
4028	CO18	PI080479	472	1	IR	3	NA	NA
5190	CO18	PI080479	472	2	IR	5	NA	NA
6046	CO18	PI080479	472	3	IR	11	BRC-C3B-	-27.86
1209	CO18	PI080479	472	1	NI	4	BRC-C3B-	-25.82
2142	CO18	PI080479	472	2	NI	6	BRC-C3B-	-26.56
3180	CO18	PI080479	472	3	NI	10	BRC-C3B-	-26.23
4210	CO18	PI081030	473	1	IR	1	BRC-C3B-	-28.03
5138	CO18	PI081030	473	2	IR	7	BRC-C3B-	-28.2
6132	CO18	PI081030	473	3	IR	9	BRC-C3B-	-28.2
1024	CO18	PI081030	473	1	NI	1	BRC-C3B-	-26.49
2019	CO18	PI081030	473	2	NI	8	NA	NA
3106	CO18	PI081030	473	3	NI	10	BRC-C3B-	-27.05
4201	CO18	PI084594	404	1	IR	3	BRC-C3B-	-27.97
5070	CO18	PI084594	404	2	IR	6	BRC-C3B-	-28.48
6094	CO18	PI084594	404	3	IR	9	BRC-C3B-	-27.45
1125	CO18	PI084594	404	1	NI	2	BRC-C3B-	-26.51
2120	CO18	PI084594	404	2	NI	5	BRC-C3B-	-26.52
3025	CO18	PI084594	404	3	NI	9	BRC-C3B-	-26.35
4157	CO18	PI084628	474	1	IR	4	BRC-C3B-	-26.59
5049	CO18	PI084628	474	2	IR	6	BRC-C3B-	-27.12
6012	CO18	PI084628	474	3	IR	10	BRC-C3B-	-26.41
1147	CO18	PI084628	474	1	NI	3	BRC-C3B-	-25.88
2048	CO18	PI084628	474	2	NI	6	BRC-C3B-	-26.42
3158	CO18	PI084628	474	3	NI	9	BRC-C3B-	-26.72
4024	CO18	PI089074	405	1	IR	4	BRC-C3B-	-27.95
5123	CO18	PI089074	405	2	IR	7	BRC-C3B-	-27.71
6170	CO18	PI089074	405	3	IR	9	BRC-C3B-	-28.41
1064	CO18	PI089074	405	1	NI	1	BRC-C3B-	-26.23
2148	CO18	PI089074	405	2	NI	7	BRC-C3B-	-26.42
3076	CO18	PI089074	405	3	NI	12	BRC-C3B-	-26.56
4079	CO18	PI090305	476	1	IR	4	BRC-C3B-	-26.25
5051	CO18	PI090305	476	2	IR	6	BRC-C3B-	-26.62
6133	CO18	PI090305	476	3	IR	9	BRC-C3B-	-27.71
1031	CO18	PI090305	476	1	NI	3	BRC-C3B-	-26.9
2162	CO18	PI090305	476	2	NI	6	BRC-C3B-	-25.7
3124	CO18	PI090305	476	3	NI	10	NA	NA
4107	CO18	PI092641B	407	1	IR	2	BRC-C3B-	-26.99
5007	CO18	PI092641B	407	2	IR	7	BRC-C3B-	-27.8
6079	CO18	PI092641B	407	3	IR	12	BRC-C3B-	-27.82
1094	CO18	PI092641B	407	1	NI	3	BRC-C3B-	-26.81
2159	CO18	PI092641B	407	2	NI	5	BRC-C3B-	-25.66
3006	CO18	PI092641B	407	3	NI	10	BRC-C3B-	-26.87
4188	CO18	PI096280	408	1	IR	1	BRC-C3B-	-26.97
5079	CO18	PI096280	408	2	IR	8	BRC-C3B-	-27.71
6101	CO18	PI096280	408	3	IR	11	BRC-C3B-	-26.95
1200	CO18	PI096280	408	1	NI	2	NA	NA
2166	CO18	PI096280	408	2	NI	7	BRC-C3B-	-25.83
3096	CO18	PI096280	408	3	NI	12	BRC-C3B-	-26.15
4069	CO18	PI096333	478	1	IR	2	BRC-C3B-	-28.03
5076	CO18	PI096333	478	2	IR	5	BRC-C3B-	-28.09
6091	CO18	PI096333	478	3	IR	9	BRC-C3B-	-27.61
1012	CO18	PI096333	478	1	NI	3	BRC-C3B-	-26.58
2201	CO18	PI096333	478	2	NI	6	BRC-C3B-	-27.32
3073	CO18	PI096333	478	3	NI	11	BRC-C3B-	-27.26
4054	CO18	PI157396	501	1	IR	1	NA	NA
5044	CO18	PI157396	501	2	IR	7	NA	NA
6185	CO18	PI157396	501	3	IR	10	NA	NA
1003	CO18	PI157396	501	1	NI	1	NA	NA
2058	CO18	PI157396	501	2	NI	8	NA	NA
3177	CO18	PI157396	501	3	NI	9	NA	NA
4203	CO18	PI157452	409	1	IR	2	BRC-C3B-	-27.01
5046	CO18	PI157452	409	2	IR	7	BRC-C3B-	-27.29
6019	CO18	PI157452	409	3	IR	9	BRC-C3B-	-27.38
1154	CO18	PI157452	409	1	NI	4	BRC-C3B-	-26.78
2139	CO18	PI157452	409	2	NI	5	BRC-C3B-	-25.83
3001	CO18	PI157452	409	3	NI	9	BRC-C3B-	-27.43
4165	CO18	PI157471	410	1	IR	2	BRC-C3B-	-27.51
5109	CO18	PI157471	410	2	IR	6	BRC-C3B-	-27.08
6211	CO18	PI157471	410	3	IR	9	BRC-C3B-	-27.88
1087	CO18	PI157471	410	1	NI	2	BRC-C3B-	-26.75
2132	CO18	PI157471	410	2	NI	8	BRC-C3B-	-26.54
3133	CO18	PI157471	410	3	NI	12	BRC-C3B-	-27.2
4194	CO18	PI171433	411	1	IR	4	BRC-C3B-	-28.23
5096	CO18	PI171433	411	2	IR	8	NA	NA
6090	CO18	PI171433	411	3	IR	10	BRC-C3B-	-27.74
1185	CO18	PI171433	411	1	NI	3	NA	NA
2129	CO18	PI171433	411	2	NI	7	BRC-C3B-	-26.64
3031	CO18	PI171433	411	3	NI	11	BRC-C3B-	-27.21
4147	CO18	PI226591	412	1	IR	2	BRC-C3B-	-27.19
5101	CO18	PI226591	412	2	IR	7	BRC-C3B-	-27.88
6179	CO18	PI226591	412	3	IR	11	BRC-C3B-	-27.83
1067	CO18	PI226591	412	1	NI	2	BRC-C3B-	-26.82
2084	CO18	PI226591	412	2	NI	5	BRC-C3B-	-26.66
3039	CO18	PI226591	412	3	NI	12	BRC-C3B-	-26.89
4056	CO18	PI229343	413	1	IR	1	BRC-C3B-	-27.35
5033	CO18	PI229343	413	2	IR	6	BRC-C3B-	-26.74
6190	CO18	PI229343	413	3	IR	9	BRC-C3B-	-27.29
1078	CO18	PI229343	413	1	NI	4	BRC-C3B-	-27.15
2170	CO18	PI229343	413	2	NI	8	NA	NA
3012	CO18	PI229343	413	3	NI	11	BRC-C3B-	-26.62
4186	CO18	PI235335	414	1	IR	2	BRC-C3B-	-27.74
5016	CO18	PI235335	414	2	IR	5	BRC-C3B-	-27.99
6113	CO18	PI235335	414	3	IR	9	BRC-C3B-	-28.16
1037	CO18	PI235335	414	1	NI	4	BRC-C3B-	-27.16
2015	CO18	PI235335	414	2	NI	7	BRC-C3B-	-27.09
3028	CO18	PI235335	414	3	NI	10	BRC-C3B-	-27.07
4067	CO18	PI243521	415	1	IR	3	BRC-C3B-	-27.65
5077	CO18	PI243521	415	2	IR	8	BRC-C3B-	-27.31
6118	CO18	PI243521	415	3	IR	12	BRC-C3B-	-26.6
1002	CO18	PI243521	415	1	NI	1	BRC-C3B-	-26.15
2158	CO18	PI243521	415	2	NI	5	BRC-C3B-	-25.59
3126	CO18	PI243521	415	3	NI	10	NA	NA
4202	CO18	PI243528	416	1	IR	3	BRC-C3B-	-27.87
5103	CO18	PI243528	416	2	IR	7	BRC-C3B-	-26.98
6058	CO18	PI243528	416	3	IR	12	BRC-C3B-	-27.54
1071	CO18	PI243528	416	1	NI	3	BRC-C3B-	-26.42
2004	CO18	PI243528	416	2	NI	5	BRC-C3B-	-25.9
3150	CO18	PI243528	416	3	NI	11	BRC-C3B-	-26.7
4166	CO18	PI243545	417	1	IR	2	BRC-C3B-	-26.88
5196	CO18	PI243545	417	2	IR	8	BRC-C3B-	-27.11
6168	CO18	PI243545	417	3	IR	9	NA	NA
1159	CO18	PI243545	417	1	NI	1	NA	NA
2081	CO18	PI243545	417	2	NI	5	BRC-C3B-	-26.54
3044	CO18	PI243545	417	3	NI	9	BRC-C3B-	-26.36
4205	CO18	PI253651A	418	1	IR	2	BRC-C3B-	-26.84
5095	CO18	PI253651A	418	2	IR	5	BRC-C3B-	-27.65
6187	CO18	PI253651A	418	3	IR	10	BRC-C3B-	-26.99
1177	CO18	PI253651A	418	1	NI	1	NA	NA
2016	CO18	PI253651A	418	2	NI	8	BRC-C3B-	-27.99
3154	CO18	PI253651A	418	3	NI	12	BRC-C3B-	-26.3
4136	CO18	PI273483C	1	1	IR	4	BRC-C3B-	-28.01
5107	CO18	PI273483C	1	2	IR	6	BRC-C3B-	-27.68
6069	CO18	PI273483C	1	3	IR	10	BRC-C3B-	-27.38
1032	CO18	PI273483C	1	1	NI	3	BRC-C3B-	-26.49
2189	CO18	PI273483C	1	2	NI	8	BRC-C3B-	-26.99
3179	CO18	PI273483C	1	3	NI	10	BRC-C3B-	-26.49
4212	CO18	PI274421	419	1	IR	1	BRC-C3B-	-26.84
5113	CO18	PI274421	419	2	IR	5	BRC-C3B-	-26.83
6114	CO18	PI274421	419	3	IR	9	BRC-C3B-	-26.8
1210	CO18	PI274421	419	1	NI	4	NA	NA
2133	CO18	PI274421	419	2	NI	8	BRC-C3B-	-26
3080	CO18	PI274421	419	3	NI	9	NA	NA
4206	CO18	PI360846	4	1	IR	2	BRC-C3B-	-27.93
5184	CO18	PI360846	4	2	IR	6	BRC-C3B-	-27.68
6034	CO18	PI360846	4	3	IR	10	BRC-C3B-	-28.07
1121	CO18	PI360846	4	1	NI	1	NA	NA
2125	CO18	PI360846	4	2	NI	6	BRC-C3B-	-27.03
3022	CO18	PI360846	4	3	NI	9	BRC-C3B-	-27.48
4026	CO18	PI361103	6	1	IR	3	BRC-C3B-	-27.61
5120	CO18	PI361103	6	2	IR	7	BRC-C3B-	-27.68
6010	CO18	PI361103	6	3	IR	11	BRC-C3B-	-27.4
1030	CO18	PI361103	6	1	NI	2	BRC-C3B-	-27.56
2083	CO18	PI361103	6	2	NI	5	BRC-C3B-	-27.16
3144	CO18	PI361103	6	3	NI	10	BRC-C3B-	-27.04
4104	CO18	PI377574	7	1	IR	3	BRC-C3B-	-28.33
5065	CO18	PI377574	7	2	IR	7	BRC-C3B-	-27.83
6057	CO18	PI377574	7	3	IR	9	BRC-C3B-	-28.19
1152	CO18	PI377574	7	1	NI	4	BRC-C3B-	-26.54
2175	CO18	PI377574	7	2	NI	5	BRC-C3B-	-28.17
3204	CO18	PI377574	7	3	NI	11	BRC-C3B-	-27.78
4100	CO18	PI398198	10	1	IR	4	BRC-C3B-	-27.68
5110	CO18	PI398198	10	2	IR	5	BRC-C3B-	-26.99
6005	CO18	PI398198	10	3	IR	12	NA	NA
1141	CO18	PI398198	10	1	NI	1	BRC-C3B-	-26.55
2031	CO18	PI398198	10	2	NI	7	BRC-C3B-	-26.62
3071	CO18	PI398198	10	3	NI	11	NA	NA
4035	CO18	PI398202	13	1	IR	1	BRC-C3B-	-27.61
5067	CO18	PI398202	13	2	IR	7	BRC-C3B-	-27.74
6001	CO18	PI398202	13	3	IR	12	BRC-C3B-	-27.33
1092	CO18	PI398202	13	1	NI	3	BRC-C3B-	-26.64
2167	CO18	PI398202	13	2	NI	7	BRC-C3B-	-25.66
3157	CO18	PI398202	13	3	NI	9	BRC-C3B-	-26.14
4116	CO18	PI398223	14	1	IR	4	BRC-C3B-	-27.47
5038	CO18	PI398223	14	2	IR	5	BRC-C3B-	-27.24
6199	CO18	PI398223	14	3	IR	11	BRC-C3B-	-27.63
1081	CO18	PI398223	14	1	NI	1	BRC-C3B-	-26.37
2163	CO18	PI398223	14	2	NI	6	BRC-C3B-	-25.91
3103	CO18	PI398223	14	3	NI	9	BRC-C3B-	-26.36
4133	CO18	PI398228	420	1	IR	1	BRC-C3B-	-27.9
5040	CO18	PI398228	420	2	IR	8	BRC-C3B-	-28
6163	CO18	PI398228	420	3	IR	10	BRC-C3B-	-27.41
1019	CO18	PI398228	420	1	NI	4	BRC-C3B-	-26.64
2099	CO18	PI398228	420	2	NI	5	BRC-C3B-	-27.24
3138	CO18	PI398228	420	3	NI	9	BRC-C3B-	-26.83
4209	CO18	PI398245	481	1	IR	1	BRC-C3B-	-26.98
5092	CO18	PI398245	481	2	IR	5	BRC-C3B-	-27.16
6003	CO18	PI398245	481	3	IR	12	BRC-C3B-	-27.27
1077	CO18	PI398245	481	1	NI	4	BRC-C3B-	-26.74
2127	CO18	PI398245	481	2	NI	6	BRC-C3B-	-26.24
3121	CO18	PI398245	481	3	NI	9	BRC-C3B-	-26.33
4169	CO18	PI398249	23	1	IR	1	BRC-C3B-	-28.03
5066	CO18	PI398249	23	2	IR	7	BRC-C3B-	-27.32
6027	CO18	PI398249	23	3	IR	11	BRC-C3B-	-26.84
1053	CO18	PI398249	23	1	NI	3	BRC-C3B-	-27.19
2200	CO18	PI398249	23	2	NI	6	BRC-C3B-	-27.13
3132	CO18	PI398249	23	3	NI	12	BRC-C3B-	-26.76
4131	CO18	PI398272	26	1	IR	1	BRC-C3B-	-27.91
5112	CO18	PI398272	26	2	IR	5	BRC-C3B-	-27.91
6203	CO18	PI398272	26	3	IR	10	BRC-C3B-	-27.73
1135	CO18	PI398272	26	1	NI	4	BRC-C3B-	-27.45
2119	CO18	PI398272	26	2	NI	5	BRC-C3B-	-26.41
3201	CO18	PI398272	26	3	NI	10	BRC-C3B-	-27.23
4103	CO18	PI398298	30	1	IR	3	BRC-C3B-	-27.17
5086	CO18	PI398298	30	2	IR	6	BRC-C3B-	-26.99
6037	CO18	PI398298	30	3	IR	9	BRC-C3B-	-26.63
1054	CO18	PI398298	30	1	NI	3	BRC-C3B-	-27.03
2066	CO18	PI398298	30	2	NI	6	BRC-C3B-	-26
3011	CO18	PI398298	30	3	NI	11	BRC-C3B-	-26.71
4016	CO18	PI398321	35	1	IR	1	BRC-C3B-	-27.41
5006	CO18	PI398321	35	2	IR	7	NA	NA
6149	CO18	PI398321	35	3	IR	9	BRC-C3B-	-28.06
1168	CO18	PI398321	35	1	NI	3	BRC-C3B-	-26.6
2209	CO18	PI398321	35	2	NI	8	BRC-C3B-	-26.41
3170	CO18	PI398321	35	3	NI	12	BRC-C3B-	-26.09
4179	CO18	PI398396	44	1	IR	3	BRC-C3B-	-27.66
5137	CO18	PI398396	44	2	IR	8	BRC-C3B-	-27.57
6137	CO18	PI398396	44	3	IR	12	BRC-C3B-	-27.62
1033	CO18	PI398396	44	1	NI	3	BRC-C3B-	-26.48
2076	CO18	PI398396	44	2	NI	8	BRC-C3B-	-27.38
3181	CO18	PI398396	44	3	NI	10	BRC-C3B-	-26.43
4159	CO18	PI398492	50	1	IR	3	BRC-C3B-	-27.38
5013	CO18	PI398492	50	2	IR	6	BRC-C3B-	-27.05
6212	CO18	PI398492	50	3	IR	9	BRC-C3B-	-27.52
1192	CO18	PI398492	50	1	NI	4	BRC-C3B-	-26.12
2090	CO18	PI398492	50	2	NI	7	BRC-C3B-	-26.75
3021	CO18	PI398492	50	3	NI	9	BRC-C3B-	-27.06
4023	CO18	PI398601	502	1	IR	4	NA	NA
5012	CO18	PI398601	502	2	IR	6	NA	NA
6191	CO18	PI398601	502	3	IR	9	NA	NA
1044	CO18	PI398601	502	1	NI	1	NA	NA
2156	CO18	PI398601	502	2	NI	5	NA	NA
3178	CO18	PI398601	502	3	NI	9	NA	NA
4195	CO18	PI398617	54	1	IR	4	BRC-C3B-	-27.09
5104	CO18	PI398617	54	2	IR	7	BRC-C3B-	-27.23
6122	CO18	PI398617	54	3	IR	11	BRC-C3B-	-27.28
1062	CO18	PI398617	54	1	NI	1	BRC-C3B-	-26.43
2085	CO18	PI398617	54	2	NI	6	BRC-C3B-	-25.72
3111	CO18	PI398617	54	3	NI	11	BRC-C3B-	-26.57
4009	CO18	PI398775	69	1	IR	3	BRC-C3B-	-27.85
5082	CO18	PI398775	69	2	IR	7	BRC-C3B-	-27.48
6128	CO18	PI398775	69	3	IR	10	BRC-C3B-	-27.94
1036	CO18	PI398775	69	1	NI	4	BRC-C3B-	-26.77
2205	CO18	PI398775	69	2	NI	7	BRC-C3B-	-26.33
3014	CO18	PI398775	69	3	NI	11	BRC-C3B-	-27.05
4120	CO18	PI398804	72	1	IR	3	BRC-C3B-	-28.15
5061	CO18	PI398804	72	2	IR	8	BRC-C3B-	-27.14
6124	CO18	PI398804	72	3	IR	10	BRC-C3B-	-28.41
1042	CO18	PI398804	72	1	NI	1	NA	NA
2153	CO18	PI398804	72	2	NI	8	BRC-C3B-	-26.59
3053	CO18	PI398804	72	3	NI	11	BRC-C3B-	-26.59
4032	CO18	PI398920	81	1	IR	2	BRC-C3B-	-27.25
5145	CO18	PI398920	81	2	IR	6	BRC-C3B-	-26.72
6194	CO18	PI398920	81	3	IR	12	BRC-C3B-	-27.7
1128	CO18	PI398920	81	1	NI	3	BRC-C3B-	-26.98
2054	CO18	PI398920	81	2	NI	7	BRC-C3B-	-27.46
3109	CO18	PI398920	81	3	NI	11	BRC-C3B-	-27.16
4192	CO18	PI398965	86	1	IR	1	BRC-C3B-	-29.02
5042	CO18	PI398965	86	2	IR	8	BRC-C3B-	-28.28
6103	CO18	PI398965	86	3	IR	11	BRC-C3B-	-27.52
1026	CO18	PI398965	86	1	NI	2	NA	NA
2050	CO18	PI398965	86	2	NI	6	BRC-C3B-	-27.35
3035	CO18	PI398965	86	3	NI	11	BRC-C3B-	-27.69
4164	CO18	PI398970	87	1	IR	2	BRC-C3B-	-27.85
5114	CO18	PI398970	87	2	IR	5	BRC-C3B-	-28.01
6066	CO18	PI398970	87	3	IR	11	BRC-C3B-	-27.49
1075	CO18	PI398970	87	1	NI	3	BRC-C3B-	-27.01
2193	CO18	PI398970	87	2	NI	8	NA	NA
3164	CO18	PI398970	87	3	NI	10	BRC-C3B-	-26.59
4181	CO18	PI398982	89	1	IR	3	BRC-C3B-	-28.15
5192	CO18	PI398982	89	2	IR	5	BRC-C3B-	-27.73
6093	CO18	PI398982	89	3	IR	9	BRC-C3B-	-28.08
1047	CO18	PI398982	89	1	NI	2	BRC-C3B-	-26.34
2063	CO18	PI398982	89	2	NI	5	BRC-C3B-	-26.39
3117	CO18	PI398982	89	3	NI	12	BRC-C3B-	-27.03
4053	CO18	PI398987	90	1	IR	1	BRC-C3B-	-27.25
5058	CO18	PI398987	90	2	IR	8	BRC-C3B-	-26.72
6159	CO18	PI398987	90	3	IR	11	BRC-C3B-	-27.06
1105	CO18	PI398987	90	1	NI	2	BRC-C3B-	-26.4
2168	CO18	PI398987	90	2	NI	7	BRC-C3B-	-27.44
3186	CO18	PI398987	90	3	NI	11	BRC-C3B-	-26.11
4183	CO18	PI398997	482	1	IR	2	BRC-C3B-	-27.43
5099	CO18	PI398997	482	2	IR	8	BRC-C3B-	-27.57
6158	CO18	PI398997	482	3	IR	11	BRC-C3B-	-27.34
1158	CO18	PI398997	482	1	NI	1	BRC-C3B-	-26.76
2049	CO18	PI398997	482	2	NI	6	BRC-C3B-	-26.47
3176	CO18	PI398997	482	3	NI	9	BRC-C3B-	-26.92
4199	CO18	PI399027	97	1	IR	3	BRC-C3B-	-27.1
5015	CO18	PI399027	97	2	IR	6	BRC-C3B-	-27.24
6015	CO18	PI399027	97	3	IR	10	BRC-C3B-	-26.89
1095	CO18	PI399027	97	1	NI	4	BRC-C3B-	-25.98
2040	CO18	PI399027	97	2	NI	8	BRC-C3B-	-27.1
3058	CO18	PI399027	97	3	NI	12	BRC-C3B-	-27.38
4064	CO18	PI404164	421	1	IR	3	BRC-C3B-	-27.97
5201	CO18	PI404164	421	2	IR	7	BRC-C3B-	-27.73
6044	CO18	PI404164	421	3	IR	11	BRC-C3B-	-28.15
1198	CO18	PI404164	421	1	NI	2	BRC-C3B-	-26.3
2124	CO18	PI404164	421	2	NI	6	BRC-C3B-	-26.73
3110	CO18	PI404164	421	3	NI	11	BRC-C3B-	-26.99
4146	CO18	PI404190	422	1	IR	2	BRC-C3B-	-26.99
5134	CO18	PI404190	422	2	IR	8	BRC-C3B-	-27.4
6051	CO18	PI404190	422	3	IR	10	BRC-C3B-	-27.3
1142	CO18	PI404190	422	1	NI	2	BRC-C3B-	-25.92
2061	CO18	PI404190	422	2	NI	5	BRC-C3B-	-26.97
3017	CO18	PI404190	422	3	NI	12	BRC-C3B-	-26.58
4084	CO18	PI404191	109	1	IR	3	BRC-C3B-	-29.56
5159	CO18	PI404191	109	2	IR	7	BRC-C3B-	-27.98
6064	CO18	PI404191	109	3	IR	11	BRC-C3B-	-28.03
1040	CO18	PI404191	109	1	NI	4	BRC-C3B-	-27.07
2092	CO18	PI404191	109	2	NI	7	BRC-C3B-	-27.09
3077	CO18	PI404191	109	3	NI	12	BRC-C3B-	-28.33
4101	CO18	PI404199	110	1	IR	3	BRC-C3B-	-28.06
5169	CO18	PI404199	110	2	IR	5	BRC-C3B-	-28.86
6023	CO18	PI404199	110	3	IR	12	BRC-C3B-	-27.17
1118	CO18	PI404199	110	1	NI	1	BRC-C3B-	-27.96
2093	CO18	PI404199	110	2	NI	7	NA	NA
3200	CO18	PI404199	110	3	NI	10	BRC-C3B-	-26.65
4003	CO18	PI407734	423	1	IR	4	BRC-C3B-	-27.53
5173	CO18	PI407734	423	2	IR	8	BRC-C3B-	-27.52
6117	CO18	PI407734	423	3	IR	12	BRC-C3B-	-28.03
1134	CO18	PI407734	423	1	NI	4	BRC-C3B-	-27.57
2079	CO18	PI407734	423	2	NI	8	BRC-C3B-	-27.24
3172	CO18	PI407734	423	3	NI	12	BRC-C3B-	-25.98
4138	CO18	PI407735	113	1	IR	3	BRC-C3B-	-28.08
5014	CO18	PI407735	113	2	IR	6	BRC-C3B-	-27.25
6077	CO18	PI407735	113	3	IR	12	NA	NA
1034	CO18	PI407735	113	1	NI	3	BRC-C3B-	-26.64
2097	CO18	PI407735	113	2	NI	8	BRC-C3B-	-26.85
3127	CO18	PI407735	113	3	NI	10	NA	NA
4155	CO18	PI407821A	116	1	IR	4	BRC-C3B-	-27.24
5187	CO18	PI407821A	116	2	IR	6	BRC-C3B-	-27.35
6039	CO18	PI407821A	116	3	IR	12	BRC-C3B-	-27.97
1011	CO18	PI407821A	116	1	NI	3	BRC-C3B-	-26.99
2115	CO18	PI407821A	116	2	NI	8	NA	NA
3187	CO18	PI407821A	116	3	NI	11	NA	NA
4027	CO18	PI407892A	123	1	IR	3	BRC-C3B-	-27.55
5141	CO18	PI407892A	123	2	IR	7	BRC-C3B-	-27.07
6061	CO18	PI407892A	123	3	IR	12	BRC-C3B-	-27.16
1074	CO18	PI407892A	123	1	NI	3	BRC-C3B-	-26.52
2053	CO18	PI407892A	123	2	NI	7	NA	NA
3059	CO18	PI407892A	123	3	NI	12	BRC-C3B-	-26.38
4050	CO18	PI407927B	485	1	IR	2	BRC-C3B-	-27.29
5008	CO18	PI407927B	485	2	IR	7	BRC-C3B-	-26.93
6072	CO18	PI407927B	485	3	IR	9	BRC-C3B-	-27.09
1089	CO18	PI407927B	485	1	NI	2	BRC-C3B-	-25.96
2064	CO18	PI407927B	485	2	NI	5	NA	NA
3083	CO18	PI407927B	485	3	NI	9	BRC-C3B-	-26.69
4126	CO18	PI408008	503	1	IR	2	BRC-C3B-	-27.6
5158	CO18	PI408008	503	2	IR	7	BRC-C3B-	-27.24
6171	CO18	PI408008	503	3	IR	9	NA	NA
1204	CO18	PI408008	503	1	NI	3	NA	NA
2157	CO18	PI408008	503	2	NI	5	BRC-C3B-	-26.1
3212	CO18	PI408008	503	3	NI	12	BRC-C3B-	-26.59
4001	CO18	PI408021	424	1	IR	4	BRC-C3B-	-27.41
5182	CO18	PI408021	424	2	IR	7	BRC-C3B-	-26.45
6086	CO18	PI408021	424	3	IR	10	NA	NA
1114	CO18	PI408021	424	1	NI	4	BRC-C3B-	-26.72
2207	CO18	PI408021	424	2	NI	7	BRC-C3B-	-26.39
3197	CO18	PI408021	424	3	NI	9	NA	NA
4063	CO18	PI408073	134	1	IR	3	BRC-C3B-	-27.26
5194	CO18	PI408073	134	2	IR	8	BRC-C3B-	-27.66
6205	CO18	PI408073	134	3	IR	10	BRC-C3B-	-27.52
1137	CO18	PI408073	134	1	NI	1	BRC-C3B-	-27
2012	CO18	PI408073	134	2	NI	7	BRC-C3B-	-26.54
3087	CO18	PI408073	134	3	NI	10	BRC-C3B-	-26.69
4180	CO18	PI408100B	425	1	IR	3	BRC-C3B-	-27.03
5162	CO18	PI408100B	425	2	IR	7	BRC-C3B-	-27.25
6008	CO18	PI408100B	425	3	IR	11	BRC-C3B-	-26.65
1191	CO18	PI408100B	425	1	NI	4	NA	NA
2211	CO18	PI408100B	425	2	NI	8	BRC-C3B-	-26.49
3032	CO18	PI408100B	425	3	NI	11	BRC-C3B-	-26.86
4021	CO18	PI408124A	138	1	IR	4	BRC-C3B-	-27.8
5207	CO18	PI408124A	138	2	IR	6	BRC-C3B-	-27.72
6178	CO18	PI408124A	138	3	IR	11	BRC-C3B-	-27.95
1013	CO18	PI408124A	138	1	NI	3	BRC-C3B-	-26.95
2071	CO18	PI408124A	138	2	NI	7	BRC-C3B-	-27.1
3143	CO18	PI408124A	138	3	NI	10	BRC-C3B-	-26.42
4118	CO18	PI408169D	143	1	IR	4	BRC-C3B-	-26.93
5094	CO18	PI408169D	143	2	IR	5	BRC-C3B-	-28.64
6055	CO18	PI408169D	143	3	IR	9	BRC-C3B-	-27.82
1170	CO18	PI408169D	143	1	NI	4	BRC-C3B-	-26.86
2196	CO18	PI408169D	143	2	NI	5	BRC-C3B-	-26.59
3040	CO18	PI408169D	143	3	NI	12	BRC-C3B-	-26.66
4010	CO18	PI408173	144	1	IR	3	BRC-C3B-	-28.07
5091	CO18	PI408173	144	2	IR	5	BRC-C3B-	-28.92
6056	CO18	PI408173	144	3	IR	9	BRC-C3B-	-27.25
1015	CO18	PI408173	144	1	NI	3	BRC-C3B-	-27.75
2026	CO18	PI408173	144	2	NI	6	BRC-C3B-	-27.55
3056	CO18	PI408173	144	3	NI	12	BRC-C3B-	-26.76
4151	CO18	PI408181D	504	1	IR	1	NA	NA
5010	CO18	PI408181D	504	2	IR	7	NA	NA
6155	CO18	PI408181D	504	3	IR	12	NA	NA
1164	CO18	PI408181D	504	1	NI	2	NA	NA
2101	CO18	PI408181D	504	2	NI	5	NA	NA
3136	CO18	PI408181D	504	3	NI	12	NA	NA
4073	CO18	PI408189	486	1	IR	1	BRC-C3B-	-27.61
5172	CO18	PI408189	486	2	IR	5	BRC-C3B-	-26.75
6085	CO18	PI408189	486	3	IR	11	BRC-C3B-	-27.25
1058	CO18	PI408189	486	1	NI	4	BRC-C3B-	-26.68
2021	CO18	PI408189	486	2	NI	5	BRC-C3B-	-26.59
3079	CO18	PI408189	486	3	NI	12	BRC-C3B-	-26.74
4071	CO18	PI408209B	505	1	IR	2	BRC-C3B-	-28.06
5018	CO18	PI408209B	505	2	IR	5	BRC-C3B-	-27.31
6024	CO18	PI408209B	505	3	IR	12	NA	NA
1088	CO18	PI408209B	505	1	NI	2	BRC-C3B-	-27.42
2033	CO18	PI408209B	505	2	NI	7	BRC-C3B-	-27.65
3038	CO18	PI408209B	505	3	NI	12	NA	NA
4025	CO18	PI408212B	506	1	IR	3	NA	NA
5087	CO18	PI408212B	506	2	IR	6	NA	NA
6193	CO18	PI408212B	506	3	IR	12	NA	NA
1181	CO18	PI408212B	506	1	NI	2	NA	NA
2067	CO18	PI408212B	506	2	NI	6	NA	NA
3152	CO18	PI408212B	506	3	NI	12	NA	NA
4152	CO18	PI408256	487	1	IR	1	BRC-C3B-	-28.18
5029	CO18	PI408256	487	2	IR	7	BRC-C3B-	-28.75
6119	CO18	PI408256	487	3	IR	11	BRC-C3B-	-27.34
1116	CO18	PI408256	487	1	NI	4	BRC-C3B-	-27.43
2178	CO18	PI408256	487	2	NI	5	BRC-C3B-	-27.13
3188	CO18	PI408256	487	3	NI	11	BRC-C3B-	-26.72
4141	CO18	PI408262C	426	1	IR	3	BRC-C3B-	-27.67
5126	CO18	PI408262C	426	2	IR	6	BRC-C3B-	-26.97
6063	CO18	PI408262C	426	3	IR	11	BRC-C3B-	-27.22
1180	CO18	PI408262C	426	1	NI	2	BRC-C3B-	-26.16
2128	CO18	PI408262C	426	2	NI	7	BRC-C3B-	-26.12
3139	CO18	PI408262C	426	3	NI	9	BRC-C3B-	-26.28
4085	CO18	PI408269B	155	1	IR	3	BRC-C3B-	-27.5
5165	CO18	PI408269B	155	2	IR	6	BRC-C3B-	-27.36
6022	CO18	PI408269B	155	3	IR	12	BRC-C3B-	-27.14
1123	CO18	PI408269B	155	1	NI	2	NA	NA
2192	CO18	PI408269B	155	2	NI	8	BRC-C3B-	-26.8
3167	CO18	PI408269B	155	3	NI	11	BRC-C3B-	-26.44
4130	CO18	PI408280	156	1	IR	1	NA	NA
5121	CO18	PI408280	156	2	IR	7	BRC-C3B-	-27.72
6140	CO18	PI408280	156	3	IR	11	BRC-C3B-	-27.99
1039	CO18	PI408280	156	1	NI	4	BRC-C3B-	-27.4
2151	CO18	PI408280	156	2	NI	8	BRC-C3B-	-26.87
3182	CO18	PI408280	156	3	NI	10	BRC-C3B-	-26.98
4006	CO18	PI416858	427	1	IR	3	BRC-C3B-	-27.04
5002	CO18	PI416858	427	2	IR	8	BRC-C3B-	-27.55
6202	CO18	PI416858	427	3	IR	11	BRC-C3B-	-27.25
1174	CO18	PI416858	427	1	NI	4	BRC-C3B-	-26.22
2014	CO18	PI416858	427	2	NI	7	BRC-C3B-	-26.24
3094	CO18	PI416858	427	3	NI	11	BRC-C3B-	-27.18
4196	CO18	PI416884	428	1	IR	4	BRC-C3B-	-27.03
5180	CO18	PI416884	428	2	IR	7	BRC-C3B-	-27.02
6097	CO18	PI416884	428	3	IR	12	BRC-C3B-	-27.3
1127	CO18	PI416884	428	1	NI	2	BRC-C3B-	-26.25
2212	CO18	PI416884	428	2	NI	8	BRC-C3B-	-26.58
3159	CO18	PI416884	428	3	NI	9	NA	NA
4094	CO18	PI416937	801	1	IR	1	BRC-C3B-	-26.41
5205	CO18	PI416937	801	2	IR	6	BRC-C3B-	-27.72
6028	CO18	PI416937	801	3	IR	11	BRC-C3B-	-26.59
1059	CO18	PI416937	801	1	NI	4	BRC-C3B-	-26.64
2006	CO18	PI416937	801	2	NI	6	BRC-C3B-	-26.11
3191	CO18	PI416937	801	3	NI	12	BRC-C3B-	-25.9
4200	CO18	PI416997	165	1	IR	3	BRC-C3B-	-27.6
5037	CO18	PI416997	165	2	IR	5	BRC-C3B-	-27.35
6107	CO18	PI416997	165	3	IR	10	BRC-C3B-	-27.46
1161	CO18	PI416997	165	1	NI	2	BRC-C3B-	-26.18
2086	CO18	PI416997	165	2	NI	6	BRC-C3B-	-26.68
3042	CO18	PI416997	165	3	NI	9	NA	NA
4008	CO18	PI417001	507	1	IR	3	BRC-C3B-	-28.12
5189	CO18	PI417001	507	2	IR	5	NA	NA
6115	CO18	PI417001	507	3	IR	12	NA	NA
1093	CO18	PI417001	507	1	NI	3	BRC-C3B-	-27.19
2001	CO18	PI417001	507	2	NI	5	BRC-C3B-	-28.48
3147	CO18	PI417001	507	3	NI	11	NA	NA
4041	CO18	PI417028	166	1	IR	4	BRC-C3B-	-28.21
5129	CO18	PI417028	166	2	IR	5	BRC-C3B-	-27.13
6068	CO18	PI417028	166	3	IR	10	BRC-C3B-	-27.33
1138	CO18	PI417028	166	1	NI	1	BRC-C3B-	-26.78
2199	CO18	PI417028	166	2	NI	6	BRC-C3B-	-27.03
3134	CO18	PI417028	166	3	NI	12	BRC-C3B-	-26.75
4117	CO18	PI417035	167	1	IR	4	BRC-C3B-	-27.69
5152	CO18	PI417035	167	2	IR	5	BRC-C3B-	-26.67
6020	CO18	PI417035	167	3	IR	12	BRC-C3B-	-27.07
1205	CO18	PI417035	167	1	NI	3	NA	NA
2126	CO18	PI417035	167	2	NI	6	BRC-C3B-	-26.08
3131	CO18	PI417035	167	3	NI	11	BRC-C3B-	-26.35
4057	CO18	PI417070	168	1	IR	1	BRC-C3B-	-27.68
5003	CO18	PI417070	168	2	IR	8	BRC-C3B-	-27.36
6083	CO18	PI417070	168	3	IR	11	BRC-C3B-	-27.76
1038	CO18	PI417070	168	1	NI	4	BRC-C3B-	-26.86
2185	CO18	PI417070	168	2	NI	7	BRC-C3B-	-27.26
3155	CO18	PI417070	168	3	NI	12	BRC-C3B-	-27.39
4128	CO18	PI417276	430	1	IR	2	BRC-C3B-	-26.87
5115	CO18	PI417276	430	2	IR	8	BRC-C3B-	-27
6106	CO18	PI417276	430	3	IR	10	BRC-C3B-	-26.93
1106	CO18	PI417276	430	1	NI	2	BRC-C3B-	-27.11
2075	CO18	PI417276	430	2	NI	7	BRC-C3B-	-26.99
3069	CO18	PI417276	430	3	NI	10	BRC-C3B-	-26.46
4034	CO18	PI417414B	431	1	IR	2	BRC-C3B-	-27.38
5041	CO18	PI417414B	431	2	IR	8	BRC-C3B-	-26.92
6154	CO18	PI417414B	431	3	IR	12	BRC-C3B-	-27.23
1043	CO18	PI417414B	431	1	NI	1	BRC-C3B-	-26.43
2135	CO18	PI417414B	431	2	NI	8	BRC-C3B-	-26.88
3060	CO18	PI417414B	431	3	NI	12	BRC-C3B-	-26.96
4191	CO18	PI417417	177	1	IR	1	BRC-C3B-	-28.33
5176	CO18	PI417417	177	2	IR	8	BRC-C3B-	-28.14
6188	CO18	PI417417	177	3	IR	9	BRC-C3B-	-27.64
1122	CO18	PI417417	177	1	NI	1	BRC-C3B-	-26.04
2074	CO18	PI417417	177	2	NI	7	BRC-C3B-	-27.08
3092	CO18	PI417417	177	3	NI	11	BRC-C3B-	-27
4134	CO18	PI417424	509	1	IR	4	NA	NA
5050	CO18	PI417424	509	2	IR	6	NA	NA
6076	CO18	PI417424	509	3	IR	9	NA	NA
1189	CO18	PI417424	509	1	NI	4	NA	NA
2020	CO18	PI417424	509	2	NI	8	NA	NA
3165	CO18	PI417424	509	3	NI	11	NA	NA
4143	CO18	PI417432	432	1	IR	2	NA	NA
5130	CO18	PI417432	432	2	IR	5	BRC-C3B-	-27.02
6121	CO18	PI417432	432	3	IR	11	BRC-C3B-	-27.79
1184	CO18	PI417432	432	1	NI	3	BRC-C3B-	-26.33
2187	CO18	PI417432	432	2	NI	7	NA	NA
3086	CO18	PI417432	432	3	NI	10	BRC-C3B-	-26.83
4099	CO18	PI417495	433	1	IR	4	BRC-C3B-	-26.96
5200	CO18	PI417495	433	2	IR	7	BRC-C3B-	-27.55
6157	CO18	PI417495	433	3	IR	12	BRC-C3B-	-27.79
1018	CO18	PI417495	433	1	NI	4	BRC-C3B-	-26.77
2204	CO18	PI417495	433	2	NI	7	BRC-C3B-	-26.24
3141	CO18	PI417495	433	3	NI	9	BRC-C3B-	-26.36
4043	CO18	PI423741	179	1	IR	4	BRC-C3B-	-27.62
5039	CO18	PI423741	179	2	IR	8	BRC-C3B-	-27.16
6082	CO18	PI423741	179	3	IR	11	BRC-C3B-	-27.51
1182	CO18	PI423741	179	1	NI	2	BRC-C3B-	-26.38
2009	CO18	PI423741	179	2	NI	6	BRC-C3B-	-25.89
3169	CO18	PI423741	179	3	NI	11	BRC-C3B-	-26.31
4185	CO18	PI423747B	434	1	IR	2	BRC-C3B-	-27.6
5028	CO18	PI423747B	434	2	IR	7	BRC-C3B-	-27.5
6102	CO18	PI423747B	434	3	IR	11	BRC-C3B-	-28.36
1175	CO18	PI423747B	434	1	NI	1	BRC-C3B-	-26.45
2059	CO18	PI423747B	434	2	NI	8	BRC-C3B-	-27.44
3019	CO18	PI423747B	434	3	NI	12	BRC-C3B-	-26.88
4106	CO18	PI423748C	510	1	IR	2	BRC-C3B-	-27.52
5078	CO18	PI423748C	510	2	IR	8	BRC-C3B-	-27.97
6092	CO18	PI423748C	510	3	IR	9	NA	NA
1151	CO18	PI423748C	510	1	NI	4	BRC-C3B-	-27.45
2161	CO18	PI423748C	510	2	NI	6	BRC-C3B-	-26.22
3171	CO18	PI423748C	510	3	NI	12	NA	NA
4170	CO18	PI423799A	184	1	IR	1	BRC-C3B-	-28.34
5131	CO18	PI423799A	184	2	IR	5	BRC-C3B-	-27.91
6192	CO18	PI423799A	184	3	IR	9	BRC-C3B-	-28.06
1005	CO18	PI423799A	184	1	NI	1	BRC-C3B-	-25.91
2138	CO18	PI423799A	184	2	NI	5	BRC-C3B-	-26.21
3185	CO18	PI423799A	184	3	NI	11	BRC-C3B-	-26.74
4015	CO18	PI423802	185	1	IR	2	BRC-C3B-	-28.36
5057	CO18	PI423802	185	2	IR	5	BRC-C3B-	-27.71
6136	CO18	PI423802	185	3	IR	12	BRC-C3B-	-27.88
1186	CO18	PI423802	185	1	NI	3	BRC-C3B-	-27.62
2035	CO18	PI423802	185	2	NI	7	BRC-C3B-	-27.4
3145	CO18	PI423802	185	3	NI	10	BRC-C3B-	-27.75
4098	CO18	PI423845A	511	1	IR	4	BRC-C3B-	-27.87
5191	CO18	PI423845A	511	2	IR	5	BRC-C3B-	-27.35
6127	CO18	PI423845A	511	3	IR	10	NA	NA
1167	CO18	PI423845A	511	1	NI	3	BRC-C3B-	-26.81
2169	CO18	PI423845A	511	2	NI	7	BRC-C3B-	-26.41
3128	CO18	PI423845A	511	3	NI	11	NA	NA
4161	CO18	PI423890B	435	1	IR	3	BRC-C3B-	-26.39
5102	CO18	PI423890B	435	2	IR	7	BRC-C3B-	-27.52
6047	CO18	PI423890B	435	3	IR	11	BRC-C3B-	-26.9
1120	CO18	PI423890B	435	1	NI	1	BRC-C3B-	-25.99
2088	CO18	PI423890B	435	2	NI	6	BRC-C3B-	-27.24
3013	CO18	PI423890B	435	3	NI	11	BRC-C3B-	-26.72
4013	CO18	PI423890C	188	1	IR	2	BRC-C3B-	-27.24
5161	CO18	PI423890C	188	2	IR	7	BRC-C3B-	-27.14
6138	CO18	PI423890C	188	3	IR	11	BRC-C3B-	-27.76
1133	CO18	PI423890C	188	1	NI	4	BRC-C3B-	-26.88
2182	CO18	PI423890C	188	2	NI	6	BRC-C3B-	-26.93
3210	CO18	PI423890C	188	3	NI	12	BRC-C3B-	-26.32
4029	CO18	PI424154A	193	1	IR	3	BRC-C3B-	-27.77
5147	CO18	PI424154A	193	2	IR	6	BRC-C3B-	-28.04
6040	CO18	PI424154A	193	3	IR	12	BRC-C3B-	-27.54
1082	CO18	PI424154A	193	1	NI	1	BRC-C3B-	-26.62
2029	CO18	PI424154A	193	2	NI	6	BRC-C3B-	-26.72
3160	CO18	PI424154A	193	3	NI	9	BRC-C3B-	-27.16
4048	CO18	PI424231	197	1	IR	3	BRC-C3B-	-27.18
5111	CO18	PI424231	197	2	IR	5	BRC-C3B-	-27.13
6147	CO18	PI424231	197	3	IR	10	BRC-C3B-	-27.78
1050	CO18	PI424231	197	1	NI	2	BRC-C3B-	-26.47
2018	CO18	PI424231	197	2	NI	8	BRC-C3B-	-25.81
3142	CO18	PI424231	197	3	NI	10	BRC-C3B-	-26.6
4112	CO18	PI424247B	200	1	IR	1	BRC-C3B-	-27.71
5034	CO18	PI424247B	200	2	IR	6	BRC-C3B-	-27.41
6210	CO18	PI424247B	200	3	IR	9	BRC-C3B-	-27.88
1035	CO18	PI424247B	200	1	NI	3	BRC-C3B-	-26.92
2183	CO18	PI424247B	200	2	NI	6	BRC-C3B-	-27.89
3037	CO18	PI424247B	200	3	NI	12	BRC-C3B-	-26.99
4005	CO18	PI424355	217	1	IR	4	BRC-C3B-	-27.65
5160	CO18	PI424355	217	2	IR	7	BRC-C3B-	-27.73
6130	CO18	PI424355	217	3	IR	9	BRC-C3B-	-27.87
1126	CO18	PI424355	217	1	NI	2	BRC-C3B-	-27.2
2190	CO18	PI424355	217	2	NI	8	BRC-C3B-	-27.62
3174	CO18	PI424355	217	3	NI	12	BRC-C3B-	-26.6
4204	CO18	PI424397	222	1	IR	2	BRC-C3B-	-27.03
5043	CO18	PI424397	222	2	IR	8	BRC-C3B-	-27
6176	CO18	PI424397	222	3	IR	12	BRC-C3B-	-28.18
1206	CO18	PI424397	222	1	NI	3	NA	NA
2155	CO18	PI424397	222	2	NI	8	BRC-C3B-	-26.54
3163	CO18	PI424397	222	3	NI	10	BRC-C3B-	-26.96
4111	CO18	PI424399	512	1	IR	1	NA	NA
5017	CO18	PI424399	512	2	IR	5	NA	NA
6197	CO18	PI424399	512	3	IR	12	NA	NA
1069	CO18	PI424399	512	1	NI	2	NA	NA
2032	CO18	PI424399	512	2	NI	7	NA	NA
3049	CO18	PI424399	512	3	NI	10	NA	NA
4167	CO18	PI424401	490	1	IR	2	BRC-C3B-	-27.12
5106	CO18	PI424401	490	2	IR	6	BRC-C3B-	-26.75
6074	CO18	PI424401	490	3	IR	9	NA	NA
1083	CO18	PI424401	490	1	NI	1	BRC-C3B-	-26
2011	CO18	PI424401	490	2	NI	7	BRC-C3B-	-26.96
3097	CO18	PI424401	490	3	NI	12	BRC-C3B-	-26.96
4075	CO18	PI424435	228	1	IR	1	BRC-C3B-	-26.92
5198	CO18	PI424435	228	2	IR	7	BRC-C3B-	-27.57
6173	CO18	PI424435	228	3	IR	12	BRC-C3B-	-27.8
1009	CO18	PI424435	228	1	NI	2	BRC-C3B-	-27.41
2047	CO18	PI424435	228	2	NI	6	BRC-C3B-	-25.96
3070	CO18	PI424435	228	3	NI	10	BRC-C3B-	-26.96
4207	CO18	PI424488B	236	1	IR	2	BRC-C3B-	-27.52
5075	CO18	PI424488B	236	2	IR	5	BRC-C3B-	-27.61
6134	CO18	PI424488B	236	3	IR	12	BRC-C3B-	-27.64
1045	CO18	PI424488B	236	1	NI	1	BRC-C3B-	-26.51
2136	CO18	PI424488B	236	2	NI	8	BRC-C3B-	-26.42
3072	CO18	PI424488B	236	3	NI	11	BRC-C3B-	-26.85
4065	CO18	PI424513	243	1	IR	3	BRC-C3B-	-26.96
5206	CO18	PI424513	243	2	IR	6	BRC-C3B-	-26.98
6002	CO18	PI424513	243	3	IR	12	BRC-C3B-	-27.04
1091	CO18	PI424513	243	1	NI	3	BRC-C3B-	-26.79
2150	CO18	PI424513	243	2	NI	7	BRC-C3B-	-26.91
3062	CO18	PI424513	243	3	NI	9	BRC-C3B-	-27.06
4110	CO18	PI424546A	249	1	IR	1	BRC-C3B-	-28.12
5179	CO18	PI424546A	249	2	IR	7	BRC-C3B-	-26.92
6052	CO18	PI424546A	249	3	IR	10	BRC-C3B-	-27.09
1076	CO18	PI424546A	249	1	NI	4	BRC-C3B-	-26.45
2057	CO18	PI424546A	249	2	NI	8	BRC-C3B-	-26.32
3173	CO18	PI424546A	249	3	NI	12	BRC-C3B-	-25.95
4177	CO18	PI424614	256	1	IR	4	BRC-C3B-	-27.44
5143	CO18	PI424614	256	2	IR	6	BRC-C3B-	-26.71
6025	CO18	PI424614	256	3	IR	11	BRC-C3B-	-28.03
1196	CO18	PI424614	256	1	NI	1	BRC-C3B-	-26.78
2121	CO18	PI424614	256	2	NI	5	BRC-C3B-	-26.1
3140	CO18	PI424614	256	3	NI	9	BRC-C3B-	-26.36
4156	CO18	PI430598A	258	1	IR	4	BRC-C3B-	-28.84
5144	CO18	PI430598A	258	2	IR	6	BRC-C3B-	-27.64
6165	CO18	PI430598A	258	3	IR	10	BRC-C3B-	-27.78
1068	CO18	PI430598A	258	1	NI	2	BRC-C3B-	-26.46
2106	CO18	PI430598A	258	2	NI	6	BRC-C3B-	-26.26
3057	CO18	PI430598A	258	3	NI	12	BRC-C3B-	-27.11
4022	CO18	PI432359	260	1	IR	4	BRC-C3B-	-27.91
5069	CO18	PI432359	260	2	IR	6	BRC-C3B-	-27.01
6053	CO18	PI432359	260	3	IR	9	BRC-C3B-	-27.47
1041	CO18	PI432359	260	1	NI	1	BRC-C3B-	-27.1
2036	CO18	PI432359	260	2	NI	8	BRC-C3B-	-26.24
3194	CO18	PI432359	260	3	NI	9	BRC-C3B-	-26.82
4062	CO18	PI437745	436	1	IR	4	BRC-C3B-	-27.95
5098	CO18	PI437745	436	2	IR	8	BRC-C3B-	-28.22
6045	CO18	PI437745	436	3	IR	11	BRC-C3B-	-27.98
1061	CO18	PI437745	436	1	NI	1	BRC-C3B-	-27.67
2145	CO18	PI437745	436	2	NI	6	BRC-C3B-	-26.38
3036	CO18	PI437745	436	3	NI	12	BRC-C3B-	-27.51
4127	CO18	PI438424	265	1	IR	2	BRC-C3B-	-27.85
5064	CO18	PI438424	265	2	IR	7	BRC-C3B-	-27.36
6151	CO18	PI438424	265	3	IR	9	BRC-C3B-	-26.5
1056	CO18	PI438424	265	1	NI	4	BRC-C3B-	-26.66
2069	CO18	PI438424	265	2	NI	6	BRC-C3B-	-26.59
3052	CO18	PI438424	265	3	NI	11	BRC-C3B-	-26.51
4124	CO18	PI442006	266	1	IR	2	BRC-C3B-	-27.63
5023	CO18	PI442006	266	2	IR	8	BRC-C3B-	-27.69
6013	CO18	PI442006	266	3	IR	10	BRC-C3B-	-27.37
1183	CO18	PI442006	266	1	NI	2	BRC-C3B-	-25.92
2143	CO18	PI442006	266	2	NI	6	BRC-C3B-	-26.65
3018	CO18	PI442006	266	3	NI	12	BRC-C3B-	-26.9
4132	CO18	PI442012A	268	1	IR	1	BRC-C3B-	-27.53
5132	CO18	PI442012A	268	2	IR	5	BRC-C3B-	-27.41
6006	CO18	PI442012A	268	3	IR	11	BRC-C3B-	-27.04
1057	CO18	PI442012A	268	1	NI	4	BRC-C3B-	-26.51
2070	CO18	PI442012A	268	2	NI	6	BRC-C3B-	-26.34
3119	CO18	PI442012A	268	3	NI	9	NA	NA
4058	CO18	PI458084	271	1	IR	4	BRC-C3B-	-26.98
5119	CO18	PI458084	271	2	IR	7	BRC-C3B-	-27.56
6067	CO18	PI458084	271	3	IR	11	BRC-C3B-	-27.42
1020	CO18	PI458084	271	1	NI	4	BRC-C3B-	-26.9
2060	CO18	PI458084	271	2	NI	8	BRC-C3B-	-27.24
3098	CO18	PI458084	271	3	NI	12	BRC-C3B-	-27.08
4074	CO18	PI458098	272	1	IR	1	BRC-C3B-	-28.02
5211	CO18	PI458098	272	2	IR	5	BRC-C3B-	-27.37
6144	CO18	PI458098	272	3	IR	10	BRC-C3B-	-27.44
1100	CO18	PI458098	272	1	NI	1	BRC-C3B-	-26.59
2152	CO18	PI458098	272	2	NI	8	BRC-C3B-	-26.43
3184	CO18	PI458098	272	3	NI	11	BRC-C3B-	-26.8
4068	CO18	PI458119	492	1	IR	2	BRC-C3B-	-27.44
5105	CO18	PI458119	492	2	IR	6	BRC-C3B-	-27.21
6014	CO18	PI458119	492	3	IR	10	BRC-C3B-	-27.71
1103	CO18	PI458119	492	1	NI	1	BRC-C3B-	-25.89
2131	CO18	PI458119	492	2	NI	7	BRC-C3B-	-28.11
3045	CO18	PI458119	492	3	NI	9	BRC-C3B-	-26.26
4082	CO18	PI458515	437	1	IR	3	BRC-C3B-	-27.78
5005	CO18	PI458515	437	2	IR	8	BRC-C3B-	-26.95
6100	CO18	PI458515	437	3	IR	12	BRC-C3B-	-27.78
1146	CO18	PI458515	437	1	NI	3	BRC-C3B-	-26.58
2105	CO18	PI458515	437	2	NI	6	BRC-C3B-	-26.17
3048	CO18	PI458515	437	3	NI	10	BRC-C3B-	-25.79
4211	CO18	PI468923	438	1	IR	1	BRC-C3B-	-27.97
5085	CO18	PI468923	438	2	IR	7	BRC-C3B-	-28.28
6011	CO18	PI468923	438	3	IR	10	BRC-C3B-	-27.79
1014	CO18	PI468923	438	1	NI	3	BRC-C3B-	-27.09
2051	CO18	PI468923	438	2	NI	7	BRC-C3B-	-26.95
3120	CO18	PI468923	438	3	NI	9	BRC-C3B-	-28.15
4176	CO18	PI471938	802	1	IR	4	BRC-C3B-	-26.84
5059	CO18	PI471938	802	2	IR	8	BRC-C3B-	-27.11
6038	CO18	PI471938	802	3	IR	9	BRC-C3B-	-26.83
1099	CO18	PI471938	802	1	NI	1	BRC-C3B-	-26.75
2102	CO18	PI471938	802	2	NI	5	BRC-C3B-	-25.92
3050	CO18	PI471938	802	3	NI	10	BRC-C3B-	-26.37
4119	CO18	PI476939	494	1	IR	3	BRC-C3B-	-28.03
5055	CO18	PI476939	494	2	IR	5	NA	NA
6018	CO18	PI476939	494	3	IR	9	BRC-C3B-	-28.18
1028	CO18	PI476939	494	1	NI	2	BRC-C3B-	-26.26
2046	CO18	PI476939	494	2	NI	6	BRC-C3B-	-26.15
3175	CO18	PI476939	494	3	NI	9	BRC-C3B-	-27.9
4184	CO18	PI495017B	439	1	IR	2	BRC-C3B-	-27.87
5045	CO18	PI495017B	439	2	IR	7	BRC-C3B-	-28.55
6160	CO18	PI495017B	439	3	IR	11	BRC-C3B-	-28.32
1055	CO18	PI495017B	439	1	NI	3	BRC-C3B-	-27.24
2028	CO18	PI495017B	439	2	NI	6	BRC-C3B-	-26.83
3063	CO18	PI495017B	439	3	NI	9	BRC-C3B-	-26.75
4036	CO18	PI506519	440	1	IR	1	BRC-C3B-	-27.14
5155	CO18	PI506519	440	2	IR	8	BRC-C3B-	-27.13
6048	CO18	PI506519	440	3	IR	11	BRC-C3B-	-26.97
1027	CO18	PI506519	440	1	NI	2	BRC-C3B-	-26.76
2082	CO18	PI506519	440	2	NI	5	BRC-C3B-	-26.18
3066	CO18	PI506519	440	3	NI	10	BRC-C3B-	-26.45
4154	CO18	PI506937	441	1	IR	4	BRC-C3B-	-27.26
5053	CO18	PI506937	441	2	IR	5	BRC-C3B-	-27.33
6142	CO18	PI506937	441	3	IR	11	BRC-C3B-	-26.58
1060	CO18	PI506937	441	1	NI	4	BRC-C3B-	-25.98
2095	CO18	PI506937	441	2	NI	8	NA	NA
3061	CO18	PI506937	441	3	NI	9	BRC-C3B-	-27.12
4086	CO18	PI507025	276	1	IR	2	BRC-C3B-	-27.8
5193	CO18	PI507025	276	2	IR	8	BRC-C3B-	-27.21
6041	CO18	PI507025	276	3	IR	12	BRC-C3B-	-27.02
1090	CO18	PI507025	276	1	NI	3	BRC-C3B-	-26.47
2171	CO18	PI507025	276	2	NI	8	BRC-C3B-	-26.53
3046	CO18	PI507025	276	3	NI	10	BRC-C3B-	-26.87
4093	CO18	PI507067	442	1	IR	1	BRC-C3B-	-27.66
5009	CO18	PI507067	442	2	IR	7	NA	NA
6201	CO18	PI507067	442	3	IR	11	BRC-C3B-	-27.32
1130	CO18	PI507067	442	1	NI	3	BRC-C3B-	-26.55
2056	CO18	PI507067	442	2	NI	8	BRC-C3B-	-26.58
3065	CO18	PI507067	442	3	NI	9	BRC-C3B-	-26.64
4109	CO18	PI507073	513	1	IR	2	BRC-C3B-	-27.31
5011	CO18	PI507073	513	2	IR	6	NA	NA
6060	CO18	PI507073	513	3	IR	12	NA	NA
1111	CO18	PI507073	513	1	NI	3	BRC-C3B-	-26.78
2073	CO18	PI507073	513	2	NI	7	BRC-C3B-	-26.53
3010	CO18	PI507073	513	3	NI	10	NA	NA
4004	CO18	PI507311	279	1	IR	4	BRC-C3B-	-28.13
5133	CO18	PI507311	279	2	IR	5	BRC-C3B-	-27.2
6032	CO18	PI507311	279	3	IR	10	BRC-C3B-	-26.99
1203	CO18	PI507311	279	1	NI	3	NA	NA
2114	CO18	PI507311	279	2	NI	8	BRC-C3B-	-26.71
3146	CO18	PI507311	279	3	NI	11	BRC-C3B-	-27.6
4087	CO18	PI507395	283	1	IR	2	BRC-C3B-	-26.65
5150	CO18	PI507395	283	2	IR	5	BRC-C3B-	-27.02
6198	CO18	PI507395	283	3	IR	11	BRC-C3B-	-28.28
1136	CO18	PI507395	283	1	NI	4	NA	NA
2055	CO18	PI507395	283	2	NI	7	BRC-C3B-	-26.31
3002	CO18	PI507395	283	3	NI	9	BRC-C3B-	-26.21
4149	CO18	PI507407	284	1	IR	1	BRC-C3B-	-29.17
5163	CO18	PI507407	284	2	IR	6	BRC-C3B-	-27.49
6104	CO18	PI507407	284	3	IR	11	BRC-C3B-	-28.36
1117	CO18	PI507407	284	1	NI	4	BRC-C3B-	-27.98
2210	CO18	PI507407	284	2	NI	8	NA	NA
3078	CO18	PI507407	284	3	NI	12	BRC-C3B-	-27.26
4171	CO18	PI507408	443	1	IR	1	BRC-C3B-	-28.42
5154	CO18	PI507408	443	2	IR	8	BRC-C3B-	-27.86
6054	CO18	PI507408	443	3	IR	9	BRC-C3B-	-27.52
1166	CO18	PI507408	443	1	NI	3	NA	NA
2154	CO18	PI507408	443	2	NI	8	BRC-C3B-	-26.47
3162	CO18	PI507408	443	3	NI	10	BRC-C3B-	-26.19
4121	CO18	PI507424	286	1	IR	3	BRC-C3B-	-28.67
5001	CO18	PI507424	286	2	IR	8	BRC-C3B-	-28.24
6098	CO18	PI507424	286	3	IR	12	BRC-C3B-	-27.92
1202	CO18	PI507424	286	1	NI	2	NA	NA
2089	CO18	PI507424	286	2	NI	6	BRC-C3B-	-27.15
3005	CO18	PI507424	286	3	NI	9	BRC-C3B-	-26.59
4088	CO18	PI507435	444	1	IR	2	BRC-C3B-	-27.93
5135	CO18	PI507435	444	2	IR	8	BRC-C3B-	-27.66
6026	CO18	PI507435	444	3	IR	11	BRC-C3B-	-26.97
1101	CO18	PI507435	444	1	NI	1	BRC-C3B-	-26.79
2023	CO18	PI507435	444	2	NI	5	BRC-C3B-	-27.05
3206	CO18	PI507435	444	3	NI	11	BRC-C3B-	-26.96
4059	CO18	PI507446	445	1	IR	4	BRC-C3B-	-27.89
5149	CO18	PI507446	445	2	IR	5	BRC-C3B-	-27.48
6007	CO18	PI507446	445	3	IR	11	BRC-C3B-	-26.96
1104	CO18	PI507446	445	1	NI	2	BRC-C3B-	-26.44
2100	CO18	PI507446	445	2	NI	5	BRC-C3B-	-26.17
3100	CO18	PI507446	445	3	NI	9	BRC-C3B-	-26.98
4114	CO18	PI507449	446	1	IR	1	BRC-C3B-	-27.04
5195	CO18	PI507449	446	2	IR	8	NA	NA
6004	CO18	PI507449	446	3	IR	12	NA	NA
1172	CO18	PI507449	446	1	NI	4	BRC-C3B-	-26.32
2038	CO18	PI507449	446	2	NI	8	BRC-C3B-	-26.62
3034	CO18	PI507449	446	3	NI	11	NA	NA
4135	CO18	PI509079	290	1	IR	4	BRC-C3B-	-27.65
5124	CO18	PI509079	290	2	IR	6	BRC-C3B-	-27.71
6196	CO18	PI509079	290	3	IR	12	BRC-C3B-	-27.58
1049	CO18	PI509079	290	1	NI	2	BRC-C3B-	-26.61
2117	CO18	PI509079	290	2	NI	8	BRC-C3B-	-26.55
3123	CO18	PI509079	290	3	NI	10	BRC-C3B-	-26.93
4055	CO18	PI518673	463	1	IR	1	BRC-C3B-	-28.25
5084	CO18	PI518673	463	2	IR	7	BRC-C3B-	-27.86
6050	CO18	PI518673	463	3	IR	10	BRC-C3B-	-27.48
1187	CO18	PI518673	463	1	NI	3	BRC-C3B-	-26.54
2144	CO18	PI518673	463	2	NI	6	BRC-C3B-	-26.73
3041	CO18	PI518673	463	3	NI	9	BRC-C3B-	-27.82
4153	CO18	PI532462B	292	1	IR	4	BRC-C3B-	-27.92
5118	CO18	PI532462B	292	2	IR	8	BRC-C3B-	-27.47
6110	CO18	PI532462B	292	3	IR	9	BRC-C3B-	-27.64
1098	CO18	PI532462B	292	1	NI	4	BRC-C3B-	-27.15
2037	CO18	PI532462B	292	2	NI	8	BRC-C3B-	-27.51
3081	CO18	PI532462B	292	3	NI	9	BRC-C3B-	-27.38
4113	CO18	PI532466A	293	1	IR	1	BRC-C3B-	-27.42
5183	CO18	PI532466A	293	2	IR	6	BRC-C3B-	-27.65
6029	CO18	PI532466A	293	3	IR	11	BRC-C3B-	-27.3
1051	CO18	PI532466A	293	1	NI	3	BRC-C3B-	-26.53
2041	CO18	PI532466A	293	2	NI	5	BRC-C3B-	-27.4
3104	CO18	PI532466A	293	3	NI	10	BRC-C3B-	-26.51
4158	CO18	PI538380	296	1	IR	3	BRC-C3B-	-28.14
5168	CO18	PI538380	296	2	IR	5	BRC-C3B-	-27.9
6088	CO18	PI538380	296	3	IR	10	BRC-C3B-	-27.81
1052	CO18	PI538380	296	1	NI	3	BRC-C3B-	-26.84
2062	CO18	PI538380	296	2	NI	5	BRC-C3B-	-26.33
3193	CO18	PI538380	296	3	NI	12	BRC-C3B-	-26.74
4163	CO18	PI548169	465	1	IR	2	BRC-C3B-	-27.24
5157	CO18	PI548169	465	2	IR	8	BRC-C3B-	-27.58
6123	CO18	PI548169	465	3	IR	11	BRC-C3B-	-27.81
1171	CO18	PI548169	465	1	NI	4	BRC-C3B-	-26.54
2147	CO18	PI548169	465	2	NI	7	BRC-C3B-	-26.25
3153	CO18	PI548169	465	3	NI	12	BRC-C3B-	-26.97
4162	CO18	PI548250	466	1	IR	3	BRC-C3B-	-27.14
5199	CO18	PI548250	466	2	IR	7	BRC-C3B-	-27.39
6073	CO18	PI548250	466	3	IR	9	BRC-C3B-	-28.01
1199	CO18	PI548250	466	1	NI	2	NA	NA
2044	CO18	PI548250	466	2	NI	5	BRC-C3B-	-26.5
3148	CO18	PI548250	466	3	NI	11	BRC-C3B-	-26.73
4049	CO18	PI548314	462	1	IR	2	BRC-C3B-	-27.85
5047	CO18	PI548314	462	2	IR	7	BRC-C3B-	-27.21
6031	CO18	PI548314	462	3	IR	10	BRC-C3B-	-26.59
1176	CO18	PI548314	462	1	NI	1	NA	NA
2164	CO18	PI548314	462	2	NI	6	BRC-C3B-	-26.21
3183	CO18	PI548314	462	3	NI	10	BRC-C3B-	-26.57
4150	CO18	PI548359	401	1	IR	1	BRC-C3B-	-27.5
5097	CO18	PI548359	401	2	IR	8	BRC-C3B-	-28.25
6111	CO18	PI548359	401	3	IR	9	NA	NA
1139	CO18	PI548359	401	1	NI	1	BRC-C3B-	-27.17
2122	CO18	PI548359	401	2	NI	5	BRC-C3B-	-26.51
3091	CO18	PI548359	401	3	NI	11	BRC-C3B-	-27.65
4168	CO18	PI548427	464	1	IR	1	BRC-C3B-	-28.18
5108	CO18	PI548427	464	2	IR	6	BRC-C3B-	-27.59
6209	CO18	PI548427	464	3	IR	9	BRC-C3B-	-27.63
1065	CO18	PI548427	464	1	NI	1	BRC-C3B-	-26.38
2194	CO18	PI548427	464	2	NI	5	BRC-C3B-	-27.35
3130	CO18	PI548427	464	3	NI	11	BRC-C3B-	-26.98
4019	CO18	PI548430	403	1	IR	1	BRC-C3B-	-28.78
5090	CO18	PI548430	403	2	IR	6	NA	NA
6146	CO18	PI548430	403	3	IR	10	BRC-C3B-	-29.01
1096	CO18	PI548430	403	1	NI	4	BRC-C3B-	-27.34
2103	CO18	PI548430	403	2	NI	5	BRC-C3B-	-26.45
3161	CO18	PI548430	403	3	NI	10	BRC-C3B-	-27.38
4040	CO18	PI548431	402	1	IR	4	BRC-C3B-	-28.63
5080	CO18	PI548431	402	2	IR	8	BRC-C3B-	-29.14
6095	CO18	PI548431	402	3	IR	9	BRC-C3B-	-28.26
1016	CO18	PI548431	402	1	NI	4	BRC-C3B-	-27.05
2098	CO18	PI548431	402	2	NI	8	BRC-C3B-	-27.55
3082	CO18	PI548431	402	3	NI	9	BRC-C3B-	-28.28
4002	CO18	PI561303	298	1	IR	4	BRC-C3B-	-27.1
5139	CO18	PI561303	298	2	IR	7	NA	NA
6087	CO18	PI561303	298	3	IR	10	BRC-C3B-	-27.16
1190	CO18	PI561303	298	1	NI	4	BRC-C3B-	-26.86
2025	CO18	PI561303	298	2	NI	5	BRC-C3B-	-26.43
3112	CO18	PI561303	298	3	NI	11	BRC-C3B-	-26.87
4208	CO18	PI567201D	302	1	IR	1	BRC-C3B-	-28.22
5171	CO18	PI567201D	302	2	IR	5	BRC-C3B-	-28.21
6062	CO18	PI567201D	302	3	IR	12	BRC-C3B-	-27.62
1079	CO18	PI567201D	302	1	NI	4	BRC-C3B-	-27.59
2141	CO18	PI567201D	302	2	NI	5	NA	NA
3113	CO18	PI567201D	302	3	NI	12	BRC-C3B-	-26.84
4038	CO18	PI567202	303	1	IR	1	BRC-C3B-	-27.18
5148	CO18	PI567202	303	2	IR	5	BRC-C3B-	-27.72
6096	CO18	PI567202	303	3	IR	12	BRC-C3B-	-27.36
1169	CO18	PI567202	303	1	NI	3	NA	NA
2034	CO18	PI567202	303	2	NI	7	NA	NA
3202	CO18	PI567202	303	3	NI	10	BRC-C3B-	-27
4037	CO18	PI567272B	304	1	IR	1	BRC-C3B-	-27.59
5071	CO18	PI567272B	304	2	IR	6	BRC-C3B-	-27.5
6036	CO18	PI567272B	304	3	IR	9	BRC-C3B-	-27.38
1160	CO18	PI567272B	304	1	NI	1	BRC-C3B-	-27.09
2177	CO18	PI567272B	304	2	NI	5	BRC-C3B-	-26.4
3116	CO18	PI567272B	304	3	NI	12	BRC-C3B-	-27.25
4020	CO18	PI567291	307	1	IR	4	BRC-C3B-	-27.84
5170	CO18	PI567291	307	2	IR	5	BRC-C3B-	-28.2
6105	CO18	PI567291	307	3	IR	10	BRC-C3B-	-27.79
1023	CO18	PI567291	307	1	NI	1	BRC-C3B-	-26.05
2002	CO18	PI567291	307	2	NI	5	BRC-C3B-	-26
3003	CO18	PI567291	307	3	NI	9	BRC-C3B-	-26.35
4129	CO18	PI567447A	447	1	IR	1	BRC-C3B-	-28.36
5072	CO18	PI567447A	447	2	IR	5	BRC-C3B-	-28.1
6125	CO18	PI567447A	447	3	IR	10	BRC-C3B-	-27.39
1048	CO18	PI567447A	447	1	NI	2	BRC-C3B-	-27.59
2010	CO18	PI567447A	447	2	NI	6	NA	NA
3023	CO18	PI567447A	447	3	NI	9	BRC-C3B-	-26.46
4198	CO18	PI567482B	448	1	IR	3	BRC-C3B-	-27.82
5074	CO18	PI567482B	448	2	IR	5	BRC-C3B-	-28.01
6177	CO18	PI567482B	448	3	IR	12	BRC-C3B-	-28.6
1149	CO18	PI567482B	448	1	NI	3	BRC-C3B-	-26.74
2112	CO18	PI567482B	448	2	NI	7	BRC-C3B-	-26.74
3102	CO18	PI567482B	448	3	NI	9	BRC-C3B-	-27
4014	CO18	PI567488A	449	1	IR	2	BRC-C3B-	-28.06
5142	CO18	PI567488A	449	2	IR	7	BRC-C3B-	-27.86
6207	CO18	PI567488A	449	3	IR	10	BRC-C3B-	-28.28
1107	CO18	PI567488A	449	1	NI	2	BRC-C3B-	-26.74
2030	CO18	PI567488A	449	2	NI	6	BRC-C3B-	-26.44
3151	CO18	PI567488A	449	3	NI	12	BRC-C3B-	-26.27
4175	CO18	PI567488B	450	1	IR	4	BRC-C3B-	-27.33
5175	CO18	PI567488B	450	2	IR	8	BRC-C3B-	-27.25
6162	CO18	PI567488B	450	3	IR	11	BRC-C3B-	-27.99
1207	CO18	PI567488B	450	1	NI	3	BRC-C3B-	-26.7
2176	CO18	PI567488B	450	2	NI	5	BRC-C3B-	-26.12
3192	CO18	PI567488B	450	3	NI	12	BRC-C3B-	-26.67
4096	CO18	PI567488C	451	1	IR	4	BRC-C3B-	-27.46
5167	CO18	PI567488C	451	2	IR	6	BRC-C3B-	-27.45
6145	CO18	PI567488C	451	3	IR	10	BRC-C3B-	-27.61
1080	CO18	PI567488C	451	1	NI	1	NA	NA
2005	CO18	PI567488C	451	2	NI	5	NA	NA
3190	CO18	PI567488C	451	3	NI	12	BRC-C3B-	-26.42
4080	CO18	PI567489B	452	1	IR	4	BRC-C3B-	-28.01
5021	CO18	PI567489B	452	2	IR	8	BRC-C3B-	-28.49
6035	CO18	PI567489B	452	3	IR	9	BRC-C3B-	-27.41
1110	CO18	PI567489B	452	1	NI	3	BRC-C3B-	-27.12
2080	CO18	PI567489B	452	2	NI	5	BRC-C3B-	-27.06
3135	CO18	PI567489B	452	3	NI	12	BRC-C3B-	-26.77
4051	CO18	PI567491B	453	1	IR	2	BRC-C3B-	-27.74
5054	CO18	PI567491B	453	2	IR	5	NA	NA
6016	CO18	PI567491B	453	3	IR	9	NA	NA
1156	CO18	PI567491B	453	1	NI	1	BRC-C3B-	-27.84
2104	CO18	PI567491B	453	2	NI	6	BRC-C3B-	-26.47
3067	CO18	PI567491B	453	3	NI	10	BRC-C3B-	-27.12
4187	CO18	PI567527	315	1	IR	2	BRC-C3B-	-27.14
5081	CO18	PI567527	315	2	IR	8	BRC-C3B-	-27.2
6120	CO18	PI567527	315	3	IR	11	BRC-C3B-	-27.6
1097	CO18	PI567527	315	1	NI	4	BRC-C3B-	-26.49
2052	CO18	PI567527	315	2	NI	7	BRC-C3B-	-26.26
3095	CO18	PI567527	315	3	NI	12	BRC-C3B-	-26.23
4044	CO18	PI567531	316	1	IR	3	BRC-C3B-	-27.95
5048	CO18	PI567531	316	2	IR	7	BRC-C3B-	-27.4
6099	CO18	PI567531	316	3	IR	12	BRC-C3B-	-28.59
1046	CO18	PI567531	316	1	NI	2	BRC-C3B-	-27.27
2111	CO18	PI567531	316	2	NI	7	BRC-C3B-	-26.74
3115	CO18	PI567531	316	3	NI	12	BRC-C3B-	-26.85
4148	CO18	PI567532	317	1	IR	1	BRC-C3B-	-27.25
5073	CO18	PI567532	317	2	IR	5	BRC-C3B-	-27.23
6141	CO18	PI567532	317	3	IR	11	BRC-C3B-	-27.01
1109	CO18	PI567532	317	1	NI	3	BRC-C3B-	-26.26
2094	CO18	PI567532	317	2	NI	7	BRC-C3B-	-26.87
3026	CO18	PI567532	317	3	NI	10	BRC-C3B-	-25.76
4090	CO18	PI567548	454	1	IR	2	BRC-C3B-	-28.59
5146	CO18	PI567548	454	2	IR	6	BRC-C3B-	-28.35
6075	CO18	PI567548	454	3	IR	9	BRC-C3B-	-27.35
1179	CO18	PI567548	454	1	NI	2	BRC-C3B-	-27.37
2108	CO18	PI567548	454	2	NI	6	BRC-C3B-	-26.57
3085	CO18	PI567548	454	3	NI	10	BRC-C3B-	-26.52
4182	CO18	PI567572B	320	1	IR	3	BRC-C3B-	-27.1
5203	CO18	PI567572B	320	2	IR	6	BRC-C3B-	-26.78
6042	CO18	PI567572B	320	3	IR	12	BRC-C3B-	-27.24
1007	CO18	PI567572B	320	1	NI	2	NA	NA
2087	CO18	PI567572B	320	2	NI	6	BRC-C3B-	-26.68
3105	CO18	PI567572B	320	3	NI	10	BRC-C3B-	-26.24
4047	CO18	PI567593B	321	1	IR	3	BRC-C3B-	-28.06
5153	CO18	PI567593B	321	2	IR	8	BRC-C3B-	-28.13
6084	CO18	PI567593B	321	3	IR	11	BRC-C3B-	-27.81
1145	CO18	PI567593B	321	1	NI	2	BRC-C3B-	-26.99
2022	CO18	PI567593B	321	2	NI	5	BRC-C3B-	-26.87
3208	CO18	PI567593B	321	3	NI	12	BRC-C3B-	-26.9
4193	CO18	PI567616	455	1	IR	4	BRC-C3B-	-27.36
5174	CO18	PI567616	455	2	IR	8	BRC-C3B-	-28.29
6131	CO18	PI567616	455	3	IR	9	BRC-C3B-	-27.85
1132	CO18	PI567616	455	1	NI	4	BRC-C3B-	-26.7
2039	CO18	PI567616	455	2	NI	8	BRC-C3B-	-26.75
3020	CO18	PI567616	455	3	NI	12	BRC-C3B-	-26.44
4123	CO18	PI567659	456	1	IR	3	BRC-C3B-	-28.04
5117	CO18	PI567659	456	2	IR	8	BRC-C3B-	-27.66
6200	CO18	PI567659	456	3	IR	11	NA	NA
1108	CO18	PI567659	456	1	NI	2	BRC-C3B-	-26.13
2174	CO18	PI567659	456	2	NI	8	BRC-C3B-	-26.84
3107	CO18	PI567659	456	3	NI	10	BRC-C3B-	-26.43
4060	CO18	PI567753C	327	1	IR	4	BRC-C3B-	-27.15
5056	CO18	PI567753C	327	2	IR	5	BRC-C3B-	-26.82
6043	CO18	PI567753C	327	3	IR	12	BRC-C3B-	-27.12
1112	CO18	PI567753C	327	1	NI	3	BRC-C3B-	-27.1
2137	CO18	PI567753C	327	2	NI	5	BRC-C3B-	-26.54
3203	CO18	PI567753C	327	3	NI	11	NA	NA
4197	CO18	PI567762A	329	1	IR	4	BRC-C3B-	-28.34
5035	CO18	PI567762A	329	2	IR	5	BRC-C3B-	-28.4
6184	CO18	PI567762A	329	3	IR	10	BRC-C3B-	-28.19
1025	CO18	PI567762A	329	1	NI	1	BRC-C3B-	-27.72
2140	CO18	PI567762A	329	2	NI	5	BRC-C3B-	-27.55
3118	CO18	PI567762A	329	3	NI	9	BRC-C3B-	-28.68
4139	CO18	PI567777	495	1	IR	3	BRC-C3B-	-29.18
5093	CO18	PI567777	495	2	IR	5	BRC-C3B-	-27.62
6174	CO18	PI567777	495	3	IR	12	BRC-C3B-	-28.54
1193	CO18	PI567777	495	1	NI	4	BRC-C3B-	-27.49
2195	CO18	PI567777	495	2	NI	5	NA	NA
3007	CO18	PI567777	495	3	NI	10	BRC-C3B-	-26.49
4045	CO18	PI574477	331	1	IR	3	BRC-C3B-	-28.37
5068	CO18	PI574477	331	2	IR	6	BRC-C3B-	-27.57
6065	CO18	PI574477	331	3	IR	11	BRC-C3B-	-26.72
1085	CO18	PI574477	331	1	NI	2	BRC-C3B-	-26.87
2113	CO18	PI574477	331	2	NI	8	BRC-C3B-	-27.65
3209	CO18	PI574477	331	3	NI	12	BRC-C3B-	-26.95
4030	CO18	PI578494A	332	1	IR	2	NA	NA
5088	CO18	PI578494A	332	2	IR	6	BRC-C3B-	-28.11
6183	CO18	PI578494A	332	3	IR	10	BRC-C3B-	-28.17
1115	CO18	PI578494A	332	1	NI	4	BRC-C3B-	-27.25
2096	CO18	PI578494A	332	2	NI	8	BRC-C3B-	-27.31
3015	CO18	PI578494A	332	3	NI	11	BRC-C3B-	-27.58
4122	CO18	PI587588A	496	1	IR	3	BRC-C3B-	-28.49
5212	CO18	PI587588A	496	2	IR	5	BRC-C3B-	-26.59
6161	CO18	PI587588A	496	3	IR	11	BRC-C3B-	-27.52
1211	CO18	PI587588A	496	1	NI	4	BRC-C3B-	-26.9
2003	CO18	PI587588A	496	2	NI	5	NA	NA
3149	CO18	PI587588A	496	3	NI	11	BRC-C3B-	-27.34
4115	CO18	PI594160	338	1	IR	4	BRC-C3B-	-28.67
5025	CO18	PI594160	338	2	IR	7	BRC-C3B-	-27.62
6071	CO18	PI594160	338	3	IR	10	NA	NA
1208	CO18	PI594160	338	1	NI	4	NA	NA
2202	CO18	PI594160	338	2	NI	6	BRC-C3B-	-25.99
3009	CO18	PI594160	338	3	NI	10	BRC-C3B-	-26.35
4078	CO18	PI594289	341	1	IR	4	BRC-C3B-	-28.14
5027	CO18	PI594289	341	2	IR	7	BRC-C3B-	-27.4
6152	CO18	PI594289	341	3	IR	9	BRC-C3B-	-27.49
1201	CO18	PI594289	341	1	NI	2	BRC-C3B-	-26.58
2172	CO18	PI594289	341	2	NI	8	NA	NA
3122	CO18	PI594289	341	3	NI	9	BRC-C3B-	-27.49
4007	CO18	PI594399C	342	1	IR	3	BRC-C3B-	-27.53
5197	CO18	PI594399C	342	2	IR	8	BRC-C3B-	-27.7
6167	CO18	PI594399C	342	3	IR	10	BRC-C3B-	-27.19
1017	CO18	PI594399C	342	1	NI	4	BRC-C3B-	-26.81
2068	CO18	PI594399C	342	2	NI	6	BRC-C3B-	-27.22
3090	CO18	PI594399C	342	3	NI	11	BRC-C3B-	-26.59
4012	CO18	PI594410	344	1	IR	2	BRC-C3B-	-27.85
5185	CO18	PI594410	344	2	IR	6	BRC-C3B-	-27.44
6182	CO18	PI594410	344	3	IR	11	BRC-C3B-	-28.11
1113	CO18	PI594410	344	1	NI	4	BRC-C3B-	-27.36
2043	CO18	PI594410	344	2	NI	5	BRC-C3B-	-27.39
3084	CO18	PI594410	344	3	NI	9	BRC-C3B-	-26.85
4052	CO18	PI594664	497	1	IR	2	BRC-C3B-	-28.46
5019	CO18	PI594664	497	2	IR	5	BRC-C3B-	-28.38
6175	CO18	PI594664	497	3	IR	12	BRC-C3B-	-27.92
1072	CO18	PI594664	497	1	NI	3	BRC-C3B-	-26.99
2146	CO18	PI594664	497	2	NI	7	BRC-C3B-	-26.46
3195	CO18	PI594664	497	3	NI	9	BRC-C3B-	-27.07
4066	CO18	PI597480A	346	1	IR	3	BRC-C3B-	-26.96
5210	CO18	PI597480A	346	2	IR	5	BRC-C3B-	-27.48
6208	CO18	PI597480A	346	3	IR	9	BRC-C3B-	-27.81
1163	CO18	PI597480A	346	1	NI	2	BRC-C3B-	-26.07
2007	CO18	PI597480A	346	2	NI	6	BRC-C3B-	-26.12
3074	CO18	PI597480A	346	3	NI	11	BRC-C3B-	-26.43
4091	CO18	PI597485	350	1	IR	1	BRC-C3B-	-27.39
5063	CO18	PI597485	350	2	IR	7	BRC-C3B-	-27.54
6070	CO18	PI597485	350	3	IR	10	BRC-C3B-	-27.64
1144	CO18	PI597485	350	1	NI	2	BRC-C3B-	-26.82
2149	CO18	PI597485	350	2	NI	7	BRC-C3B-	-26.03
3207	CO18	PI597485	350	3	NI	11	BRC-C3B-	-27.16
4083	CO18	PI603166	355	1	IR	3	BRC-C3B-	-27.29
5127	CO18	PI603166	355	2	IR	6	BRC-C3B-	-27.7
6059	CO18	PI603166	355	3	IR	12	BRC-C3B-	-27.27
1084	CO18	PI603166	355	1	NI	1	BRC-C3B-	-26.52
2072	CO18	PI603166	355	2	NI	7	BRC-C3B-	-26.61
3043	CO18	PI603166	355	3	NI	9	BRC-C3B-	-26.41
4033	CO18	PI603171	356	1	IR	2	BRC-C3B-	-27.39
5089	CO18	PI603171	356	2	IR	6	BRC-C3B-	-27.83
6081	CO18	PI603171	356	3	IR	12	BRC-C3B-	-28.25
1153	CO18	PI603171	356	1	NI	4	BRC-C3B-	-27
2091	CO18	PI603171	356	2	NI	7	BRC-C3B-	-28.17
3125	CO18	PI603171	356	3	NI	10	NA	NA
4011	CO18	PI603418D	359	1	IR	2	BRC-C3B-	-27.55
5177	CO18	PI603418D	359	2	IR	8	BRC-C3B-	-26.98
6135	CO18	PI603418D	359	3	IR	12	BRC-C3B-	-27.05
1150	CO18	PI603418D	359	1	NI	3	BRC-C3B-	-26.44
2180	CO18	PI603418D	359	2	NI	6	BRC-C3B-	-25.36
3064	CO18	PI603418D	359	3	NI	9	BRC-C3B-	-26.2
4046	CO18	PI603454	361	1	IR	3	BRC-C3B-	-27.27
5209	CO18	PI603454	361	2	IR	5	BRC-C3B-	-28.06
6153	CO18	PI603454	361	3	IR	12	BRC-C3B-	-26.66
1124	CO18	PI603454	361	1	NI	2	BRC-C3B-	-26.33
2013	CO18	PI603454	361	2	NI	7	BRC-C3B-	-26.02
3051	CO18	PI603454	361	3	NI	11	BRC-C3B-	-26.13
4017	CO18	PI603457A	362	1	IR	1	BRC-C3B-	-27.47
5204	CO18	PI603457A	362	2	IR	6	BRC-C3B-	-27.27
6189	CO18	PI603457A	362	3	IR	9	BRC-C3B-	-27.32
1157	CO18	PI603457A	362	1	NI	1	BRC-C3B-	-27.6
2008	CO18	PI603457A	362	2	NI	6	NA	NA
3156	CO18	PI603457A	362	3	NI	9	BRC-C3B-	-27.37
4173	CO18	PI603458A	363	1	IR	4	BRC-C3B-	-27.91
5060	CO18	PI603458A	363	2	IR	8	BRC-C3B-	-27.79
6204	CO18	PI603458A	363	3	IR	10	BRC-C3B-	-27.89
1140	CO18	PI603458A	363	1	NI	1	BRC-C3B-	-26.63
2118	CO18	PI603458A	363	2	NI	5	BRC-C3B-	-26.18
3033	CO18	PI603458A	363	3	NI	11	BRC-C3B-	-26.15
4089	CO18	PI603465C	498	1	IR	2	BRC-C3B-	-27.36
5181	CO18	PI603465C	498	2	IR	7	BRC-C3B-	-26.36
6206	CO18	PI603465C	498	3	IR	10	BRC-C3B-	-28.23
1197	CO18	PI603465C	498	1	NI	1	BRC-C3B-	-26.22
2107	CO18	PI603465C	498	2	NI	6	BRC-C3B-	-26.74
3198	CO18	PI603465C	498	3	NI	10	BRC-C3B-	-26.78
4190	CO18	PI603489	457	1	IR	1	BRC-C3B-	-28.55
5030	CO18	PI603489	457	2	IR	6	BRC-C3B-	-27.05
6169	CO18	PI603489	457	3	IR	9	BRC-C3B-	-28.31
1022	CO18	PI603489	457	1	NI	1	BRC-C3B-	-27.06
2130	CO18	PI603489	457	2	NI	7	BRC-C3B-	-27.56
3016	CO18	PI603489	457	3	NI	12	BRC-C3B-	-28.01
4077	CO18	PI603490	458	1	IR	4	BRC-C3B-	-28.1
5083	CO18	PI603490	458	2	IR	7	BRC-C3B-	-27.34
6139	CO18	PI603490	458	3	IR	11	BRC-C3B-	-27.56
1165	CO18	PI603490	458	1	NI	3	NA	NA
2017	CO18	PI603490	458	2	NI	8	BRC-C3B-	-27.94
3189	CO18	PI603490	458	3	NI	12	BRC-C3B-	-26.46
4018	CO18	PI603543B	366	1	IR	1	NA	NA
5140	CO18	PI603543B	366	2	IR	7	BRC-C3B-	-28.13
6017	CO18	PI603543B	366	3	IR	9	BRC-C3B-	-28.14
1001	CO18	PI603543B	366	1	NI	1	BRC-C3B-	-27.19
2042	CO18	PI603543B	366	2	NI	5	BRC-C3B-	-26.52
3088	CO18	PI603543B	366	3	NI	10	BRC-C3B-	-26.3
4097	CO18	PI603554B	499	1	IR	4	BRC-C3B-	-27.47
5031	CO18	PI603554B	499	2	IR	6	BRC-C3B-	-27.35
6164	CO18	PI603554B	499	3	IR	10	BRC-C3B-	-28.59
1006	CO18	PI603554B	499	1	NI	2	BRC-C3B-	-27.04
2208	CO18	PI603554B	499	2	NI	8	BRC-C3B-	-26.47
3168	CO18	PI603554B	499	3	NI	11	BRC-C3B-	-26.6
4144	CO18	PI603555	500	1	IR	2	BRC-C3B-	-28.13
5062	CO18	PI603555	500	2	IR	8	BRC-C3B-	-28.47
6186	CO18	PI603555	500	3	IR	10	BRC-C3B-	-28.24
1195	CO18	PI603555	500	1	NI	1	BRC-C3B-	-27.05
2123	CO18	PI603555	500	2	NI	6	BRC-C3B-	-25.87
3137	CO18	PI603555	500	3	NI	9	BRC-C3B-	-28.26
4095	CO18	PI603563B	459	1	IR	1	BRC-C3B-	-27.25
5166	CO18	PI603563B	459	2	IR	6	BRC-C3B-	-27.68
6009	CO18	PI603563B	459	3	IR	11	BRC-C3B-	-27.49
1143	CO18	PI603563B	459	1	NI	2	NA	NA
2134	CO18	PI603563B	459	2	NI	8	BRC-C3B-	-26.59
3030	CO18	PI603563B	459	3	NI	10	BRC-C3B-	-26.11
4092	CO18	PI603692	460	1	IR	1	BRC-C3B-	-27.86
5186	CO18	PI603692	460	2	IR	6	BRC-C3B-	-28.46
6109	CO18	PI603692	460	3	IR	10	BRC-C3B-	-27.79
1029	CO18	PI603692	460	1	NI	2	BRC-C3B-	-26.98
2165	CO18	PI603692	460	2	NI	7	BRC-C3B-	-27.82
3047	CO18	PI603692	460	3	NI	10	BRC-C3B-	-26.35
4160	CO18	PI603909B	368	1	IR	3	BRC-C3B-	-27.41
5128	CO18	PI603909B	368	2	IR	6	BRC-C3B-	-27.06
6129	CO18	PI603909B	368	3	IR	9	BRC-C3B-	-28.13
1086	CO18	PI603909B	368	1	NI	2	BRC-C3B-	-26.77
2206	CO18	PI603909B	368	2	NI	7	BRC-C3B-	-26.27
3024	CO18	PI603909B	368	3	NI	9	BRC-C3B-	-26.51
4108	CO18	PI603911C	369	1	IR	2	BRC-C3B-	-27.27
5022	CO18	PI603911C	369	2	IR	8	BRC-C3B-	-27.81
6108	CO18	PI603911C	369	3	IR	10	BRC-C3B-	-28.64
1119	CO18	PI603911C	369	1	NI	1	NA	NA
2173	CO18	PI603911C	369	2	NI	8	BRC-C3B-	-26.51
3093	CO18	PI603911C	369	3	NI	11	BRC-C3B-	-27.11
4137	CO18	PI603917	372	1	IR	4	BRC-C3B-	-27.49
5164	CO18	PI603917	372	2	IR	6	BRC-C3B-	-26.77
6148	CO18	PI603917	372	3	IR	9	BRC-C3B-	-27.4
1021	CO18	PI603917	372	1	NI	1	BRC-C3B-	-26.62
2197	CO18	PI603917	372	2	NI	5	BRC-C3B-	-26.66
3205	CO18	PI603917	372	3	NI	11	BRC-C3B-	-26.68
4061	CO18	PI606435	461	1	IR	4	BRC-C3B-	-28.22
5208	CO18	PI606435	461	2	IR	5	BRC-C3B-	-28.92
6021	CO18	PI606435	461	3	IR	12	BRC-C3B-	-27.68
1148	CO18	PI606435	461	1	NI	3	BRC-C3B-	-27.59
2203	CO18	PI606435	461	2	NI	7	BRC-C3B-	-26.18
3027	CO18	PI606435	461	3	NI	10	BRC-C3B-	-26.38
4072	CO18	PI612612A	373	1	IR	1	BRC-C3B-	-28.11
5024	CO18	PI612612A	373	2	IR	8	BRC-C3B-	-27.79
6166	CO18	PI612612A	373	3	IR	10	BRC-C3B-	-27.67
1212	CO18	PI612612A	373	1	NI	4	NA	NA
2179	CO18	PI612612A	373	2	NI	6	NA	NA
3199	CO18	PI612612A	373	3	NI	10	BRC-C3B-	-27.21
4042	CO18	PI632428	467	1	IR	4	BRC-C3B-	-27.51
5004	CO18	PI632428	467	2	IR	8	BRC-C3B-	-27.13
6195	CO18	PI632428	467	3	IR	12	BRC-C3B-	-27.54
1063	CO18	PI632428	467	1	NI	1	BRC-C3B-	-26.8
2191	CO18	PI632428	467	2	NI	8	BRC-C3B-	-26.82
3196	CO18	PI632428	467	3	NI	9	BRC-C3B-	-26.68
4145	CO18	PI642055	468	1	IR	2	BRC-C3B-	-27.45
5032	CO18	PI642055	468	2	IR	6	BRC-C3B-	-27.49
6030	CO18	PI642055	468	3	IR	10	BRC-C3B-	-27.23
1162	CO18	PI642055	468	1	NI	2	BRC-C3B-	-26.55
2065	CO18	PI642055	468	2	NI	5	BRC-C3B-	-26.31
3008	CO18	PI642055	468	3	NI	10	BRC-C3B-	-27.1
1108	CO19	08705_16	804	1	IR	2	C1A-1108	-28.8
2099	CO19	08705_16	804	2	IR	8	C1A-2099	-28.26
3052	CO19	08705_16	804	3	IR	11	C1A-3052	-27.89
1095	CO19	A5959	803	1	IR	3	C1A-1095	-27.96
2017	CO19	A5959	803	2	IR	8	C1A-2017	-27.79
3188	CO19	A5959	803	3	IR	10	C1A-3188	-27.92
1186	CO19	FC031630	469	1	IR	2	C1A-1186	-27.94
2200	CO19	FC031630	469	2	IR	8	C1A-2200	-28.18
3162	CO19	FC031630	469	3	IR	9	C1A-3162	-28.56
1012	CO19	LG11_8169_007F	805	1	IR	3	C1A-1012	-27.97
1016	CO19	LG11_8169_007F	805	1	IR	4	C1A-1016	-28.15
1069	CO19	LG11_8169_007F	805	1	IR	2	C1A-1069	-28.24
1105	CO19	LG11_8169_007F	805	1	IR	1	C1A-1105	-28.31
2004	CO19	LG11_8169_007F	805	2	IR	5	C1A-2004	-27.46
2029	CO19	LG11_8169_007F	805	2	IR	6	C1A-2029	-28.33
2035	CO19	LG11_8169_007F	805	2	IR	7	C1A-2035	-28.18
2198	CO19	LG11_8169_007F	805	2	IR	8	C1A-2198	-27.42
3004	CO19	LG11_8169_007F	805	3	IR	9	C1A-3004	-27.98
3146	CO19	LG11_8169_007F	805	3	IR	10	C1A-3146	-28.45
3177	CO19	LG11_8169_007F	805	3	IR	12	C1A-3177	-27.82
3195	CO19	LG11_8169_007F	805	3	IR	11	NA	NA
1032	CO19	LeeNN(blockcheck)	806	1	IR	3	C1A-1032	-28.98
1065	CO19	LeeNN(blockcheck)	806	1	IR	1	C1A-1065	-29.87
1068	CO19	LeeNN(blockcheck)	806	1	IR	2	C1A-1068	-29.72
1178	CO19	LeeNN(blockcheck)	806	1	IR	4	C1A-1178	-29.32
2026	CO19	LeeNN(blockcheck)	806	2	IR	6	C1A-2026	-29.91
2057	CO19	LeeNN(blockcheck)	806	2	IR	8	C1A-2057	-29.61
2112	CO19	LeeNN(blockcheck)	806	2	IR	7	C1A-2112	-28.6
2164	CO19	LeeNN(blockcheck)	806	2	IR	5	C1A-2164	-28.61
3161	CO19	LeeNN(blockcheck)	806	3	IR	9	C1A-3161	-28.97
3170	CO19	LeeNN(blockcheck)	806	3	IR	10	C1A-3170	-29.15
3176	CO19	LeeNN(blockcheck)	806	3	IR	12	C1A-3176	-29.5
3193	CO19	LeeNN(blockcheck)	806	3	IR	11	C1A-3193	-28.76
1006	CO19	PI058955	470	1	IR	2	C1A-1006	-28.23
2158	CO19	PI058955	470	2	IR	8	C1A-2158	-27.95
3194	CO19	PI058955	470	3	IR	11	C1A-3194	-28.39
1166	CO19	PI070229	471	1	IR	2	C1A-1166	-28.34
2051	CO19	PI070229	471	2	IR	7	C1A-2051	-27.85
3054	CO19	PI070229	471	3	IR	11	C1A-3054	-27.81
1034	CO19	PI080479	472	1	IR	3	NA	NA
2001	CO19	PI080479	472	2	IR	5	NA	NA
3136	CO19	PI080479	472	3	IR	12	NA	NA
1203	CO19	PI081030	473	1	IR	1	C1A-1203	-28.14
2186	CO19	PI081030	473	2	IR	6	C1A-2186	-28.51
3178	CO19	PI081030	473	3	IR	12	C1A-3178	-27.89
1129	CO19	PI084594	404	1	IR	2	C1A-1129	-28.27
2088	CO19	PI084594	404	2	IR	6	C1A-2088	-28.09
3107	CO19	PI084594	404	3	IR	10	C1A-3107	-28.31
1111	CO19	PI084628	474	1	IR	3	C1A-1111	-27.05
2090	CO19	PI084628	474	2	IR	6	C1A-2090	-27.15
3183	CO19	PI084628	474	3	IR	9	C1A-3183	-27.39
1147	CO19	PI089074	405	1	IR	2	NA	NA
2125	CO19	PI089074	405	2	IR	5	C1A-2125	-28.82
3069	CO19	PI089074	405	3	IR	10	C1A-3069	-27.57
1158	CO19	PI090305	476	1	IR	4	C1A-1158	-27.27
2203	CO19	PI090305	476	2	IR	5	C1A-2203	-27.54
3073	CO19	PI090305	476	3	IR	11	C1A-3073	-27.38
1001	CO19	PI092641B	407	1	IR	1	C1A-1001	-28.3
2045	CO19	PI092641B	407	2	IR	5	C1A-2045	-28.35
3138	CO19	PI092641B	407	3	IR	12	C1A-3138	-28
1099	CO19	PI096280	408	1	IR	4	C1A-1099	-26.91
2143	CO19	PI096280	408	2	IR	5	C1A-2143	-27.34
3020	CO19	PI096280	408	3	IR	12	C1A-3020	-26.77
1106	CO19	PI096333	478	1	IR	2	C1A-1106	-28.68
2047	CO19	PI096333	478	2	IR	6	C1A-2047	-28.63
3083	CO19	PI096333	478	3	IR	9	C1A-3083	-28.88
1116	CO19	PI157396	501	1	IR	4	C1A-1116	-27.68
2129	CO19	PI157396	501	2	IR	6	C1A-2129	-28.01
3094	CO19	PI157396	501	3	IR	11	C1A-3094	-27.73
1030	CO19	PI157452	409	1	IR	2	C1A-1030	-28.21
2199	CO19	PI157452	409	2	IR	8	C1A-2199	-27.82
3002	CO19	PI157452	409	3	IR	9	C1A-3002	-27.91
1026	CO19	PI157471	410	1	IR	2	C1A-1026	-28.5
2065	CO19	PI157471	410	2	IR	5	C1A-2065	-28.35
3093	CO19	PI157471	410	3	IR	11	C1A-3093	-28.75
1072	CO19	PI171433	411	1	IR	3	C1A-1072	-28.54
2056	CO19	PI171433	411	2	IR	8	C1A-2056	-28.66
3067	CO19	PI171433	411	3	IR	10	C1A-3067	-28.42
1053	CO19	PI226591	412	1	IR	3	C1A-1053	-28.11
2196	CO19	PI226591	412	2	IR	8	C1A-2196	-27.7
3037	CO19	PI226591	412	3	IR	12	C1A-3037	-27.5
1028	CO19	PI229343	413	1	IR	2	C1A-1028	-27.65
2153	CO19	PI229343	413	2	IR	7	C1A-2153	-26.94
3143	CO19	PI229343	413	3	IR	9	C1A-3143	-27.71
1137	CO19	PI235335	414	1	IR	4	C1A-1137	-27.95
2184	CO19	PI235335	414	2	IR	5	NA	NA
3036	CO19	PI235335	414	3	IR	12	C1A-3036	-28.05
1156	CO19	PI243521	415	1	IR	4	C1A-1156	-27.09
2085	CO19	PI243521	415	2	IR	5	C1A-2085	-27.99
3026	CO19	PI243521	415	3	IR	10	C1A-3026	-27.15
1193	CO19	PI243528	416	1	IR	3	C1A-1193	-27.39
2092	CO19	PI243528	416	2	IR	7	C1A-2092	-27.63
3009	CO19	PI243528	416	3	IR	10	C1A-3009	-27.51
1170	CO19	PI243545	417	1	IR	2	C1A-1170	-27.38
2176	CO19	PI243545	417	2	IR	8	C1A-2176	-27.49
3040	CO19	PI243545	417	3	IR	12	C1A-3040	-27.29
1056	CO19	PI253651A	418	1	IR	4	C1A-1056	-27.02
2113	CO19	PI253651A	418	2	IR	7	C1A-2113	-27.66
3101	CO19	PI253651A	418	3	IR	9	C1A-3101	-28.32
1070	CO19	PI273483C	1	1	IR	2	C1A-1070	-27.66
2188	CO19	PI273483C	1	2	IR	6	C1A-2188	-27.65
3015	CO19	PI273483C	1	3	IR	11	C1A-3015	-27.83
1151	CO19	PI274421	419	1	IR	3	C1A-1151	-27.36
2032	CO19	PI274421	419	2	IR	7	C1A-2032	-26.82
3046	CO19	PI274421	419	3	IR	10	C1A-3046	-26.8
1045	CO19	PI360846	4	1	IR	1	C1A-1045	-27.63
2121	CO19	PI360846	4	2	IR	5	C1A-2121	-27.85
3062	CO19	PI360846	4	3	IR	9	C1A-3062	-28.13
1096	CO19	PI361103	6	1	IR	4	C1A-1096	-27.46
2173	CO19	PI361103	6	2	IR	7	C1A-2173	-27.29
3155	CO19	PI361103	6	3	IR	11	C1A-3155	-28.09
1163	CO19	PI377574	7	1	IR	1	C1A-1163	-28.3
2103	CO19	PI377574	7	2	IR	5	C1A-2103	-28.3
3098	CO19	PI377574	7	3	IR	12	C1A-3098	-28.54
1154	CO19	PI398198	10	1	IR	3	C1A-1154	-27.62
2168	CO19	PI398198	10	2	IR	6	C1A-2168	-27.27
3154	CO19	PI398198	10	3	IR	11	C1A-3154	-27.75
1035	CO19	PI398202	13	1	IR	3	C1A-1035	-28.11
2207	CO19	PI398202	13	2	IR	6	C1A-2207	-27.5
3010	CO19	PI398202	13	3	IR	10	C1A-3010	-27.9
1008	CO19	PI398223	14	1	IR	2	C1A-1008	-27.93
2170	CO19	PI398223	14	2	IR	6	C1A-2170	-27.5
3074	CO19	PI398223	14	3	IR	11	C1A-3074	-27.87
1051	CO19	PI398228	420	1	IR	3	C1A-1051	-28
2022	CO19	PI398228	420	2	IR	5	C1A-2022	-28.29
3216	CO19	PI398228	420	3	IR	12	C1A-3216	-27.8
1198	CO19	PI398245	481	1	IR	4	C1A-1198	-27.49
2079	CO19	PI398245	481	2	IR	8	C1A-2079	-27.37
3217	CO19	PI398245	481	3	IR	12	C1A-3217	-26.97
1094	CO19	PI398249	23	1	IR	3	C1A-1094	-28.3
2043	CO19	PI398249	23	2	IR	5	C1A-2043	-28.47
3180	CO19	PI398249	23	3	IR	12	C1A-3180	-28.37
1050	CO19	PI398272	26	1	IR	2	C1A-1050	-28.22
2128	CO19	PI398272	26	2	IR	6	C1A-2128	-28.14
3031	CO19	PI398272	26	3	IR	11	C1A-3031	-27.94
1014	CO19	PI398298	30	1	IR	3	C1A-1014	-27.74
2172	CO19	PI398298	30	2	IR	7	C1A-2172	-27.03
3181	CO19	PI398298	30	3	IR	9	C1A-3181	-28.2
1049	CO19	PI398321	35	1	IR	2	C1A-1049	-28.03
2052	CO19	PI398321	35	2	IR	7	C1A-2052	-28
3126	CO19	PI398321	35	3	IR	10	C1A-3126	-27.93
1118	CO19	PI398396	44	1	IR	4	C1A-1118	-27.69
2072	CO19	PI398396	44	2	IR	7	C1A-2072	-27.29
3044	CO19	PI398396	44	3	IR	9	C1A-3044	-28.37
1025	CO19	PI398492	50	1	IR	1	C1A-1025	-27.66
2039	CO19	PI398492	50	2	IR	8	C1A-2039	-27.65
3202	CO19	PI398492	50	3	IR	9	C1A-3202	-27.31
1126	CO19	PI398601	502	1	IR	2	C1A-1126	-28.45
2013	CO19	PI398601	502	2	IR	7	C1A-2013	-28.98
3163	CO19	PI398601	502	3	IR	9	C1A-3163	-29.49
1063	CO19	PI398617	54	1	IR	1	C1A-1063	-27.94
2084	CO19	PI398617	54	2	IR	5	C1A-2084	-27.33
3199	CO19	PI398617	54	3	IR	12	C1A-3199	-27.55
1114	CO19	PI398775	69	1	IR	3	C1A-1114	-28.18
2086	CO19	PI398775	69	2	IR	6	C1A-2086	-28.09
3032	CO19	PI398775	69	3	IR	11	C1A-3032	-27.83
1200	CO19	PI398804	72	1	IR	4	C1A-1200	-28.21
2061	CO19	PI398804	72	2	IR	5	C1A-2061	-27.93
3021	CO19	PI398804	72	3	IR	9	C1A-3021	-27.84
1075	CO19	PI398920	81	1	IR	3	C1A-1075	-27.88
2083	CO19	PI398920	81	2	IR	5	C1A-2083	-27.76
3011	CO19	PI398920	81	3	IR	11	C1A-3011	-28.11
1022	CO19	PI398965	86	1	IR	1	C1A-1022	-28.45
2111	CO19	PI398965	86	2	IR	7	C1A-2111	-29.25
3027	CO19	PI398965	86	3	IR	10	C1A-3027	-28.32
1090	CO19	PI398970	87	1	IR	2	C1A-1090	-28.18
2059	CO19	PI398970	87	2	IR	8	C1A-2059	-28.2
3077	CO19	PI398970	87	3	IR	12	C1A-3077	-27.82
1092	CO19	PI398982	89	1	IR	3	C1A-1092	-28.28
2020	CO19	PI398982	89	2	IR	8	C1A-2020	-28.38
3117	CO19	PI398982	89	3	IR	12	C1A-3117	-28.34
1202	CO19	PI398987	90	1	IR	1	C1A-1202	-27.4
2201	CO19	PI398987	90	2	IR	5	C1A-2201	-27.92
3123	CO19	PI398987	90	3	IR	9	C1A-3123	-28.07
1074	CO19	PI398997	482	1	IR	3	C1A-1074	-28.07
2023	CO19	PI398997	482	2	IR	5	C1A-2023	-27.73
3173	CO19	PI398997	482	3	IR	11	C1A-3173	-28.28
1113	CO19	PI399027	97	1	IR	3	C1A-1113	-27.44
2171	CO19	PI399027	97	2	IR	7	C1A-2171	-27.23
3213	CO19	PI399027	97	3	IR	11	C1A-3213	-27.16
1199	CO19	PI404164	421	1	IR	4	C1A-1199	-28.37
2130	CO19	PI404164	421	2	IR	6	C1A-2130	-28.06
3090	CO19	PI404164	421	3	IR	10	C1A-3090	-28.17
1120	CO19	PI404190	422	1	IR	4	C1A-1120	-27.45
2185	CO19	PI404190	422	2	IR	5	C1A-2185	-28.48
3058	CO19	PI404190	422	3	IR	12	C1A-3058	-26.91
1175	CO19	PI404191	109	1	IR	3	C1A-1175	-28.77
2031	CO19	PI404191	109	2	IR	7	C1A-2031	-28.38
3192	CO19	PI404191	109	3	IR	11	C1A-3192	-28.07
1173	CO19	PI404199	110	1	IR	3	C1A-1173	-27.79
2075	CO19	PI404199	110	2	IR	7	NA	NA
3079	CO19	PI404199	110	3	IR	12	C1A-3079	-27.11
1174	CO19	PI407734	423	1	IR	3	NA	NA
2030	CO19	PI407734	423	2	IR	6	C1A-2030	-28.56
3064	CO19	PI407734	423	3	IR	9	C1A-3064	-28.98
1179	CO19	PI407735	113	1	IR	4	C1A-1179	-28.1
2194	CO19	PI407735	113	2	IR	7	C1A-2194	-27.96
3080	CO19	PI407735	113	3	IR	12	C1A-3080	-27.85
1033	CO19	PI407821A	116	1	IR	3	C1A-1033	-27.69
2049	CO19	PI407821A	116	2	IR	6	C1A-2049	-27.51
3164	CO19	PI407821A	116	3	IR	9	C1A-3164	-28.44
1177	CO19	PI407892A	123	1	IR	4	C1A-1177	-27.34
2122	CO19	PI407892A	123	2	IR	5	C1A-2122	-27.33
3016	CO19	PI407892A	123	3	IR	12	C1A-3016	-27.35
1043	CO19	PI407927B	485	1	IR	1	C1A-1043	-27.28
2105	CO19	PI407927B	485	2	IR	5	C1A-2105	-27.36
3198	CO19	PI407927B	485	3	IR	12	C1A-3198	-27.36
1212	CO19	PI408008	503	1	IR	3	C1A-1212	-27.53
2038	CO19	PI408008	503	2	IR	8	C1A-2038	-28.25
3047	CO19	PI408008	503	3	IR	10	C1A-3047	-27.31
1181	CO19	PI408021	424	1	IR	1	C1A-1181	-27.89
2005	CO19	PI408021	424	2	IR	5	C1A-2005	-27.8
3055	CO19	PI408021	424	3	IR	11	C1A-3055	-27.4
1148	CO19	PI408073	134	1	IR	2	C1A-1148	-27.64
2150	CO19	PI408073	134	2	IR	6	C1A-2150	-26.96
3005	CO19	PI408073	134	3	IR	9	C1A-3005	-27.92
1138	CO19	PI408100B	425	1	IR	4	C1A-1138	-27.74
2062	CO19	PI408100B	425	2	IR	5	C1A-2062	-27.42
3130	CO19	PI408100B	425	3	IR	10	C1A-3130	-27.75
1058	CO19	PI408124A	138	1	IR	4	C1A-1058	-27.54
2011	CO19	PI408124A	138	2	IR	7	C1A-2011	-28.13
3119	CO19	PI408124A	138	3	IR	12	C1A-3119	-27.28
1146	CO19	PI408169D	143	1	IR	2	C1A-1146	-27.61
2182	CO19	PI408169D	143	2	IR	5	C1A-2182	-27.59
3145	CO19	PI408169D	143	3	IR	9	C1A-3145	-28.02
1213	CO19	PI408173	144	1	IR	3	C1A-1213	-27.37
2138	CO19	PI408173	144	2	IR	8	C1A-2138	-27.6
3053	CO19	PI408173	144	3	IR	11	C1A-3053	-27.95
1036	CO19	PI408181D	504	1	IR	4	C1A-1036	-28.05
2063	CO19	PI408181D	504	2	IR	5	C1A-2063	-28.32
3200	CO19	PI408181D	504	3	IR	12	C1A-3200	-28.2
1091	CO19	PI408189	486	1	IR	3	C1A-1091	-27.74
2078	CO19	PI408189	486	2	IR	8	C1A-2078	-28.32
3122	CO19	PI408189	486	3	IR	9	C1A-3122	-27.64
1054	CO19	PI408209B	505	1	IR	3	C1A-1054	-28.25
2117	CO19	PI408209B	505	2	IR	8	C1A-2117	-28.36
3066	CO19	PI408209B	505	3	IR	10	C1A-3066	-28.65
1041	CO19	PI408212B	506	1	IR	1	C1A-1041	-27.94
2018	CO19	PI408212B	506	2	IR	8	C1A-2018	-28.45
3182	CO19	PI408212B	506	3	IR	9	C1A-3182	-28.67
1128	CO19	PI408256	487	1	IR	2	C1A-1128	-27.29
2081	CO19	PI408256	487	2	IR	5	C1A-2081	-27.89
3168	CO19	PI408256	487	3	IR	10	C1A-3168	-27.67
1064	CO19	PI408262C	426	1	IR	1	C1A-1064	-27.62
2175	CO19	PI408262C	426	2	IR	7	C1A-2175	-27.76
3034	CO19	PI408262C	426	3	IR	11	C1A-3034	-27.6
1031	CO19	PI408269B	155	1	IR	3	C1A-1031	-27.53
2177	CO19	PI408269B	155	2	IR	8	C1A-2177	-27.47
3104	CO19	PI408269B	155	3	IR	9	C1A-3104	-28.56
1157	CO19	PI408280	156	1	IR	4	C1A-1157	-27.9
2115	CO19	PI408280	156	2	IR	7	C1A-2115	-28.03
3085	CO19	PI408280	156	3	IR	9	C1A-3085	-28.26
1169	CO19	PI416858	427	1	IR	2	C1A-1169	-27.66
2167	CO19	PI416858	427	2	IR	6	C1A-2167	-27.58
3056	CO19	PI416858	427	3	IR	12	C1A-3056	-27.19
1046	CO19	PI416884	428	1	IR	2	C1A-1046	-27.7
2181	CO19	PI416884	428	2	IR	5	C1A-2181	-27.6
3142	CO19	PI416884	428	3	IR	9	C1A-3142	-27.84
1047	CO19	PI416937	801	1	IR	2	C1A-1047	-27.59
2091	CO19	PI416937	801	2	IR	7	C1A-2091	-28.23
3007	CO19	PI416937	801	3	IR	10	C1A-3007	-27.97
1143	CO19	PI416997	165	1	IR	1	C1A-1143	-27.23
2066	CO19	PI416997	165	2	IR	6	C1A-2066	-27.54
3019	CO19	PI416997	165	3	IR	12	C1A-3019	-27.13
1171	CO19	PI417001	507	1	IR	3	C1A-1171	-27.54
2074	CO19	PI417001	507	2	IR	7	C1A-2074	-28.03
3166	CO19	PI417001	507	3	IR	10	C1A-3166	-27.8
1192	CO19	PI417028	166	1	IR	3	C1A-1192	-27.6
2163	CO19	PI417028	166	2	IR	5	C1A-2163	-27.98
3187	CO19	PI417028	166	3	IR	10	C1A-3187	-27.6
1184	CO19	PI417035	167	1	IR	1	C1A-1184	-28.11
2009	CO19	PI417035	167	2	IR	6	C1A-2009	-27.22
3012	CO19	PI417035	167	3	IR	11	C1A-3012	-27.81
1060	CO19	PI417070	168	1	IR	4	C1A-1060	-27.79
2069	CO19	PI417070	168	2	IR	6	C1A-2069	-27.94
3121	CO19	PI417070	168	3	IR	9	C1A-3121	-27.91
1013	CO19	PI417276	430	1	IR	3	C1A-1013	-28.1
2179	CO19	PI417276	430	2	IR	8	C1A-2179	-28.48
3050	CO19	PI417276	430	3	IR	10	C1A-3050	-27.75
1139	CO19	PI417414B	431	1	IR	4	C1A-1139	-27.48
2053	CO19	PI417414B	431	2	IR	7	C1A-2053	-28.25
3125	CO19	PI417414B	431	3	IR	9	C1A-3125	-27.93
1104	CO19	PI417417	177	1	IR	1	C1A-1104	-27.52
2024	CO19	PI417417	177	2	IR	5	C1A-2024	-27.79
3029	CO19	PI417417	177	3	IR	10	C1A-3029	-27.19
1187	CO19	PI417424	509	1	IR	2	C1A-1187	-27.64
2148	CO19	PI417424	509	2	IR	6	C1A-2148	-27.89
3151	CO19	PI417424	509	3	IR	11	C1A-3151	-28.33
1086	CO19	PI417432	432	1	IR	2	C1A-1086	-27.5
2040	CO19	PI417432	432	2	IR	8	C1A-2040	-27.96
3087	CO19	PI417432	432	3	IR	10	C1A-3087	-27.72
1142	CO19	PI417495	433	1	IR	1	C1A-1142	-28.09
2012	CO19	PI417495	433	2	IR	7	C1A-2012	-28.35
3048	CO19	PI417495	433	3	IR	10	C1A-3048	-27.48
1029	CO19	PI423741	179	1	IR	2	C1A-1029	-28.56
2218	CO19	PI423741	179	2	IR	8	C1A-2218	-27.94
3065	CO19	PI423741	179	3	IR	9	C1A-3065	-27.83
1112	CO19	PI423747B	434	1	IR	3	C1A-1112	-28.32
2114	CO19	PI423747B	434	2	IR	7	C1A-2114	-28.02
3211	CO19	PI423747B	434	3	IR	11	C1A-3211	-28.23
1097	CO19	PI423748C	510	1	IR	4	C1A-1097	-27.77
2025	CO19	PI423748C	510	2	IR	5	C1A-2025	-27.99
3092	CO19	PI423748C	510	3	IR	11	C1A-3092	-28.23
1077	CO19	PI423799A	184	1	IR	4	C1A-1077	-27.56
2106	CO19	PI423799A	184	2	IR	6	C1A-2106	-27.52
3103	CO19	PI423799A	184	3	IR	9	C1A-3103	-28.46
1009	CO19	PI423802	185	1	IR	2	C1A-1009	-28.71
2169	CO19	PI423802	185	2	IR	6	C1A-2169	-28.13
3061	CO19	PI423802	185	3	IR	9	C1A-3061	-28.58
1161	CO19	PI423845A	511	1	IR	1	C1A-1161	-27.65
2028	CO19	PI423845A	511	2	IR	6	C1A-2028	-28.28
3159	CO19	PI423845A	511	3	IR	12	C1A-3159	-27.88
1176	CO19	PI423890B	435	1	IR	4	C1A-1176	-27.7
2192	CO19	PI423890B	435	2	IR	7	C1A-2192	-27.52
3096	CO19	PI423890B	435	3	IR	12	C1A-3096	-27.56
1052	CO19	PI423890C	188	1	IR	3	C1A-1052	-26.88
2087	CO19	PI423890C	188	2	IR	6	C1A-2087	-27.46
3175	CO19	PI423890C	188	3	IR	11	C1A-3175	-27.78
1172	CO19	PI424154A	193	1	IR	3	C1A-1172	-28.19
2180	CO19	PI424154A	193	2	IR	8	NA	NA
3076	CO19	PI424154A	193	3	IR	12	C1A-3076	-28.16
1055	CO19	PI424231	197	1	IR	3	C1A-1055	-27.57
2190	CO19	PI424231	197	2	IR	6	C1A-2190	-27.04
3051	CO19	PI424231	197	3	IR	11	C1A-3051	-27.23
1100	CO19	PI424247B	200	1	IR	4	C1A-1100	-27.66
2174	CO19	PI424247B	200	2	IR	7	C1A-2174	-27.75
3088	CO19	PI424247B	200	3	IR	10	C1A-3088	-28.38
1189	CO19	PI424355	217	1	IR	2	C1A-1189	-27.88
2070	CO19	PI424355	217	2	IR	6	C1A-2070	-27.69
3212	CO19	PI424355	217	3	IR	11	C1A-3212	-28.02
1197	CO19	PI424397	222	1	IR	4	C1A-1197	-27.68
2044	CO19	PI424397	222	2	IR	5	C1A-2044	-27.42
3089	CO19	PI424397	222	3	IR	10	C1A-3089	-27.62
1140	CO19	PI424399	512	1	IR	4	C1A-1140	-28.51
2058	CO19	PI424399	512	2	IR	8	C1A-2058	-28.03
3033	CO19	PI424399	512	3	IR	11	C1A-3033	-27.5
1101	CO19	PI424401	490	1	IR	1	C1A-1101	-28.2
2147	CO19	PI424401	490	2	IR	6	C1A-2147	-27.47
3095	CO19	PI424401	490	3	IR	11	C1A-3095	-27.77
1190	CO19	PI424435	228	1	IR	2	C1A-1190	-27.77
2050	CO19	PI424435	228	2	IR	6	C1A-2050	-28.11
3201	CO19	PI424435	228	3	IR	9	C1A-3201	-27.78
1195	CO19	PI424488B	236	1	IR	3	C1A-1195	-28.01
2104	CO19	PI424488B	236	2	IR	5	C1A-2104	-28.13
3006	CO19	PI424488B	236	3	IR	10	C1A-3006	-27.31
1017	CO19	PI424513	243	1	IR	4	NA	NA
2042	CO19	PI424513	243	2	IR	5	C1A-2042	-27.83
3208	CO19	PI424513	243	3	IR	10	C1A-3208	-27.63
1162	CO19	PI424546A	249	1	IR	1	C1A-1162	-27.6
2046	CO19	PI424546A	249	2	IR	6	C1A-2046	-27.85
3129	CO19	PI424546A	249	3	IR	10	C1A-3129	-27.74
1145	CO19	PI424614	256	1	IR	1	C1A-1145	-27.81
2154	CO19	PI424614	256	2	IR	7	C1A-2154	-27.43
3160	CO19	PI424614	256	3	IR	12	C1A-3160	-28.51
1103	CO19	PI430598A	258	1	IR	1	C1A-1103	-28
2080	CO19	PI430598A	258	2	IR	8	C1A-2080	-27.98
3024	CO19	PI430598A	258	3	IR	9	C1A-3024	-27.85
1078	CO19	PI432359	260	1	IR	4	C1A-1078	-27.93
2133	CO19	PI432359	260	2	IR	7	C1A-2133	-28.56
3099	CO19	PI432359	260	3	IR	12	C1A-3099	-28.18
1131	CO19	PI437745	436	1	IR	3	C1A-1131	-28.44
2037	CO19	PI437745	436	2	IR	8	C1A-2037	-28.59
3100	CO19	PI437745	436	3	IR	12	C1A-3100	-28.32
1107	CO19	PI438424	265	1	IR	2	NA	NA
2183	CO19	PI438424	265	2	IR	5	C1A-2183	-27.34
3191	CO19	PI438424	265	3	IR	11	C1A-3191	-27.63
1208	CO19	PI442006	266	1	IR	2	C1A-1208	-27.61
2021	CO19	PI442006	266	2	IR	5	C1A-2021	-28.49
3120	CO19	PI442006	266	3	IR	12	C1A-3120	-27.62
1048	CO19	PI442012A	268	1	IR	2	C1A-1048	-27.64
2098	CO19	PI442012A	268	2	IR	8	C1A-2098	-28.06
3147	CO19	PI442012A	268	3	IR	10	C1A-3147	-28.15
1027	CO19	PI458084	271	1	IR	2	C1A-1027	-27.86
2093	CO19	PI458084	271	2	IR	7	C1A-2093	-27.28
3184	CO19	PI458084	271	3	IR	9	C1A-3184	-28.1
1073	CO19	PI458098	272	1	IR	3	C1A-1073	-27.43
2027	CO19	PI458098	272	2	IR	6	C1A-2027	-27.5
3106	CO19	PI458098	272	3	IR	10	C1A-3106	-27.72
1216	CO19	PI458119	492	1	IR	4	C1A-1216	-28.02
2144	CO19	PI458119	492	2	IR	5	C1A-2144	-27.47
3141	CO19	PI458119	492	3	IR	9	C1A-3141	-27.97
1144	CO19	PI458515	437	1	IR	1	C1A-1144	-28.19
2102	CO19	PI458515	437	2	IR	5	C1A-2102	-27.83
3150	CO19	PI458515	437	3	IR	10	C1A-3150	-28.29
1084	CO19	PI468923	438	1	IR	1	C1A-1084	-27.81
2146	CO19	PI468923	438	2	IR	6	C1A-2146	-27.99
3190	CO19	PI468923	438	3	IR	10	C1A-3190	-28.33
1117	CO19	PI471938	802	1	IR	4	C1A-1117	-27.38
2008	CO19	PI471938	802	2	IR	6	C1A-2008	-27.38
3131	CO19	PI471938	802	3	IR	11	C1A-3131	-27.24
1167	CO19	PI476939	494	1	IR	2	C1A-1167	-28.21
2036	CO19	PI476939	494	2	IR	8	C1A-2036	-27.47
3140	CO19	PI476939	494	3	IR	12	C1A-3140	-28.03
1071	CO19	PI495017B	439	1	IR	3	C1A-1071	-27.82
2149	CO19	PI495017B	439	2	IR	6	C1A-2149	-28.06
3189	CO19	PI495017B	439	3	IR	10	C1A-3189	-28.54
1005	CO19	PI506519	440	1	IR	1	C1A-1005	-27.7
2206	CO19	PI506519	440	2	IR	6	C1A-2206	-27.58
3111	CO19	PI506519	440	3	IR	11	C1A-3111	-27.9
1023	CO19	PI506937	441	1	IR	1	C1A-1023	-27.52
2134	CO19	PI506937	441	2	IR	7	C1A-2134	-27.58
3060	CO19	PI506937	441	3	IR	12	C1A-3060	-27.56
1153	CO19	PI507025	276	1	IR	3	C1A-1153	-27.2
2123	CO19	PI507025	276	2	IR	5	C1A-2123	-26.94
3149	CO19	PI507025	276	3	IR	10	C1A-3149	-27.15
1191	CO19	PI507067	442	1	IR	3	C1A-1191	-27.16
2107	CO19	PI507067	442	2	IR	6	C1A-2107	-27.35
3144	CO19	PI507067	442	3	IR	9	C1A-3144	-27.67
1062	CO19	PI507073	513	1	IR	1	C1A-1062	-27.61
2155	CO19	PI507073	513	2	IR	7	C1A-2155	-27.94
3057	CO19	PI507073	513	3	IR	12	C1A-3057	-27.31
1134	CO19	PI507311	279	1	IR	3	C1A-1134	-27.87
2211	CO19	PI507311	279	2	IR	7	C1A-2211	-27.6
3132	CO19	PI507311	279	3	IR	11	C1A-3132	-27.95
1010	CO19	PI507395	283	1	IR	2	C1A-1010	-27.61
2127	CO19	PI507395	283	2	IR	6	C1A-2127	-27.26
3148	CO19	PI507395	283	3	IR	10	C1A-3148	-28.24
1080	CO19	PI507407	284	1	IR	4	C1A-1080	-27.94
2166	CO19	PI507407	284	2	IR	6	C1A-2166	-28.25
3018	CO19	PI507407	284	3	IR	12	C1A-3018	-27.53
1109	CO19	PI507408	443	1	IR	2	C1A-1109	-28.56
2197	CO19	PI507408	443	2	IR	8	C1A-2197	-27.92
3113	CO19	PI507408	443	3	IR	11	C1A-3113	-27.93
1164	CO19	PI507424	286	1	IR	1	C1A-1164	-28.73
2076	CO19	PI507424	286	2	IR	8	C1A-2076	-28.98
3112	CO19	PI507424	286	3	IR	11	C1A-3112	-29.19
1211	CO19	PI507435	444	1	IR	3	C1A-1211	-27.45
2010	CO19	PI507435	444	2	IR	6	C1A-2010	-27.66
3070	CO19	PI507435	444	3	IR	10	C1A-3070	-27.84
1168	CO19	PI507446	445	1	IR	2	C1A-1168	-27.73
2089	CO19	PI507446	445	2	IR	6	C1A-2089	-27.39
3207	CO19	PI507446	445	3	IR	10	C1A-3207	-27.59
1089	CO19	PI507449	446	1	IR	2	C1A-1089	-28.88
2041	CO19	PI507449	446	2	IR	5	C1A-2041	-27.48
3091	CO19	PI507449	446	3	IR	11	C1A-3091	-28.17
1038	CO19	PI509079	290	1	IR	4	C1A-1038	-28.04
2006	CO19	PI509079	290	2	IR	6	C1A-2006	-27.53
3179	CO19	PI509079	290	3	IR	12	C1A-3179	-27.73
1042	CO19	PI518673	463	1	IR	1	C1A-1042	-28.22
2159	CO19	PI518673	463	2	IR	8	C1A-2159	-28.23
3115	CO19	PI518673	463	3	IR	11	C1A-3115	-28.46
1102	CO19	PI532462B	292	1	IR	1	C1A-1102	-28.74
2096	CO19	PI532462B	292	2	IR	8	C1A-2096	-28.49
3185	CO19	PI532462B	292	3	IR	9	C1A-3185	-28.43
1024	CO19	PI532466A	293	1	IR	1	C1A-1024	-27.85
2064	CO19	PI532466A	293	2	IR	5	C1A-2064	-27.75
3203	CO19	PI532466A	293	3	IR	9	C1A-3203	-27.56
1037	CO19	PI538380	296	1	IR	4	NA	NA
2120	CO19	PI538380	296	2	IR	8	C1A-2120	-28.54
3013	CO19	PI538380	296	3	IR	11	C1A-3013	-28.09
1130	CO19	PI548169	465	1	IR	2	C1A-1130	-28.1
2141	CO19	PI548169	465	2	IR	5	C1A-2141	-28.06
3028	CO19	PI548169	465	3	IR	10	C1A-3028	-28.1
1188	CO19	PI548250	466	1	IR	2	C1A-1188	-28.35
2132	CO19	PI548250	466	2	IR	7	C1A-2132	-28.14
3001	CO19	PI548250	466	3	IR	9	C1A-3001	-28.4
1002	CO19	PI548314	462	1	IR	1	C1A-1002	-28.29
2048	CO19	PI548314	462	2	IR	6	C1A-2048	-28.37
3218	CO19	PI548314	462	3	IR	12	C1A-3218	-27.85
1217	CO19	PI548359	401	1	IR	4	C1A-1217	-28.17
2073	CO19	PI548359	401	2	IR	7	C1A-2073	-28.84
3114	CO19	PI548359	401	3	IR	11	C1A-3114	-28.53
1044	CO19	PI548427	464	1	IR	1	C1A-1044	-27.35
2212	CO19	PI548427	464	2	IR	7	C1A-2212	-27.63
3072	CO19	PI548427	464	3	IR	11	C1A-3072	-27.91
1165	CO19	PI548430	403	1	IR	1	C1A-1165	-28.53
2216	CO19	PI548430	403	2	IR	8	C1A-2216	-28.8
3042	CO19	PI548430	403	3	IR	9	C1A-3042	-28.8
1125	CO19	PI548431	402	1	IR	1	C1A-1125	-28.68
2151	CO19	PI548431	402	2	IR	7	C1A-2151	-28.4
3082	CO19	PI548431	402	3	IR	9	C1A-3082	-29.09
1059	CO19	PI561303	298	1	IR	4	C1A-1059	-27.97
2033	CO19	PI561303	298	2	IR	7	C1A-2033	-27.89
3025	CO19	PI561303	298	3	IR	9	C1A-3025	-27.93
1093	CO19	PI567201D	302	1	IR	3	C1A-1093	-28.43
2095	CO19	PI567201D	302	2	IR	7	C1A-2095	-28.77
3108	CO19	PI567201D	302	3	IR	10	C1A-3108	-27.75
1135	CO19	PI567202	303	1	IR	3	C1A-1135	-29.09
2097	CO19	PI567202	303	2	IR	8	C1A-2097	-28.93
3102	CO19	PI567202	303	3	IR	9	C1A-3102	-29.35
1083	CO19	PI567272B	304	1	IR	1	C1A-1083	-28.71
2160	CO19	PI567272B	304	2	IR	8	C1A-2160	-27.89
3165	CO19	PI567272B	304	3	IR	9	C1A-3165	-28.39
1160	CO19	PI567291	307	1	IR	4	C1A-1160	-28.38
2054	CO19	PI567291	307	2	IR	7	C1A-2054	-28.37
3171	CO19	PI567291	307	3	IR	11	C1A-3171	-28.23
1152	CO19	PI567447A	447	1	IR	3	C1A-1152	-28.02
2094	CO19	PI567447A	447	2	IR	7	C1A-2094	-28.52
3156	CO19	PI567447A	447	3	IR	12	C1A-3156	-28.68
1057	CO19	PI567482B	448	1	IR	4	C1A-1057	-28.34
2139	CO19	PI567482B	448	2	IR	8	C1A-2139	-27.78
3049	CO19	PI567482B	448	3	IR	10	C1A-3049	-27.58
1122	CO19	PI567488A	449	1	IR	1	C1A-1122	-28.51
2217	CO19	PI567488A	449	2	IR	8	C1A-2217	-27.39
3023	CO19	PI567488A	449	3	IR	9	C1A-3023	-27.92
1039	CO19	PI567488B	450	1	IR	4	C1A-1039	-28.02
2145	CO19	PI567488B	450	2	IR	5	C1A-2145	-28.45
3075	CO19	PI567488B	450	3	IR	11	C1A-3075	-27.57
1087	CO19	PI567488C	451	1	IR	2	C1A-1087	-27.8
2007	CO19	PI567488C	451	2	IR	6	C1A-2007	-27.85
3078	CO19	PI567488C	451	3	IR	12	C1A-3078	-27.75
1067	CO19	PI567489B	452	1	IR	2	C1A-1067	-28.16
2016	CO19	PI567489B	452	2	IR	8	C1A-2016	-28.54
3133	CO19	PI567489B	452	3	IR	11	C1A-3133	-28.16
1136	CO19	PI567491B	453	1	IR	4	C1A-1136	-28.24
2178	CO19	PI567491B	453	2	IR	8	C1A-2178	-28.6
3116	CO19	PI567491B	453	3	IR	12	NA	NA
1082	CO19	PI567527	315	1	IR	1	C1A-1082	-27.49
2067	CO19	PI567527	315	2	IR	6	C1A-2067	-27.6
3172	CO19	PI567527	315	3	IR	11	C1A-3172	-28.25
1123	CO19	PI567531	316	1	IR	1	C1A-1123	-28.69
2082	CO19	PI567531	316	2	IR	5	C1A-2082	-27.63
3084	CO19	PI567531	316	3	IR	9	C1A-3084	-28.14
1007	CO19	PI567532	317	1	IR	2	C1A-1007	-27.27
2100	CO19	PI567532	317	2	IR	8	C1A-2100	-27.61
3137	CO19	PI567532	317	3	IR	12	C1A-3137	-27.58
1133	CO19	PI567548	454	1	IR	3	C1A-1133	-28.27
2019	CO19	PI567548	454	2	IR	8	C1A-2019	-28.31
3038	CO19	PI567548	454	3	IR	12	C1A-3038	-27.87
1149	CO19	PI567572B	320	1	IR	2	C1A-1149	-27.02
2157	CO19	PI567572B	320	2	IR	8	C1A-2157	-27.77
3059	CO19	PI567572B	320	3	IR	12	C1A-3059	-27.22
1155	CO19	PI567593B	321	1	IR	3	C1A-1155	-27.99
2077	CO19	PI567593B	321	2	IR	8	C1A-2077	-27.84
3063	CO19	PI567593B	321	3	IR	9	NA	NA
1196	CO19	PI567616	455	1	IR	4	C1A-1196	-27.19
2165	CO19	PI567616	455	2	IR	5	C1A-2165	-27.32
3039	CO19	PI567616	455	3	IR	12	C1A-3039	-26.53
1019	CO19	PI567659	456	1	IR	4	C1A-1019	-27.44
2124	CO19	PI567659	456	2	IR	5	C1A-2124	-27.51
3110	CO19	PI567659	456	3	IR	10	C1A-3110	-27.97
1206	CO19	PI567753C	327	1	IR	2	C1A-1206	-27.36
2152	CO19	PI567753C	327	2	IR	7	C1A-2152	-27.84
3022	CO19	PI567753C	327	3	IR	9	C1A-3022	-27.22
1098	CO19	PI567762A	329	1	IR	4	C1A-1098	-28.48
2140	CO19	PI567762A	329	2	IR	8	C1A-2140	-27.9
3127	CO19	PI567762A	329	3	IR	10	C1A-3127	-28.89
1015	CO19	PI567777	495	1	IR	3	C1A-1015	-28.9
2195	CO19	PI567777	495	2	IR	7	C1A-2195	-27.9
3158	CO19	PI567777	495	3	IR	12	C1A-3158	-27.8
1079	CO19	PI574477	331	1	IR	4	C1A-1079	-28.44
2109	CO19	PI574477	331	2	IR	6	NA	NA
3081	CO19	PI574477	331	3	IR	9	C1A-3081	-28.54
1088	CO19	PI578494A	332	1	IR	2	C1A-1088	-28.28
2131	CO19	PI578494A	332	2	IR	7	C1A-2131	-27.99
3196	CO19	PI578494A	332	3	IR	12	C1A-3196	-28.45
1040	CO19	PI587588A	496	1	IR	4	C1A-1040	-28.4
2119	CO19	PI587588A	496	2	IR	8	C1A-2119	-27.93
3017	CO19	PI587588A	496	3	IR	12	C1A-3017	-27.52
1159	CO19	PI594160	338	1	IR	4	C1A-1159	-27.42
2055	CO19	PI594160	338	2	IR	7	C1A-2055	-28.64
3097	CO19	PI594160	338	3	IR	12	C1A-3097	-27.84
1132	CO19	PI594289	341	1	IR	3	C1A-1132	-28.18
2110	CO19	PI594289	341	2	IR	6	C1A-2110	-28.06
3153	CO19	PI594289	341	3	IR	11	C1A-3153	-28.41
1150	CO19	PI594399C	342	1	IR	2	C1A-1150	-27.89
2015	CO19	PI594399C	342	2	IR	7	C1A-2015	-28.05
3003	CO19	PI594399C	342	3	IR	9	C1A-3003	-27.8
1003	CO19	PI594410	344	1	IR	1	C1A-1003	-28.01
2002	CO19	PI594410	344	2	IR	5	C1A-2002	-28.33
3068	CO19	PI594410	344	3	IR	10	C1A-3068	-28.57
1183	CO19	PI594664	497	1	IR	1	C1A-1183	-28.24
2118	CO19	PI594664	497	2	IR	8	C1A-2118	-28.05
3128	CO19	PI594664	497	3	IR	10	C1A-3128	-28.36
1004	CO19	PI597480A	346	1	IR	1	C1A-1004	-27.56
2202	CO19	PI597480A	346	2	IR	5	C1A-2202	-27.8
3035	CO19	PI597480A	346	3	IR	11	C1A-3035	-27.14
1018	CO19	PI597485	350	1	IR	4	C1A-1018	-27.39
2193	CO19	PI597485	350	2	IR	7	C1A-2193	-27.87
3167	CO19	PI597485	350	3	IR	10	C1A-3167	-28.04
1121	CO19	PI603166	355	1	IR	1	C1A-1121	-27.73
2126	CO19	PI603166	355	2	IR	6	C1A-2126	-27.2
3014	CO19	PI603166	355	3	IR	11	C1A-3014	-27.95
1061	CO19	PI603171	356	1	IR	1	C1A-1061	-28.61
2187	CO19	PI603171	356	2	IR	6	C1A-2187	-28.65
3135	CO19	PI603171	356	3	IR	11	C1A-3135	-28.59
1201	CO19	PI603418D	359	1	IR	1	C1A-1201	-27.66
2161	CO19	PI603418D	359	2	IR	5	C1A-2161	-27.32
3186	CO19	PI603418D	359	3	IR	10	C1A-3186	-28.1
1185	CO19	PI603454	361	1	IR	1	C1A-1185	-27.87
2162	CO19	PI603454	361	2	IR	5	C1A-2162	-27.69
3045	CO19	PI603454	361	3	IR	9	C1A-3045	-27.81
1194	CO19	PI603457A	362	1	IR	3	C1A-1194	-27.64
2068	CO19	PI603457A	362	2	IR	6	C1A-2068	-27.61
3206	CO19	PI603457A	362	3	IR	10	C1A-3206	-27.47
1110	CO19	PI603458A	363	1	IR	2	C1A-1110	-28.03
2101	CO19	PI603458A	363	2	IR	5	C1A-2101	-28.15
3157	CO19	PI603458A	363	3	IR	12	C1A-3157	-27.42
1127	CO19	PI603465C	498	1	IR	2	NA	NA
2213	CO19	PI603465C	498	2	IR	7	C1A-2213	-27.56
3124	CO19	PI603465C	498	3	IR	9	C1A-3124	-27.66
1218	CO19	PI603489	457	1	IR	4	C1A-1218	-27.93
2014	CO19	PI603489	457	2	IR	7	C1A-2014	-29.19
3086	CO19	PI603489	457	3	IR	10	C1A-3086	-27.78
1081	CO19	PI603490	458	1	IR	1	C1A-1081	-28.26
2060	CO19	PI603490	458	2	IR	8	C1A-2060	-27.91
3169	CO19	PI603490	458	3	IR	10	C1A-3169	-28.53
1182	CO19	PI603543B	366	1	IR	1	C1A-1182	-27.7
2071	CO19	PI603543B	366	2	IR	7	C1A-2071	-27.93
3071	CO19	PI603543B	366	3	IR	11	C1A-3071	-27.59
1141	CO19	PI603554B	499	1	IR	1	C1A-1141	-28.05
2108	CO19	PI603554B	499	2	IR	6	C1A-2108	-28.31
3118	CO19	PI603554B	499	3	IR	12	C1A-3118	-28.69
1124	CO19	PI603555	500	1	IR	1	C1A-1124	-28.29
2137	CO19	PI603555	500	2	IR	8	C1A-2137	-28.19
3139	CO19	PI603555	500	3	IR	12	C1A-3139	-28.61
1180	CO19	PI603563B	459	1	IR	4	C1A-1180	-28.01
2003	CO19	PI603563B	459	2	IR	5	C1A-2003	-28.54
3043	CO19	PI603563B	459	3	IR	9	C1A-3043	-28.08
1066	CO19	PI603692	460	1	IR	2	C1A-1066	-28.28
2189	CO19	PI603692	460	2	IR	6	C1A-2189	-28.19
3174	CO19	PI603692	460	3	IR	11	C1A-3174	-29.01
1119	CO19	PI603909B	368	1	IR	4	C1A-1119	-28.02
2142	CO19	PI603909B	368	2	IR	5	C1A-2142	-28.55
3134	CO19	PI603909B	368	3	IR	11	C1A-3134	-28.05
1076	CO19	PI603911C	369	1	IR	4	C1A-1076	-27.65
2034	CO19	PI603911C	369	2	IR	7	C1A-2034	-27.94
3008	CO19	PI603911C	369	3	IR	10	C1A-3008	-27.94
1085	CO19	PI603917	372	1	IR	1	C1A-1085	-27.7
2116	CO19	PI603917	372	2	IR	8	NA	NA
3105	CO19	PI603917	372	3	IR	9	C1A-3105	-28.15
1115	CO19	PI606435	461	1	IR	3	C1A-1115	-28.2
2208	CO19	PI606435	461	2	IR	6	C1A-2208	-27.64
3030	CO19	PI606435	461	3	IR	10	C1A-3030	-27.51
1207	CO19	PI612612A	373	1	IR	2	C1A-1207	-27.83
2135	CO19	PI612612A	373	2	IR	7	C1A-2135	-28.81
3152	CO19	PI612612A	373	3	IR	11	C1A-3152	-28.44
1011	CO19	PI632428	467	1	IR	3	C1A-1011	-27.33
2136	CO19	PI632428	467	2	IR	8	C1A-2136	-27.5
3197	CO19	PI632428	467	3	IR	12	C1A-3197	-27.33
1020	CO19	PI642055	468	1	IR	4	C1A-1020	-27.86
2191	CO19	PI642055	468	2	IR	7	C1A-2191	-27.38
3109	CO19	PI642055	468	3	IR	10	C1A-3109	-27.6
738	PT18	08705_16	804	1	IR	3	98	-28.6
918	PT18	08705_16	804	2	IR	6	276	-28.39
1087	PT18	08705_16	804	3	IR	12	440	-29.1
761	PT18	A5959	803	1	IR	4	120	-27.86
993	PT18	A5959	803	2	IR	7	351	-28.08
1117	PT18	A5959	803	3	IR	10	468	-28.11
837	PT18	FC031630	469	1	IR	1	196	-28.18
1019	PT18	FC031630	469	2	IR	8	377	-28.62
1264	PT18	FC031630	469	3	IR	11	609	-28.54
672	PT18	LG11_8169_007F	805	1	IR	2	32	-28
700	PT18	LG11_8169_007F	805	1	IR	4	60	-28.4
716	PT18	LG11_8169_007F	805	1	IR	1	76	-28.16
866	PT18	LG11_8169_007F	805	1	IR	3	225	-27.51
872	PT18	LG11_8169_007F	805	2	IR	7	231	-27.76
908	PT18	LG11_8169_007F	805	2	IR	5	266	-27.47
919	PT18	LG11_8169_007F	805	2	IR	6	277	-27.47
1073	PT18	LG11_8169_007F	805	2	IR	8	426	-28.41
1093	PT18	LG11_8169_007F	805	3	IR	9	445	-27.64
1133	PT18	LG11_8169_007F	805	3	IR	11	482	-27.96
1140	PT18	LG11_8169_007F	805	3	IR	12	489	-27.95
1240	PT18	LG11_8169_007F	805	3	IR	10	585	-28.25
737	PT18	LeeNN(blockcheck)	806	1	IR	3	97	-28.61
764	PT18	LeeNN(blockcheck)	806	1	IR	4	123	-28.27
774	PT18	LeeNN(blockcheck)	806	1	IR	1	133	-27.72
849	PT18	LeeNN(blockcheck)	806	1	IR	2	208	-28.27
917	PT18	LeeNN(blockcheck)	806	2	IR	6	275	-28.08
959	PT18	LeeNN(blockcheck)	806	2	IR	8	317	-28.4
965	PT18	LeeNN(blockcheck)	806	2	IR	5	323	-27.76
1060	PT18	LeeNN(blockcheck)	806	2	IR	7	414	-29.14
1100	PT18	LeeNN(blockcheck)	806	3	IR	9	452	-28.22
1112	PT18	LeeNN(blockcheck)	806	3	IR	10	463	-28.1
1262	PT18	LeeNN(blockcheck)	806	3	IR	11	607	-28.47
1268	PT18	LeeNN(blockcheck)	806	3	IR	12	613	-28.8
714	PT18	PI058955	470	1	IR	1	74	-28.93
1003	PT18	PI058955	470	2	IR	7	361	-27.93
1275	PT18	PI058955	470	3	IR	12	619	-28.16
736	PT18	PI070229	471	1	IR	2	96	-28.48
955	PT18	PI070229	471	2	IR	8	313	-28.11
1189	PT18	PI070229	471	3	IR	11	537	-28.37
666	PT18	PI080479	472	1	IR	2	26	-28.14
1062	PT18	PI080479	472	2	IR	7	416	-28.01
1136	PT18	PI080479	472	3	IR	11	485	-28.1
646	PT18	PI081030	473	1	IR	1	6	-27.92
931	PT18	PI081030	473	2	IR	7	289	-28.39
1206	PT18	PI081030	473	3	IR	12	553	-28.06
708	PT18	PI084594	404	1	IR	1	68	-28.53
994	PT18	PI084594	404	2	IR	7	352	-28.55
1222	PT18	PI084594	404	3	IR	9	567	-28.09
726	PT18	PI084628	474	1	IR	2	86	-27.2
1033	PT18	PI084628	474	2	IR	5	391	-27.13
1119	PT18	PI084628	474	3	IR	10	470	-26.88
654	PT18	PI089074	405	1	IR	1	14	-27.53
1082	PT18	PI089074	405	2	IR	8	435	-28.41
1265	PT18	PI089074	405	3	IR	12	610	-27.87
674	PT18	PI090305	476	1	IR	3	34	-27.94
889	PT18	PI090305	476	2	IR	8	248	-27.4
1228	PT18	PI090305	476	3	IR	9	573	-27.92
790	PT18	PI092641B	407	1	IR	2	149	-27.68
903	PT18	PI092641B	407	2	IR	5	261	-27.79
1197	PT18	PI092641B	407	3	IR	11	545	-28.62
702	PT18	PI096280	408	1	IR	4	62	-27.79
1010	PT18	PI096280	408	2	IR	8	368	-27.06
1134	PT18	PI096280	408	3	IR	11	483	-26.91
778	PT18	PI096333	478	1	IR	1	137	-27.22
952	PT18	PI096333	478	2	IR	8	310	-28.4
1237	PT18	PI096333	478	3	IR	10	582	-27.83
829	PT18	PI157396	501	1	IR	4	188	-27.6
974	PT18	PI157396	501	2	IR	5	332	-27.95
1130	PT18	PI157396	501	3	IR	11	NA	NA
759	PT18	PI157452	409	1	IR	4	118	-27.82
905	PT18	PI157452	409	2	IR	5	263	-26.79
1146	PT18	PI157452	409	3	IR	12	495	-27.82
775	PT18	PI157471	410	1	IR	1	134	-27.49
1034	PT18	PI157471	410	2	IR	5	392	-28.45
1214	PT18	PI157471	410	3	IR	12	560	-27.98
796	PT18	PI171433	411	1	IR	2	155	-27.92
842	PT18	PI171433	411	2	IR	5	201	-28.09
1131	PT18	PI171433	411	3	IR	11	480	-28.74
868	PT18	PI226591	412	1	IR	3	227	-27.97
900	PT18	PI226591	412	2	IR	5	259	-27.32
1148	PT18	PI226591	412	3	IR	12	497	-28.32
798	PT18	PI229343	413	1	IR	2	157	-27.32
863	PT18	PI229343	413	2	IR	6	222	-27.04
1255	PT18	PI229343	413	3	IR	11	600	-27.19
776	PT18	PI235335	414	1	IR	1	135	-27.07
897	PT18	PI235335	414	2	IR	5	256	-27.97
1174	PT18	PI235335	414	3	IR	10	522	-28.14
825	PT18	PI243521	415	1	IR	4	184	-27.66
1063	PT18	PI243521	415	2	IR	7	417	-27.85
1118	PT18	PI243521	415	3	IR	10	469	-27.85
663	PT18	PI243528	416	1	IR	2	23	-27.26
958	PT18	PI243528	416	2	IR	8	316	-27.54
1250	PT18	PI243528	416	3	IR	11	595	-27.57
670	PT18	PI243545	417	1	IR	2	30	-27.48
896	PT18	PI243545	417	2	IR	8	255	-27.59
1170	PT18	PI243545	417	3	IR	10	NA	NA
810	PT18	PI253651A	418	1	IR	3	169	-27.29
1044	PT18	PI253651A	418	2	IR	6	401	-27.38
1147	PT18	PI253651A	418	3	IR	12	496	-28.26
[truncated: 2,433 more rows]

## Sheet: Table S3
Table S3 The BLUEs for the 205 soybean genotypes used in the current study, including checks.
PI	CO18IR	CO19IR	PT18IR	PT19IR	RH18IR	CO18NI	PT19NI	Ave_2IR	Ave_2NI	AAE
08705_16	-27.88	-28.3167	-28.6967	-29.8167	-28.5967	-27.1267	-28.6733	-28.8483	-27.9	-28.4438
A5959	-26.86	-27.89	-28.0167	-29.05	-28.2667	-26.7933	-28.5033	-27.955	-27.6483	-27.9114
FC31630	-27.69	-28.2267	-28.4467	-28.94	-28.7	-26.1121	-28.4233	-28.315	-27.2678	-28.077
LeeNN(blockcheck)	-28.8767	-29.25	-28.32	-30.1908	-29.3317	-28.3792	-29.9133	-29.5338	-29.1462	-29.1802
LG11_8169_007F	-27.4417	-28.0291	-27.915	-28.7725	-28.0808	-26.5123	-28.4133	-28.1071	-27.4629	-27.8807
PI157396	NA	-27.8067	-27.8063	-28.7933	-28.5609	NA	-28.17	-28.7933	-28.17	-28.2274
PI157452	-27.2267	-27.98	-27.4767	-28.6267	-28.01	-26.68	-27.9533	-27.9267	-27.3167	-27.7076
PI157471	-27.49	-28.5333	-27.9733	-28.73	-28.31	-26.83	-28.49	-28.11	-27.66	-28.051
PI171433	-27.9648	-28.54	-28.25	-28.91	-28.8167	-26.924	-29.1733	-28.4368	-28.0486	-28.3684
PI226591	-27.6333	-27.77	-27.87	-28.5533	-27.9167	-26.79	-28.2	-28.0933	-27.495	-27.819
PI229343	-27.1267	-27.4333	-27.1833	-28.8233	-27.9667	-26.8636	-27.8767	-27.975	-27.3694	-27.6105
PI235335	-27.9633	-27.9974	-27.7267	-28.63	-28.7733	-27.1067	-28.5267	-28.2967	-27.8167	-28.1034
PI243521	-27.1867	-27.41	-27.7867	-28.82	-27.67	-25.8924	-28.3233	-28.0033	-27.1086	-27.5842
PI243528	-27.4633	-27.51	-27.4567	-28.8367	-27.7667	-26.34	-28.0467	-28.15	-27.1933	-27.6314
PI243545	-26.9867	-27.3867	-27.5663	-28.4867	-27.4509	-26.449	-28.0333	-27.7365	-27.2411	-27.4799
PI253651A	-27.16	-27.6667	-27.6433	-28.8267	-28.2533	-27.144	-27.9833	-27.9933	-27.5636	-27.811
PI273483C	-27.69	-27.7133	-27.99	-28.28	-27.94	-26.6567	-27.9167	-27.985	-27.2867	-27.741
PI274421	-26.8233	-26.9933	-27.2267	-28.18	-27.4667	-26.0428	-27.8	-27.5017	-26.9228	-27.219
PI360846	-27.8933	-27.87	-27.7367	-29.2667	-28.2167	-27.254	-28.7333	-28.58	-27.9936	-28.1387
PI361103	-27.5633	-27.6133	-27.3367	-28.3233	-28.2533	-27.2533	-28.0933	-27.9433	-27.6733	-27.7767
PI377574	-28.1167	-28.38	-28.4233	-29.3	-28.7233	-27.4967	-28.0733	-28.7083	-27.785	-28.359
PI398198	-27.3267	-27.5467	-27.3263	-27.74	-27.4909	-26.6074	-27.6167	-27.5331	-27.1128	-27.3793
PI398202	-27.56	-27.8367	-27.76	-28.44	-28.1833	-26.1467	-28.3133	-28	-27.23	-27.7486
PI398223	-27.4467	-27.7667	-27.9	-28.45	-27.9233	-26.2133	-28.1767	-27.9483	-27.195	-27.6967
PI398228	-27.77	-28.03	-27.84	-28.6233	-28.08	-26.9033	-28.2533	-28.1967	-27.5783	-27.9286
PI398245	-27.1367	-27.2767	-27.4367	-28.82	-27.8333	-26.4367	-28.2867	-27.9783	-27.3617	-27.6038
PI398249	-27.3967	-28.38	-27.67	-28.94	-28.0733	-27.0267	-28.2367	-28.1683	-27.6317	-27.9605
PI398272	-27.85	-28.1	-28.0933	-28.6633	-28.32	-27.03	-28.64	-28.2567	-27.835	-28.0995
PI398298	-26.93	-27.6567	-27.59	-28.1533	-28.14	-26.58	-27.8533	-27.5417	-27.2167	-27.5576
PI398321	-27.7148	-27.9867	-27.5833	-28.8333	-28.1433	-26.3667	-28.3333	-28.2735	-27.35	-27.8516
PI398396	-27.6167	-27.7833	-27.7567	-28.75	-27.8267	-26.7633	-28.2433	-28.1833	-27.5033	-27.82
PI398492	-27.3167	-27.54	-27.46	-28.0567	-27.4967	-26.6433	-27.8367	-27.6867	-27.24	-27.4786
PI398601	NA	-28.9733	-28.4763	-29.0067	-28.4109	NA	-28.59	-29.0067	-28.59	-28.6914
PI398617	-27.2	-27.6067	-27.5933	-28.67	-28.01	-26.24	-28.12	-27.935	-27.18	-27.6343
PI398775	-27.7567	-28.0333	-27.6367	-28.4833	-27.82	-26.7167	-28.5	-28.12	-27.6083	-27.8495
PI398804	-27.9	-27.9933	-27.8533	-28.4567	-27.97	-26.589	-28.2667	-28.1783	-27.4278	-27.8613
PI398920	-27.2233	-27.9167	-27.7367	-28.5867	-28.09	-27.2	-27.75	-27.905	-27.475	-27.7862
PI398965	-28.2733	-28.6733	-28.1533	-28.93	-28.92	-27.519	-28.68	-28.6017	-28.0994	-28.4499
PI398970	-27.7833	-28.0667	-28.2133	-28.6333	-28.2667	-26.7786	-28.4567	-28.2083	-27.6169	-28.0284
PI398982	-27.9867	-28.3333	-28.0933	-28.9367	-28.6533	-26.5867	-28.29	-28.4617	-27.4383	-28.1257
PI398987	-27.01	-27.7967	-27.4967	-28.3533	-27.9467	-26.65	-28.16	-27.6817	-27.405	-27.6305
PI398997	-27.4467	-28.0267	-27.5733	-28.5533	-27.5767	-26.7167	-28.06	-28	-27.3883	-27.7076
PI399027	-27.0767	-27.2767	-27.29	-28.4267	-28.27	-26.82	-28.2067	-27.7517	-27.5133	-27.6238
PI404164	-27.95	-28.2	-28.3133	-28.93	-29.05	-26.6733	-28.7833	-28.44	-27.7283	-28.2714
PI404190	-27.23	-27.6133	-27.69	-27.6667	-28.1267	-26.49	-28.0967	-27.4483	-27.2933	-27.559
PI404191	-28.5233	-28.4067	-28.7167	-29.3667	-28.4667	-27.4967	-28.5333	-28.945	-28.015	-28.5014
PI404199	-28.03	-27.4474	-27.69	-28.32	-28.3433	-27.2836	-27.8133	-28.175	-27.5478	-27.8468
PI407734	-27.6933	-28.7677	-28.0667	-29.2433	-29.1233	-26.93	-28.8733	-28.4683	-27.9017	-28.3854
PI407735	-27.6567	-27.97	-28.35	-28.6333	-28.8033	-26.7674	-28.4067	-28.1448	-27.5878	-28.0839
PI407821A	-27.52	-27.88	-27.6167	-28.69	-27.8267	-26.9921	-28.29	-28.105	-27.6411	-27.8308
PI407892A	-27.26	-27.34	-27.57	-28.5	-27.9267	-26.4286	-28.55	-27.88	-27.4886	-27.6536
PI407927B	-27.1033	-27.3333	-27.42	-28.3333	-27.5367	-26.3036	-28.01	-27.7183	-27.1561	-27.4343
PI408008	-27.4117	-27.6967	-27.5567	-28.7633	-28.6467	-26.344	-28.05	-28.0873	-27.1969	-27.7813
PI408021	-26.9217	-27.6967	NA	-28.6167	-28.2367	-26.5774	-28.1933	-27.769	-27.3861	-27.7071
PI408073	-27.48	-27.5067	-27.89	-28.8167	-27.91	-26.7433	-28.06	-28.1483	-27.4017	-27.7724
PI408100B	-26.9767	-27.6367	-27.7133	-28.62	-28.12	-26.674	-28.04	-27.7983	-27.3569	-27.6829
PI408124A	-27.8233	-27.65	-27.94	-28.56	-28.1033	-26.8233	-28.2133	-28.1917	-27.5183	-27.8733
PI408169D	-27.7967	-27.74	-28.28	-28.62	-28.2833	-26.7033	-28.4267	-28.2083	-27.565	-27.9786
PI408173	-28.08	-27.64	-28.3433	-28.9533	-28.3233	-27.3533	-28.2767	-28.5167	-27.815	-28.1386
PI408181D	NA	-28.19	-27.3367	-28.5233	-28.0009	NA	-27.93	-28.5233	-27.93	-27.9962
PI408189	-27.2033	-27.9	-27.7567	-28.1833	-27.6767	-26.67	-28.1167	-27.6933	-27.3933	-27.6438
PI408209B	-27.6767	-28.42	-28.1713	-29.05	-28.6709	-27.5574	-28.4567	-28.3631	-28.0078	-28.2862
PI408212B	NA	-28.3533	-27.6363	-28.8167	-28.0609	NA	-28.0833	-28.8167	-28.0833	-28.1901
PI408256	-28.09	-27.6167	-27.4667	-28.8433	-28.2833	-27.0933	-28.3767	-28.4667	-27.735	-27.9671
PI408262C	-27.2867	-27.66	-27.6667	-28.3667	-27.7167	-26.1867	-27.9567	-27.8267	-27.0717	-27.5486
PI408269B	-27.3333	-27.8533	-28.2933	-28.7267	-28.7067	-26.619	-28.3233	-28.03	-27.4711	-27.9794
PI408280	-27.8835	-28.0633	-28.5933	-29.12	-28.7967	-27.0833	-28.92	-28.5026	-28.0017	-28.3514
PI416858	-27.28	-27.4767	-28.02	-28.5333	-28.0367	-26.5467	-28.16	-27.9067	-27.3533	-27.7219
PI416884	-27.1167	-27.7133	-27.29	-28.4633	-28	-26.4374	-28.23	-27.79	-27.3345	-27.6073
PI416937	-26.9067	-27.93	-28.28	-28.98	-28	-26.2167	-29.19	-27.9433	-27.7033	-27.929
PI416997	-27.47	-27.3	-27.41	-28.7867	-27.4833	-26.4524	-28.1233	-28.1283	-27.2886	-27.5751
PI417001	-28.0631	-27.79	-28.1463	-28.2967	-28.0109	-27.8574	-28.48	-28.1782	-28.1695	-28.0921
PI417028	-27.5567	-27.7267	-27.6533	-28.7733	-27.8267	-26.8533	-28.0633	-28.165	-27.4583	-27.779
PI417035	-27.1433	-27.7133	-27.53	-28.7	-27.5533	-26.214	-28.22	-27.9217	-27.2169	-27.582
PI417070	-27.6	-27.88	-28.04	-28.6867	-28.15	-27.17	-28.6367	-28.1433	-27.9033	-28.0233
PI417276	-26.9333	-28.11	-27.8233	-28.47	-28.1	-26.8533	-27.9467	-27.7017	-27.4	-27.7481
PI417414B	-27.1767	-27.8867	-27.71	-28.5067	-28.0533	-26.7567	-28.1767	-27.8417	-27.4667	-27.7524
PI417417	-28.0367	-27.5	-27.7367	-28.8267	-28.0133	-26.7067	-28.2	-28.4317	-27.4533	-27.86
PI417424	NA	-27.9533	-27.8713	-28.47	-27.9259	NA	-28.52	-28.47	-28.52	-28.1481
PI417432	-27.4335	-27.7267	-27.6533	-28.5433	-28.0233	-26.5586	-28.1533	-27.9893	-27.3553	-27.7274
PI417495	-27.4333	-27.9733	-27.78	-28.64	-28.3367	-26.4567	-28.4567	-28.0367	-27.4567	-27.8681
PI423741	-27.43	-28.11	-27.5767	-28.71	-28.6467	-26.1933	-28.18	-28.07	-27.1867	-27.8352
PI423747B	-27.82	-28.19	-28.06	-29.0033	-28.7567	-26.9233	-28.5133	-28.4117	-27.7183	-28.181
PI423748C	-27.7367	-27.9967	-27.77	-28.4933	-28.1959	-26.8574	-28.5433	-28.1148	-27.7011	-27.9419
PI423799A	-28.1033	-27.8467	-27.9967	-28.5567	-28.3033	-26.2867	-28.3867	-28.33	-27.3367	-27.9257
PI423802	-27.9833	-28.4733	-28.2733	-29.0333	-28.4267	-27.59	-28.6033	-28.5083	-28.0967	-28.3405
PI423845A	-27.6017	-27.9367	-27.7267	-28.84	-28.7759	-26.6324	-28.34	-28.2206	-27.487	-27.9791
PI423890B	-26.9367	-27.5933	-27.6067	-28.3767	-27.9933	-26.65	-27.77	-27.6567	-27.21	-27.561
PI423890C	-27.38	-27.3733	-27.7533	-28.59	-27.7533	-26.71	-27.9767	-27.985	-27.3433	-27.6481
PI424154A	-27.7833	-28.1724	-28.3467	-28.9833	-28.5767	-26.8333	-28.6567	-28.3833	-27.745	-28.1932
PI424231	-27.3633	-27.28	-27.62	-28.53	-27.6067	-26.2933	-28.0067	-27.9467	-27.15	-27.5286
PI424247B	-27.6667	-27.93	-27.75	-28.7033	-28.2333	-27.2667	-28.57	-28.185	-27.9183	-28.0171
PI424355	-27.75	-27.8633	-27.9833	-28.61	-28.3633	-27.14	-28.3767	-28.18	-27.7583	-28.0124
PI424397	-27.4033	-27.5733	-28.1133	-28.4567	-27.6867	-26.749	-28.0333	-27.93	-27.3911	-27.7165
PI424399	NA	-28.0133	-28.7663	-29.1667	-28.3109	NA	-28.4467	-29.1667	-28.4467	-28.5408
PI424401	-26.9267	-27.8133	-27.8633	-28.68	-28.12	-26.64	-28.4767	-27.8031	-27.5583	-27.7886
PI424435	-27.43	-27.8867	-27.74	-28.5167	-27.94	-26.7767	-28.2933	-27.9733	-27.535	-27.7976
PI424488B	-27.59	-27.8167	-27.89	-28.4	-27.6933	-26.5933	-27.9033	-27.995	-27.2483	-27.6981
PI424513	-26.9933	-27.7277	-26.9833	-28.0267	-27.99	-26.92	-27.9167	-27.51	-27.4183	-27.5082
PI424546A	-27.3767	-27.73	-27.6667	-28.5533	-28.2033	-26.24	-27.74	-27.965	-26.99	-27.6443
PI424614	-27.3933	-27.9167	-27.7633	-28.6067	-28.5767	-26.4133	-28.21	-28	-27.3117	-27.84
PI430598A	-28.0867	-27.9433	-28	-28.9	-28.7267	-26.61	-28.5933	-28.4933	-27.6017	-28.1229
PI432359	-27.4633	-28.2233	-28.4767	-28.7667	-28.4767	-26.72	-28.4833	-28.115	-27.6017	-28.0871
PI437745	-28.05	-28.45	-28.42	-28.9867	-28.87	-27.1867	-28.7467	-28.5183	-27.9667	-28.3871
PI438424	-27.2367	-27.4827	-27.6867	-28.2833	-27.98	-26.5867	-28.0967	-27.76	-27.3417	-27.6218
PI442006	-27.5633	-27.9067	-27.9267	-28.2433	-28.3433	-26.49	-28.37	-27.9033	-27.43	-27.8348
PI442012A	-27.3267	-27.95	-27.55	-28.7633	-28.5067	-26.4474	-28.3033	-28.045	-27.3761	-27.8353
PI458084	-27.32	-27.7467	-28.1233	-28.4633	-27.9267	-27.0733	-28.18	-27.8917	-27.6267	-27.8333
PI458098	-27.61	-27.55	-27.5833	-28.47	-27.83	-26.6067	-28.1967	-28.04	-27.4017	-27.6924
PI458119	-27.4533	-27.82	-28.0533	-28.75	-27.85	-26.7533	-28.1967	-28.1017	-27.475	-27.8395
PI458515	-27.5033	-28.1033	-27.99	-28.4767	-28.06	-26.18	-28.13	-27.99	-27.155	-27.7776
PI468923	-28.0133	-28.0433	-28.55	-29.0733	-28.6433	-27.3967	-28.6867	-28.5433	-28.0417	-28.3438
PI471938	-26.9267	-27.3333	-27.5233	-28.6667	-27.7433	-26.3467	-28.41	-27.7967	-27.3783	-27.5643
PI476939	-28.0848	-27.9033	-28.16	-28.78	-28.0333	-26.77	-28.0333	-28.4318	-27.4017	-27.9664
PI495017B	-28.2467	-28.14	-28.7933	-29.2167	-28.6167	-26.94	-28.8	-28.7317	-27.87	-28.3933
PI506519	-27.08	-27.7267	-27.4567	-28.0833	-27.93	-26.4633	-27.8067	-27.5817	-27.135	-27.5067
PI506937	-27.0567	-27.5533	-27.44	-28.1933	-27.5633	-26.5286	-28.18	-27.625	-27.3536	-27.5022
PI507025	-27.3433	-27.0967	-27.6567	-27.9933	-27.4533	-26.6233	-27.6333	-27.6683	-27.1283	-27.4
PI507067	-27.4698	-27.3933	-27.9833	-28.4233	-27.98	-26.59	-28.3267	-27.946	-27.4583	-27.7381
PI507073	-27.2531	-27.62	-27.7967	-28.56	-28.0467	-26.6774	-28.2167	-27.9048	-27.4478	-27.7386
PI507311	-27.44	-27.8067	-28.0633	-28.9533	-28.45	-27.154	-28.62	-28.1967	-27.8869	-28.0696
PI507395	-27.3167	-27.7033	-27.26	-28.2033	-27.57	-26.259	-28.12	-27.76	-27.1894	-27.4903
PI507407	-28.34	-27.9067	-27.8	-29.31	-28.4867	-27.5986	-28.62	-28.825	-28.1086	-28.2946
PI507408	-27.9333	-28.1367	-28.2567	-29.2833	-28.6133	-26.329	-28.6733	-28.6083	-27.5011	-28.1751
PI507424	-28.2767	-28.9667	-28.5667	-29.4967	-28.7	-26.869	-28.8633	-28.8867	-27.8661	-28.5341
PI507435	-27.52	-27.65	-27.42	-28.09	-28.0633	-26.9333	-27.84	-27.805	-27.3867	-27.6452
PI507446	-27.4433	-27.57	-27.3067	-28.1033	-27.8867	-26.53	-28.2033	-27.7733	-27.3667	-27.5776
PI507449	-26.9831	-28.1767	-27.4513	-28.1333	-27.8409	-26.4924	-28.0033	-27.5565	-27.2486	-27.583
PI509079	-27.6467	-27.7667	-27.7333	-28.7567	-28.29	-26.6967	-28.3	-28.2017	-27.4983	-27.8843
PI518673	-27.8633	-28.3033	-28.07	-28.83	-28.3667	-27.03	-28.4967	-28.3467	-27.7633	-28.1371
PI532462B	-27.6767	-28.5533	-27.91	-28.74	-28.4733	-27.3467	-28.3867	-28.2083	-27.8667	-28.1552
PI532466A	-27.4567	-27.72	-27.7067	-28.3333	-27.9067	-26.8133	-27.95	-27.895	-27.3817	-27.6981
PI538380	-27.95	-28.3127	-27.8533	-28.5667	-28.37	-26.6367	-28.42	-28.2583	-27.5283	-28.0156
PI548169	-27.5433	-28.0867	-28.0733	-28.2933	-28.0333	-26.5867	-27.9233	-27.9183	-27.255	-27.7914
PI548250	-27.5133	-28.2967	-28.68	-29.1233	-28.44	-26.614	-28.6867	-28.3183	-27.6503	-28.1934
PI548314	-27.2167	-28.17	-28.4467	-28.8367	-28.54	-26.389	-28.46	-28.0267	-27.4244	-28.0084
PI548359	-27.8667	-28.5133	-28.6833	-29.1433	-28.6933	-27.11	-28.51	-28.5048	-27.81	-28.36
PI548427	-27.8	-27.63	-28.4233	-28.8933	-28.6767	-26.9033	-28.3533	-28.3467	-27.6283	-28.0971
PI548430	-28.8748	-28.71	-28.5167	-29.1333	-29.25	-27.0567	-28.6	-29.0035	-27.8283	-28.5916
PI548431	-28.6767	-28.7233	-28.68	-29.02	-29.3767	-27.6267	-28.8567	-28.8483	-28.2417	-28.7086
PI561303	-27.1098	-27.93	-27.83	-28.8	-28.3067	-26.72	-28.12	-27.9543	-27.42	-27.8309
PI567201D	-28.0167	-28.3167	-28.5967	-29.3933	-28.59	-27.1936	-28.73	-28.705	-27.9611	-28.4053
PI567202	-27.42	-29.1233	-27.8667	-28.9133	-28.2167	-26.9551	-28.4833	-28.1667	-27.7178	-28.1398
PI567272B	-27.49	-28.33	-28.4133	-28.72	-28.24	-26.9133	-28.4333	-28.105	-27.6733	-28.0771
PI567291	-27.9433	-28.3267	-27.9633	-28.7067	-28.5533	-26.1333	-28.6867	-28.325	-27.41	-28.0448
PI567447A	-27.95	-28.4067	-28.26	-28.82	-28.5833	-27.0036	-28.6667	-28.385	-27.8344	-28.2415
PI567482B	-28.1433	-27.9	-28.0033	-28.6133	-28.6767	-26.8267	-28.2767	-28.3783	-27.5517	-28.0629
PI567488A	-28.0667	-27.94	-27.7433	-28.77	-28.5933	-26.4833	-28.4033	-28.4183	-27.4433	-28
PI567488B	-27.5233	-28.0133	-28.4567	-28.9233	-28.47	-26.4967	-29.0133	-28.2233	-27.755	-28.1281
PI567488C	-27.5067	-27.8	-28.0933	-29.1467	-28.2767	-26.3751	-28.6233	-28.3267	-27.4978	-27.9745
PI567489B	-27.97	-28.2867	-28.14	-28.53	-28.4267	-26.9833	-28.5233	-28.25	-27.7533	-28.1229
PI567491B	-27.6831	-28.4249	-28.5267	-29.29	-29.01	-27.1433	-28.6767	-28.4848	-27.91	-28.3935
PI567527	-27.3133	-27.78	-27.5867	-28.52	-27.68	-26.3267	-28.2033	-27.9167	-27.265	-27.63
PI567531	-27.98	-28.1533	-27.9733	-28.5467	-27.8933	-26.9533	-28.5067	-28.2633	-27.73	-28.001
PI567532	-27.1633	-27.4867	-27.8633	-28.2833	-28.2533	-26.2967	-28.2	-27.7233	-27.2483	-27.6495
PI567548	-28.0967	-28.15	-28.5467	-29.2333	-28.59	-26.82	-28.8867	-28.665	-27.8533	-28.3319
PI567572B	-27.04	-27.3367	-27.3067	-27.8533	-27.74	-26.459	-27.8033	-27.4467	-27.1311	-27.3627
PI567593B	-28	-27.9199	-27.8567	-28.5533	-28.2467	-26.92	-28.65	-28.2767	-27.785	-28.0209
PI567616	-27.8333	-27.0133	-28.1133	-28.7133	-27.9367	-26.63	-28.3767	-28.2733	-27.5033	-27.8024
PI567659	-27.8417	-27.64	-28.01	-27.7267	-28.2467	-26.4667	-28.2367	-27.784	-27.3517	-27.7383
PI567753C	-27.03	-27.4733	-27.1767	-27.5567	-27.6667	-26.8424	-28.5367	-27.2933	-27.6903	-27.4689
PI567762A	-28.31	-28.4233	-28.4733	-29.3333	-28.0133	-27.9833	-28.6533	-28.8217	-28.3183	-28.4557
PI567777	-28.4467	-28.2	-28.0233	-28.6767	-28.42	-26.9686	-28.4433	-28.5617	-27.7053	-28.1684
PI574477	-27.5533	-28.4874	-27.9433	-29.3033	-28.8733	-27.1567	-28.4633	-28.4283	-27.81	-28.2544
PI578494A	-28.1685	-28.24	-28.52	-29.1867	-28.6533	-27.38	-28.86	-28.6784	-28.12	-28.4298
PI587588A	-27.5333	-27.95	-27.6433	-28.94	-28.3967	-27.0986	-28.4667	-28.2367	-27.7819	-28.0041
PI58955	-27.8433	-28.19	-28.34	-29.52	-28.6467	-26.2167	-28.58	-28.6817	-27.3983	-28.191
PI594160	-28.1367	-27.9667	-27.9833	-28.9367	-27.63	-26.169	-28.5433	-28.5365	-27.3561	-27.9094
PI594289	-27.6767	-28.2167	-27.68	-28.6233	-28.1967	-27.0136	-28.5533	-28.15	-27.7828	-27.9943
PI594399C	-27.4733	-27.9133	-27.7967	-28.2033	-28.245	-26.8733	-28.2133	-27.8383	-27.5433	-27.8169
PI594410	-27.8	-28.3033	-28.02	-28.9633	-28.3033	-27.2	-28.37	-28.3817	-27.785	-28.1371
PI594664	-28.2533	-28.2167	-27.8767	-28.7	-28.2067	-26.84	-28.37	-28.4767	-27.605	-28.0662
PI597480A	-27.4167	-27.5	-27.5967	-28.44	-27.55	-26.2067	-27.9467	-27.9283	-27.0767	-27.5224
PI597485	-27.5233	-27.7667	-27.5333	-28.12	-27.92	-26.67	-28.17	-27.8217	-27.42	-27.6719
PI603166	-27.42	-27.6267	-27.92	-28.4567	-28.2967	-26.5133	-28.4567	-27.9383	-27.485	-27.8129
PI603171	-27.8233	-28.6167	-28.6667	-29.3767	-28.3967	-27.6074	-29.2733	-28.6	-28.4411	-28.5373
PI603418D	-27.1933	-27.6933	-27.47	-28.19	-27.3267	-26	-27.9167	-27.6917	-26.9583	-27.3986
PI603454	-27.33	-27.79	-27.76	-28.6433	-28.1767	-26.16	-28.38	-27.9867	-27.27	-27.7486
PI603457A	-27.3533	-27.5733	-28.0833	-28.17	-27.9367	-27.4636	-27.8133	-27.7617	-27.6378	-27.7705
PI603458A	-27.8633	-27.8667	-27.96	-28.4033	-28.1467	-26.32	-28.1767	-28.1333	-27.2483	-27.8195
PI603465C	-27.3167	-27.6077	-27.3167	-27.9667	-27.57	-26.58	-27.9133	-27.6417	-27.2467	-27.4673
PI603489	-27.97	-28.3	-28.1633	-28.96	-28.2733	-27.5433	-28.32	-28.465	-27.9317	-28.2186
PI603490	-27.6667	-28.2333	-28.1967	-28.6533	-28.3233	-27.199	-28.44	-28.16	-27.8194	-28.1018
PI603543B	-28.1635	-27.74	-27.8967	-28.6767	-27.6067	-26.67	-27.9615	-28.4209	-27.3161	-27.8164
PI603554B	-27.8033	-28.35	-28.6367	-29.5467	-28.8933	-26.7033	-29.08	-28.675	-27.8917	-28.4305
PI603555	-28.28	-28.3633	-28.2967	-29.43	-29.0567	-27.06	-28.6467	-28.855	-27.8533	-28.4476
PI603563B	-27.4733	-28.21	-28.5833	-28.9767	-28.75	-26.349	-28.5167	-28.225	-27.4328	-28.1227
PI603692	-28.0367	-28.4933	-28.22	-29.1333	-28.9367	-27.05	-28.9533	-28.585	-28.0017	-28.4033
PI603909B	-27.5333	-28.2067	-28.0267	-29.1633	-28.4133	-26.5167	-28.7667	-28.3483	-27.6417	-28.0895
PI603911C	-27.9067	-27.8433	-28.2333	-28.84	-28.1533	-26.809	-28.49	-28.3733	-27.6494	-28.0394
PI603917	-27.22	-27.9224	-27.9933	-28.8533	-28.2733	-26.6533	-28.5267	-28.0367	-27.59	-27.9203
PI606435	-28.2733	-27.7833	-27.7567	-28.7333	-27.7567	-26.7167	-28.3433	-28.5033	-27.53	-27.909
PI612612A	-27.8567	-28.36	-28.02	-28.5067	-28.81	-27.1651	-28.31	-28.1817	-27.7361	-28.1469
PI632428	-27.3933	-27.3867	-28.1	-27.8733	-28.0533	-26.7667	-28.2633	-27.6333	-27.515	-27.691
PI642055	-27.39	-27.6133	-27.53	-28.84	-27.93	-26.6533	-28.53	-28.115	-27.5917	-27.7838
PI70229	-27.9267	-28	-28.32	-29.23	-28.71	-26.174	-28.4733	-28.5783	-27.3236	-28.1191
PI80479	-27.8765	NA	-28.0833	-29.2433	-28.13	-26.2033	-28.4133	-28.5604	-27.3083	-27.9916
PI81030	-28.1433	-28.18	-28.1233	-28.5967	-28.75	-26.7486	-28.4333	-28.37	-27.5903	-28.1393
PI84594	-27.9667	-28.2233	-28.39	-29.26	-28.5333	-26.46	-28.8567	-28.6133	-27.6583	-28.2414
PI84628	-26.7067	-27.1967	-27.07	-27.83	-28.02	-26.34	-27.43	-27.2683	-26.885	-27.2276
PI89074	-28.0233	-28.1927	-27.9367	-29.04	-28.7067	-26.4033	-28.57	-28.5317	-27.4867	-28.1247
PI90305	-26.86	-27.3967	-27.7533	-27.82	-27.93	-26.3224	-27.9733	-27.34	-27.1486	-27.4365
PI92641B	-27.5367	-28.2167	-28.03	-28.6167	-28.62	-26.4467	-28.58	-28.0767	-27.5133	-28.0067
PI96280	-27.21	-27.0067	-27.2533	-27.4833	-27.4733	-25.989	-27.1533	-27.3467	-26.5711	-27.0813
PI96333	-27.91	-28.73	-27.8167	-28.9567	-28.5567	-27.0533	-28.3133	-28.4333	-27.6833	-28.191
mean	-27.6061	-27.9312	-27.9171	-28.6869	-28.2209	-26.7492	-28.3351	-28.1639	-27.5647	-27.9302
standard error	0.408058	0.394869	0.380846	0.408098	0.408199	0.401849	0.341777	0.37531	0.333512	0.316839
max	-26.7067	-26.9933	-26.9833	-27.4833	-27.3267	-25.8924	-27.1533	-27.2683	-26.5711	-27.0813
min	-28.8767	-29.25	-28.7933	-30.1908	-29.3767	-28.3792	-29.9133	-29.5338	-29.1462	-29.1802
Range	2.17	2.2567	1.81	2.7075	2.05	2.4868	2.76	2.2655	2.5751	2.0989

## Sheet: Table S4
Table S4 Significant coincident SNPs with earlier studies associated with C13 ratio. Columbia (CO18 & CO19), Pine Tree (PT18 & PT19), Rohwer (RH18) under irrigated (IR), and Columbia (CO18), Pine Tree (PT19) under drought (DR) averaged over two irrigated (Ave_2IR) and two drought (Ave_2DR) treatments and averaged across environments (AAE) at the significance threshold of -Log10 (P) ≥ 3.5; P ≤ 0.0…
Category	Locus	SNP_ID	Chr	Position	-Log10 (P)	Allele	Allelic effect ‰ a	ENV	Common ENVb	Coincident genomic regions with earlier studiesc	SNP
Irrigated (IR)
Irrigated (IR)	1	BARC_1.01_Gm02_742156_A_C	2	742156	4.54923	A/C	0.475598	CO19IR	PT18IR/CO18DR	GWAS-CW6	ss715583872
Irrigated (IR)	2	BARC_1.01_Gm02_48177127_A_G	2	48177127	4.26347	G/A	0.0984726	RH18IR		GWAS-CW6	ss715583169
Irrigated (IR)	3	BARC_1.01_Gm02_50654293_C_T	2	50654293	4.76427	C/T	0.270097	PT19IR		GWAS-O1812	ss715583438
Irrigated (IR)	4	BARC_1.01_Gm03_4744576_T_C	3	4744576	5.27769	C/T	0.0466988	PT18IR	Ave_2IR/Ave_2DR	GWAS-CT13, GWAS-C1317, GWAS-C/N18	ss715586649
Irrigated (IR)	5	BARC_1.01_Gm03_21003884_A_G	3	21003884	5.04536	G/A	-0.0959599	PT18IR	Ave_2DR	GWAS-C1312	ss715584737
Irrigated (IR)	6	BARC_1.01_Gm03_40546463_C_A	3	40546463	3.91788	C/A	-0.00117894	RH18IR		GWAS-CW6, GWAS-CT13	ss715585934
Irrigated (IR)		BARC_1.01_Gm03_40585266_G_A	3	40585266	4.25692	G/A	-0.0793525	CO19IR		GWAS-CW6, GWAS-CT13	ss715585942
Irrigated (IR)	7	BARC_1.01_Gm03_44875071_T_C	3	44875071	5.78294	C/T	-0.0640306	PT19IR		GWAS-N18	ss715586347
Irrigated (IR)	8	BARC_1.01_Gm04_44513862_A_G	4	44513862	3.60552	A/G	-0.0840588	CO19IR		GWAS-C1314	ss715588516
Irrigated (IR)	9	BARC_1.01_Gm04_46572194_G_T	4	46572194	5.27679	T/G	0.344887	PT18IR	CO19IR/PT19IR/PT19DR/Ave_2DR	GWAS-CW11, GWAS-N18	ss715588744
Irrigated (IR)	10	BARC_1.01_Gm05_35237092_T_G	5	35237092	3.98299	G/T	0.353094	CO19IR	PT18IR	GWAS-CW11	ss715591163
Irrigated (IR)	11	BARC_1.01_Gm06_19479357_T_C	6	19479357	5.06425	T/C	0.462761	PT19IR	PT19IR/CO18DR/AAE	GWAS-O1812	ss715593828
Irrigated (IR)	12	BARC_1.01_Gm07_9006025_G_A	7	9006025	6.16847	G/A	-0.319374	CO18IR	PT18IR	GWAS-Ndfa9, GWAS-C1318	ss715598961
Irrigated (IR)	13	BARC_1.01_Gm07_15302637_T_C	7	15302637	5.18813	T/C	0.175803	CO18IR	CO18IR	N15-QTL4, GWAS-CW11	ss715596390
Irrigated (IR)		BARC_1.01_Gm07_15302637_T_C	7	15302637	6.92393	T/C	0.0552551	PT19IR	CO18IR	N15-QTL4, GWAS-CW11	ss715596390
Irrigated (IR)	14	BARC_1.01_Gm07_38059433_G_T	7	38059433	8.78965	T/G	-0.108761	PT19IR		GWAS-C13 stability7, GWAS-C1314	ss715597694
Irrigated (IR)	15	BARC_1.01_Gm08_9688227_G_A	8	9688227	4.85042	A/G	-0.216951	CO18IR	CO18DR	GWAS-CW15, GWAS-N1518	ss715602893
Irrigated (IR)	16	BARC_1.01_Gm08_9947146_A_C	8	9947146	5.75416	C/A	-0.174318	PT18IR		GWAS-CW15, GWAS-N1518	ss715602919
Irrigated (IR)	17	BARC_1.01_Gm09_1195313_T_C	9	1195313	6.02437	C/T	0.445091	PT18IR	CO18DR/PT19DR	GWAS-CW6, GWAS-C13 ratio7, GWAS-C13&O1812	ss715602997
Irrigated (IR)	18	BARC_1.01_Gm09_3106921_A_G	9	3106921	5.14505	A/G	0.396261	CO19IR	CO18DR	GWAS-CW6, GWAS-Ndfa9	ss715603565
Irrigated (IR)	19	BARC_1.01_Gm09_44188059_T_C	9	44188059	4.01494	T/C	0.0115144	CO19IR		GWAS-CW6	ss715604800
Irrigated (IR)	20	BARC_1.01_Gm12_37592329_T_C	12	37592329	6.96583	T/C	0.504354	PT19IR	CO18DR	GWAS-CW6, 11	ss715612765
Irrigated (IR)	21	BARC_1.01_Gm13_7809048_T_G	13	7809048	3.96792	G/T	-0.128711	PT19IR	CO18IR/PT18IR	GWAS-N&C/N9, GWAS-C/N18	ss715617187
Irrigated (IR)		BARC_1.01_Gm13_7812489_C_T	13	7812489	3.5845	T/C	-0.10734	PT19IR	PT18IR	GWAS-N&C/N9, GWAS-C/N18	ss715617190
Irrigated (IR)		BARC_1.01_Gm13_7858041_T_C	13	7858041	3.59036	C/T	-0.127236	PT19IR	CO18IR/PT18IR	GWAS-N&C/N9, GWAS-C/N18	ss715617193
Irrigated (IR)		BARC_1.01_Gm13_7971079_A_G	13	7971079	3.78585	G/A	-0.0712854	PT19IR	PT18IR	GWAS-N&C/N9, GWAS-C/N18	ss715617210
Irrigated (IR)		BARC_1.01_Gm13_7972104_T_C	13	7972104	4.03005	C/T	-0.110019	PT19IR	CO18IR/PT18IR	GWAS-N&C/N9, GWAS-C/N18	ss715617212
Irrigated (IR)	22	BARC_1.01_Gm13_31247029_T_C	13	31247029	4.79342	C/T	-0.0656121	CO19IR	Ave_2DR	GWAS-C1312	ss715615295
Irrigated (IR)	23	BARC_1.01_Gm13_33014766_T_C	13	33014766	6.19362	T/C	0.0882348	CO18IR	PT19IR/RH18IR/PT19DR	GWAS-C13 ratio7, CW-QTL8	ss715615488
Irrigated (IR)	24	BARC_1.01_Gm14_2311158_G_A	14	2311158	6.10707	G/A	0.399464	CO18IR	CO18IR/CO19IR/RH18IR/CO18DR/Ave_2IR	GWAS-CW6, GWAS-CT13	ss715618057
Irrigated (IR)	25	BARC_1.01_Gm14_47744620_G_A	14	47744620	4.24526	G/A	0.190922	PT19IR	CO19IR/CO18DR	GWAS-C1318	ss715619356
Irrigated (IR)	26	BARC_1.01_Gm15_9829561_A_G	15	9829561	11.1992	G/A	0.4024	PT18IR		GWAS-C13 ratio7, GWAS-Ndfa9	ss715623306
Irrigated (IR)	27	BARC_1.01_Gm16_3283644_A_C	16	3283644	5.75196	C/A	-0.00987852	PT18IR	PT19DR/AAE	GWAS-N14	ss715624592
Irrigated (IR)	28	BARC_1.01_Gm16_29144428_G_A	16	29144428	6.05213	G/A	0.362037	PT18IR		GWAS-CW11	ss715624127
Irrigated (IR)	29	BARC_1.01_Gm17_13960326_T_C	17	13960326	4.28669	T/C	0.473954	RH18IR	AAE	GWAS-C1312, 18	ss715626137
Irrigated (IR)	30	BARC_1.01_Gm17_36816557_C_A	17	36816557	7.57188	C/A	0.0437242	PT19IR	PT19DR/Ave_2IR/AAE	GWAS-CW6, 15, GWAS-C1312	ss715627070
Irrigated (IR)	31	BARC_1.01_Gm17_38947035_A_C	17	38947035	3.89006	C/A	0.207028	CO19IR	Ave_2IR	GWAS-CT13, GWAS-C1314	ss715627506
Irrigated (IR)	32	BARC_1.01_Gm19_45000827_A_C	19	45000827	6.4005	C/A	0.373253	CO19IR	CO19IR/CO18DR/AAE	C13-QTL2, GWAS-CW6, 15, GWAS-C13 ratio7, GWAS-C13&N1514	ss715635425
Irrigated (IR)		BARC_1.01_Gm19_45000827_A_C	19	45000827	9.49533	C/A	0.338219	PT19IR	CO19IR/CO18DR/AAE	C13-QTL2, GWAS-CW6, 15, GWAS-C13 ratio7, GWAS-C13&N1514	ss715635425
Irrigated (IR)	33	BARC_1.01_Gm20_35629658_C_T	20	35629658	3.89744	T/C	0.134134	PT19IR		GWAS-CW11	ss715637737
Irrigated (IR)	34	BARC_1.01_Gm20_42042702_G_T	20	42042702	6.51299	T/G	0.242667	PT18IR		C13-QTL2, GWAS-CW11	ss715638401
Drouhgt (DR)
Drouhgt (DR)	1	BARC_1.01_Gm01_39969821_T_C	1	39969821	5.98492	T/C	-0.258959	PT19DR	RH18IR	GWAS-CW11, GWAS-CT13	ss715579325
Drouhgt (DR)	2	BARC_1.01_Gm04_43800862_C_T	4	43800862	5.04007	C/T	0.158394	PT19DR	PT18IR/RH18IR/CO18DR/Ave_2DR/AAE	GWAS-CW6, 11, GWAS-N&C/N18	ss715588398
Drouhgt (DR)	3	BARC_1.01_Gm09_1109914_T_C	9	1109914	3.54501	C/T	0.313004	PT19DR	AAE	GWAS-CW6, 11, GWAS-C13 ratio7, GWAS-C13&O1812	ss715602966
Drouhgt (DR)	4	BARC_1.01_Gm11_7846048_A_C	11	7846048	3.58338	A/C	0.0783456	PT19DR	AAE	GWAS-CW6, GWAS-C1312, 14	ss715611154
Drouhgt (DR)	5	BARC_1.01_Gm14_2311158_G_A	14	2311158	3.74877	G/A	0.270581	CO18DR	CO18IR/CO19IR/RH18IR/CO18DR/Ave_2IR	GWAS-CW6, GWAS-CT13	ss715618057
Drouhgt (DR)		BARC_1.01_Gm14_2404878_A_G	14	2404878	11.0301	A/G	0.298112	PT19DR	PT18IR/CO18DR/Ave_2IR/Ave_2DR	GWAS-CW6, GWAS-CT13	ss715618082
Drouhgt (DR)	6	BARC_1.01_Gm16_33600894_T_C	16	33600894	6.07842	T/C	0.0155538	PT19DR	PT19IR	GWAS-CW11	ss715624656
Drouhgt (DR)	7	BARC_1.01_Gm17_2500016_T_C	17	2500016	3.66925	C/T	-0.171293	PT19DR	PT18IR/PT19IR	CW-QTL1	ss715626515
Drouhgt (DR)	8	BARC_1.01_Gm20_46527768_T_C	20	46527768	4.41263	T/C	0.161458	PT19DR		GWAS-CW6, 11, 15, GWAS-N&C/N9	ss715638921
Ave_2IR
Ave_2IR	1	BARC_1.01_Gm02_2101928_C_T	2	2101928	3.73196	C/T	-0.00256921	Ave_2IR		CT-QTL5, GWAS-CW6, CW-QTL10, GWAS-N14	ss715581482
Ave_2IR	2	BARC_1.01_Gm06_12463270_C_T	6	12463270	4.18546	C/T	0.0238995	Ave_2IR	PT19DR	GWAS-CT13	ss715592921
Ave_2IR	3	BARC_1.01_Gm06_19479357_T_C	6	19479357	8.36955	T/C	0.426977	Ave_2IR	PT19IR/CO18DR/AAE	GWAS-O1812	ss715593828
Ave_2IR	4	BARC_1.01_Gm06_46658776_A_C	6	46658776	6.38571	C/A	0.0715432	Ave_2IR	CO19IR/RH18IR/AAE	GWAS-C13 ratio7, 17	ss715594649
Ave_2IR	5	BARC_1.01_Gm10_3408975_A_C	10	3408975	3.86353	C/A	0.253428	Ave_2IR	CO18IR/CO19IR/PT19IR/CO18DR	GWAS-CW6, 15	ss715606289
Ave_2IR	6	BARC_1.01_Gm14_752410_C_A	14	752410	3.64712	C/A	0.320518	Ave_2IR	CO19IR/PT18IR/PT19IR/CO18DR/AAE	GWAS-CW6, GWAS-C13 ratio7, CW-QTL8	ss715619888
Ave_2IR	7	BARC_1.01_Gm18_60395056_A_G	18	60395056	4.8562	A/G	0.187363	Ave_2IR	PT18IR	CT-QTL5, GWAS-CW6	ss715632293
Ave_2IR	8	BARC_1.01_Gm19_45152186_A_G	19	45152186	6.80001	G/A	0.333736	Ave_2IR	CO18IR/CO18DR	GWAS-CW6, 11, 15, GWAS-C13 ratio7, GWAS-C13&N1514	ss715635454
Ave_2DR
Ave_2DR	1	BARC_1.01_Gm01_49072325_A_G	1	49072325	3.81074	A/G	0.222614	Ave_2DR	CO19IR/PT19IR/CO18DR	GWAS-CW11	ss715579923
Ave_2DR	2	BARC_1.01_Gm02_47990812_C_T	2	47990812	4.73228	T/C	0.187681	Ave_2DR	CO18DR	GWAS-CW6	ss715583156
Ave_2DR	3	BARC_1.01_Gm12_37581726_A_G	12	37581726	3.66266	A/G	0.383606	Ave_2DR	PT18IR/CO18DR	GWAS-CW6, 11	ss715612762
Ave_2DR	4	BARC_1.01_Gm14_2404878_A_G	14	2404878	7.60587	A/G	0.234235	Ave_2DR	PT18IR/CO18DR/Ave_2IR/Ave_2DR	GWAS-CW6, GWAS-CT13	ss715618082
Ave_2DR	5	BARC_1.01_Gm15_4764163_A_G	15	4764163	3.66582	A/G	-0.0401074	Ave_2DR		GWAS-C13 ratio7, GWAS-CW11	ss715622343
AAE
AAE	1	BARC_1.01_Gm06_12468653_T_C	6	12468653	3.69558	T/C	0.0642408	AAE		GWAS-CT13	ss715592925
AAE		BARC_1.01_Gm06_12538592_A_C	6	12538592	4.69669	C/A	-0.00525685	AAE	CO18IR/CO19IR	GWAS-CT13	ss715592931
AAE	2	BARC_1.01_Gm06_19479357_T_C	6	19479357	7.20272	T/C	0.417133	AAE	PT19IR/CO18DR/AAE	GWAS-O1812	ss715593828
AAE	3	BARC_1.01_Gm06_46320701_A_C	6	46320701	5.80067	C/A	0.0268019	AAE		GWAS-CW6, 11, GWAS-C13 ratio7, 17, GWAS-N18	ss715594592
AAE	4	BARC_1.01_Gm14_2311158_G_A	14	2311158	6.44755	G/A	0.280278	AAE	CO18IR/CO19IR/RH18IR/CO18DR/Ave_2IR	GWAS-CW6, GWAS-CT13	ss715618057
AAE	5	BARC_1.01_Gm18_1548805_C_T	18	1548805	3.67399	C/T	0.0569244	AAE	PT19DR	GWAS-N1518	ss715629129
AAE	6	BARC_1.01_Gm19_42050954_G_A	19	42050954	6.47707	G/A	0.159827	AAE	CO19IR/PT19IR	GWAS-CW11	ss715635174
AAE	7	BARC_1.01_Gm20_1556719_C_T	20	1556719	6.82271	C/T	0.37019	AAE	PT19IR/Ave_2IR	GWAS-O1812	ss715636729
a Allelic effect: Difference in mean C13 ratio between genotypes with major allele and minor allele. Positive sign indicates that major allele is favorable for C13 ratio. Negative sign indicates that minor allele is favorable for C13 ratio.
b Common Env: Indicates that SNP was significant (P ≤ 0.05) in additional environments.
c Coincident genomic regions with previous studies: 1Abdel Haleem et al. 2012 (CW); 2Bazzer et al. 2020a (C13); 3Bazzer et al. 2020b (C13); 4Bazzer et al. 2020c (N15); 5Bazzer & Purcell, 2020 (CT); 6Chamarthi et al. 2021 (CW); 7Chamarthi et al. 2022 (C13 plasticity); 8Charlson et al. 2009 (CW); 9Dhanapal et al. 2015b (Ndfa, N concentration, C/N ratio); 10Hwang et al. 2016 (CW); 11Kaler et al. 201…
CW: Canopy wilting; CT: Canopy temperature; C13: Carbon isotope ratio; C13 stability: Carbon isotope ratio stability; O18: Oxygen isotope ratio; N15: Nitrogen isotope ratio; N: Nitrogen concentration; C/N: C/N ratio; Ndfa: Nitrogen derived from the atmosphere. For QTL naming: GWAS-followed by trait name means its association mapping QTL (for example: GWAS-C13). If there was no GWAS in the trait n…

## Sheet: Table S5
Table S5 Significant novel SNPs identified from the current study associated with the C13 ratio of seven environments, Columbia (CO18 & CO19), Pine Tree (PT18 & PT19), Rohwer (RH18) under irrigated (IR), and Columbia (CO18), Pine Tree (PT 19) under drought (DR) treatments, and averaged over two irrigated (Ave_2IR) and two drought (Ave_2DR) treatments, and averaged across all environments (AAE) at…
Category	Locus	SNP_ID	Chr	Position	-Log10 (P)	Allele	Allelic effect ‰ a	ENV	Common ENVb	SNP
Irrigated (IR)
Irrigated (IR)	1	BARC_1.01_Gm02_14594164_T_C	2	14594164	6.34204	T/C	-0.397992	CO18IR		ss715581315
Irrigated (IR)	2	BARC_1.01_Gm02_51461465_C_T	2	51461465	4.23372	T/C	0.458241	RH18IR	PT19IR	ss715583536
Irrigated (IR)	3	BARC_1.01_Gm03_30373586_T_C	3	30373586	7.51937	C/T	0.411081	PT18IR		ss715585080
Irrigated (IR)	4	BARC_1.01_Gm05_36216599_C_T	5	36216599	7.36514	C/T	-0.0665385	CO18IR		ss715591314
Irrigated (IR)	5	BARC_1.01_Gm06_4285740_C_T	6	4285740	3.67637	T/C	-0.109145	PT19IR	CO18IR	ss715594444
Irrigated (IR)	6	BARC_1.01_Gm06_6976076_C_T	6	6976076	5.18921	T/C	0.201076	CO18IR		ss715595472
Irrigated (IR)	7	BARC_1.01_Gm12_1649899_C_A	12	1649899	7.05568	A/C	-0.0334469	RH18IR	PT19DR	ss715611620
Irrigated (IR)	8	BARC_1.01_Gm13_33591479_T_C	13	33591479	4.32524	T/C	-0.252905	PT19IR	CO19IR	ss715615582
Irrigated (IR)	9	BARC_1.01_Gm14_13832688_T_C	14	13832688	3.81248	T/C	0.158664	RH18IR		ss715617744
Irrigated (IR)	10	BARC_1.01_Gm15_8542175_A_G	15	8542175	4.19502	G/A	0.260508	PT19IR	CO19IR	ss715623137
Irrigated (IR)	11	BARC_1.01_Gm17_36092477_G_A	17	36092477	4.62293	A/G	0.300384	PT19IR	PT19IR/Ave_2IR	ss715626857
Irrigated (IR)	12	BARC_1.01_Gm20_1268083_A_G	20	1268083	3.63449	G/A	0.470094	RH18IR		ss715636628
Drought (DR)
Drought (DR)	1	BARC_1.01_Gm03_25157184_G_A	3	25157184	5.5961	G/A	0.414563	PT19DR		ss715584904
Drought (DR)	2	BARC_1.01_Gm07_19278071_T_C	7	19278071	3.631	T/C	0.144414	PT19DR		ss715596725
Drought (DR)		BARC_1.01_Gm07_19318620_G_A	7	19318620	3.631	G/A	0.144414	PT19DR		ss715596726
Drought (DR)	3	BARC_1.01_Gm10_6592101_G_A	10	6592101	4.77317	G/A	-0.00147441	PT19DR	CO19IR	ss715608452
Drought (DR)	4	BARC_1.01_Gm17_1948218_A_G	17	1948218	3.88029	A/G	0.0528736	PT19DR		ss715626358
Drought (DR)	5	BARC_1.01_Gm17_36092477_G_A	17	36092477	4.8323	A/G	0.289457	PT19DR	PT19IR/Ave_2IR	ss715626857
Drought (DR)	6	BARC_1.01_Gm18_194608_C_A	18	194608	5.38833	C/A	0.0990707	PT19DR		ss715629595
Ave_2IR
Ave_2IR	1	BARC_1.01_Gm01_1402462_T_C	1	1402462	4.96319	T/C	0.081559	Ave_2IR	PT19IR/PT19DR/Ave_2DR/AAE	ss715578499
Ave_2IR	2	BARC_1.01_Gm08_783746_A_C	8	783746	4.19811	A/C	-0.0710749	Ave_2IR		ss715602714
Ave_2IR	3	BARC_1.01_Gm08_3642671_G_A	8	3642671	3.6629	G/A	0.149104	Ave_2IR	CO19IR	ss715601564
Ave_2DR
Ave_2DR	1	BARC_1.01_Gm05_34474383_T_C	5	34474383	4.14318	T/C	0.210019	Ave_2DR	AAE	ss715591055
Ave_2DR	2	BARC_1.01_Gm08_6940098_T_C	8	6940098	3.55907	T/C	-0.0557283	Ave_2DR		ss715602651
Ave_2DR	3	BARC_1.01_Gm08_43984904_T_C	8	43984904	5.08055	T/C	0.149439	Ave_2DR	AAE	ss715602247
Ave_2DR	4	BARC_1.01_Gm11_16437654_A_G	11	16437654	4.77638	A/G	0.185011	Ave_2DR	PT19DR	ss715609344
Ave_2DR	5	BARC_1.01_Gm13_3224370_T_C	13	3224370	5.33444	T/C	-0.171441	Ave_2DR	PT18IR/PT19IR/CO18DR	ss715615422
AAE
AAE	1	BARC_1.01_Gm01_1344976_A_G	1	1344976	3.97791	A/G	0.191492	AAE	CO19IR/PT19IR	ss715578484
AAE	2	BARC_1.01_Gm02_35081508_G_A	2	35081508	8.5522	A/G	-0.0330632	AAE	PT19DR/Ave_2DR	ss715581947
AAE	3	BARC_1.01_Gm07_19641045_T_C	7	19641045	4.46323	T/C	-0.194054	AAE		ss715596739
AAE	4	BARC_1.01_Gm07_42531963_A_G	7	42531963	7.31326	G/A	0.016726	AAE		ss715598116
AAE	5	BARC_1.01_Gm07_42787114_G_T	7	42787114	5.39744	G/T	0.00596774	AAE	PT19IR/PT19DR/Ave_2DR	ss715598128
a Allelic effect: Difference in mean C13 ratio between genotypes with major allele and minor allele. Positive sign indicates that the major allele is favorable for the C13 ratio, and a negative sign indicates that the minor allele is favorable for C13 ratio.
b Common Env: Indicates that SNP was significant (P ≤ 0.05) in additional environments.

## Sheet: Table S6
Table S6 Genomic estimated breeding values for 19,285 entries of the soybean USDA-GRIN germplasm collection, produced using a training population of 201 genotypes from this study.
MG000	BayesB_GEBVs	MG00	BayesB_GEBVs	MG0	BayesB_GEBVs	MGI	BayesB_GEBVs	MGII	BayesB_GEBVs	MGIII	BayesB_GEBVs	MGIV	BayesB_GEBVs	MGV	BayesB_GEBVs	MGVI	BayesB_GEBVs	MGVII	BayesB_GEBVs	MGVIII	BayesB_GEBVs	MGIX	BayesB_GEBVs	MGX	BayesB_GEBVs
PI438481	-27.5732	PI438369B	-27.4671	PI578427	-27.4923	PI612718	-27.4411	PI592927	-27.33	PI416993	-27.4372	PI614808	-27.381	PI506890	-27.5344	PI438296	-27.7251	PI416867	-27.4314	PI592904	-28.2253	PI445680	-27.2834	PI240664	-27.7105
PI194633	-27.6892	PI445808B	-27.4894	PI417095	-27.6559	PI358316B	-27.4509	PI417040B	-27.3323	PI506801A	-27.4435	PI85626	-27.3824	PI509078	-27.5936	PI417107	-27.7759	PI424475	-27.4844	PI507662	-28.2869	PI427242	-27.3057	PI615450	-27.7261
PI567210	-27.7223	PI194630	-27.5383	PI475825	-27.6899	PI423947	-27.4776	PI603744	-27.3737	PI86425	-27.4626	PI157401	-27.3889	PI79832	-27.6168	PI407117	-27.7871	PI594500B	-27.5102	PI417365A	-28.2926	PI416777	-27.3271	PI274453	-27.7413
PI231172	-27.7278	PI361102	-27.5454	PI189857	-27.6921	PI181570	-27.4942	PI561717	-27.3937	PI200499	-27.4667	PI97220	-27.3908	PI509109	-27.6306	PI408191B	-27.8095	PI95960	-27.5153	PI628865	-28.3052	PI416780	-27.3301	PI274454	-27.7739
PI194634	-27.7305	PI417564	-27.546	PI437141	-27.6998	PI594276	-27.4994	PI567153	-27.4324	PI84970	-27.4671	PI96808	-27.3968	PI416821	-27.636	PI628858	-27.8118	PI506981	-27.5214	PI417184B	-28.3249	PI471939	-27.3308	PI588000	-27.7853
PI442041	-27.7623	PI437271	-27.5466	PI360952	-27.7022	PI229354	-27.5013	PI437845A	-27.4381	PI506592	-27.4706	PI87571	-27.4025	PI507361	-27.6398	PI407082	-27.8153	PI518756	-27.5245	PI417184C	-28.3569	PI628943	-27.3404	PI163308	-27.7943
PI639627	-27.766	PI507677	-27.5517	PI416845	-27.7022	PI423955	-27.5018	PI525492	-27.4485	PI417328	-27.4713	PI97235	-27.4029	PI424593	-27.6493	PI424361	-27.8198	PI506969	-27.5289	PI588011E	-28.3625	PI587893	-27.3516	PI615491	-27.8032
PI507565	-27.7773	PI442032	-27.5522	FC21340	-27.7064	PI423942	-27.5072	PI567151	-27.457	PI91162	-27.4729	PI85624	-27.4039	PI424586	-27.6524	PI95969	-27.824	PI408051	-27.5308	PI417184A	-28.3681	PI471937	-27.3575	PI578361	-27.8126
PI593976	-27.7792	PI445817	-27.556	PI423953	-27.7197	PI597439	-27.5119	PI602060	-27.4604	PI506800B	-27.4834	PI84959	-27.4046	PI417395	-27.6553	PI507496	-27.8251	PI416948	-27.5374	PI507004	-28.3683	PI628934	-27.3778	PI653440	-27.8126
PI548399	-27.7832	PI549050	-27.5565	PI603440A	-27.7261	PI567155A	-27.5203	PI594158	-27.462	PI506800A	-27.4847	PI87005	-27.4099	PI424576	-27.657	PI424392	-27.826	PI506547	-27.539	PI594561	-28.3869	PI209839B	-27.3869	PI238109	-27.8137
PI468382	-27.786	PI445832	-27.5576	PI361082	-27.7308	PI407386D	-27.5254	PI417455	-27.4654	PI423776	-27.4871	PI438296	-27.4118	PI408176	-27.665	PI407119	-27.8316	PI417153	-27.5418	PI416949	-28.3883	PI588022A	-27.4035	PI587960	-27.8278
PI507522	-27.7864	PI507670	-27.5595	PI358316C	-27.7372	PI384469A	-27.5255	PI437845C	-27.4655	PI243517	-27.4875	PI416992	-27.4126	PI408112	-27.6674	PI407118	-27.8326	PI594217C	-27.5432	PI639574	-28.3892	PI423960A	-27.4156	PI597468	-27.8366
PI548414	-27.7872	PI437204	-27.5628	PI437565	-27.7414	PI549049B	-27.5262	PI567753A	-27.4669	PI507344	-27.4878	PI597480B	-27.4128	PI506919	-27.6689	PI80468	-27.8339	PI506985	-27.5456	PI437670	-28.3936	PI594744	-27.4213	PI587929	-27.8409
PI205090	-27.7882	PI605819B	-27.5681	PI603322	-27.7417	PI507229	-27.5352	PI567152	-27.4669	PI506703	-27.488	PI96093	-27.4157	PI458292	-27.6701	PI424292	-27.8531	PI548989	-27.5475	PI639576	-28.4026	PI594730B	-27.4359	PI245331	-27.8426
PI603149	-27.7885	PI567220A	-27.5709	PI437069	-27.7452	PI86133	-27.5367	PI423865	-27.4697	PI227685	-27.4881	PI90233	-27.4179	PI458250	-27.6701	PI587996D	-27.8538	PI423916	-27.552	PI209833	-28.4058	PI594559	-27.4417	PI587937	-27.8551
PI153296	-27.7899	PI442029	-27.5725	PI189870	-27.7458	PI548310	-27.5385	PI181534	-27.47	PI506799	-27.4884	PI594238	-27.4231	PI355067S	-27.6713	PI417379	-27.8571	PI458242	-27.5531	PI587730B	-28.4215	PI417498	-27.4465	PI587932	-27.8553
PI153293	-27.7903	PI152573	-27.5764	PI417391	-27.7464	PI603479	-27.5387	PI196151	-27.4706	PI507439	-27.4911	PI644025	-27.4265	PI408193	-27.6715	PI423905	-27.8597	PI578319E	-27.5544	PI417389A	-28.4289	PI587907	-27.4509	PI615474	-27.8572
PI423866	-27.7932	PI639633B	-27.5789	PI567179	-27.7466	PI561295	-27.5421	PI407724	-27.474	PI408135A	-27.4981	PI506779	-27.4289	PI424393	-27.6717	PI442020	-27.863	PI458198	-27.5544	PI588011C	-28.433	PI594514	-27.4523	PI587934	-27.8602
PI458546	-27.7933	PI438382	-27.5813	PI603320	-27.7497	PI561345	-27.5436	PI438509B	-27.4742	PI408019A	-27.4986	PI229344	-27.4292	PI398797	-27.6725	PI548990	-27.8668	PI507329	-27.5562	PI578313A	-28.4374	PI556805	-27.4529	PI281883C	-27.8718
PI593979	-27.7935	PI567228	-27.5895	PI507315	-27.7514	PI417012	-27.5437	PI507191	-27.4749	PI603912	-27.4993	PI594235	-27.4303	PI157430	-27.6738	PI458150B	-27.8679	PI205083	-27.5599	PI471932	-28.4378	PI459025C	-27.4535	PI281893	-27.8726
FC30687	-27.795	PI438365	-27.5921	PI561342	-27.7545	PI427143	-27.5479	PI97605	-27.476	PI417559	-27.5003	PI157402	-27.4312	PI399089	-27.6755	PI617045	-27.8704	PI417319	-27.56	PI578315B	-28.4525	PI587851C	-27.4565	PI615466	-27.875
PI603147	-27.796	PI561279	-27.5941	PI578394	-27.7613	PI417144	-27.548	PI391594	-27.4813	PI506801B	-27.5058	PI181557	-27.4338	PI229347	-27.6759	PI424182B	-27.8724	PI180051	-27.5635	PI628811	-28.4534	PI416834	-27.4583	PI587952	-27.8763
PI360953	-27.7961	PI437176	-27.5952	PI479757	-27.7623	PI437693	-27.5491	PI91116	-27.4825	PI416856	-27.5086	PI205089	-27.4346	PI340006	-27.6791	PI561575	-27.8733	PI208438	-27.5649	PI507035	-28.4556	PI588012	-27.4599	PI393551	-27.8773
PI372412	-27.7985	PI358320	-27.5952	PI538404	-27.7657	PI290149	-27.5529	PI91150	-27.4831	PI507226B	-27.5096	PI590931	-27.4359	PI196168	-27.683	PI628877	-27.8739	PI208431	-27.5655	PI200451	-28.4589	PI597380	-27.461	PI587963	-27.8804
PI506697	-27.8001	PI549051A	-27.5961	PI597430B	-27.7691	PI205085	-27.5538	PI556888	-27.4846	PI84976	-27.51	PI90241	-27.4371	PI181547	-27.685	PI570668	-27.8762	PI458261	-27.5671	PI417125	-28.459	PI594850	-27.4647	PI587947	-27.8818
PI194639	-27.8003	PI548640	-27.5965	PI578429	-27.7754	PI593971	-27.5553	PI507531	-27.488	PI81037-2	-27.5128	PI603465D	-27.4386	PI417411	-27.6907	PI417266	-27.8782	PI165943	-27.5676	PI578324B	-28.4592	PI416894A	-27.4657	PI518280	-27.887
PI372423	-27.8017	PI372410	-27.5982	PI507038	-27.7779	PI597429	-27.5575	PI86137-1	-27.4891	PI507133	-27.516	PI504812	-27.4393	PI506851	-27.6915	PI640432	-27.8783	PI417311	-27.5688	PI654355	-28.4617	PI445846A	-27.4689	PI594724	-27.8918
PI470929	-27.8023	PI507350	-27.5989	PI417150	-27.7788	PI378679	-27.5578	PI86113	-27.4908	PI464914B	-27.5161	PI157472	-27.4443	PI417441	-27.7007	PI507214	-27.8784	PI166140	-27.5693	PI203402	-28.4624	PI416894C	-27.4698	PI567075B	-27.8975
PI194640	-27.8027	PI548296	-27.5999	PI578426	-27.7804	PI538410B	-27.5608	PI506873	-27.4913	PI87465-1	-27.5165	PI576440	-27.4559	PI398948	-27.7009	PI399090	-27.8789	PI578324F	-27.5694	PI628941	-28.4629	PI261272B	-27.4701	PI307882C	-27.9059
PI189963	-27.8058	PI189874	-27.6015	PI603346A	-27.7809	PI417024	-27.5641	PI506575A	-27.4925	FC19979-2	-27.5165	PI594288	-27.4624	PI407852	-27.7009	PI506617	-27.8791	PI628887	-27.5698	PI417126	-28.4643	PI285089	-27.4716	PI238108	-27.9138
PI548341	-27.8062	PI548395	-27.6019	PI567213D	-27.781	PI423891	-27.5678	PI567155B	-27.4953	PI417239	-27.5185	PI506989	-27.4631	PI407950-1	-27.7042	PI652935	-27.882	PI438439	-27.5698	PI594511C	-28.465	PI628827	-27.4716	PI594762	-27.9139
PI532467	-27.8162	PI153218	-27.6019	PI511867	-27.7825	PI416887	-27.5686	PI437845B	-27.4958	PI536547B	-27.5222	PI181550	-27.4658	PI407909	-27.7083	PI548986	-27.8829	PI578314	-27.5702	PI417109	-28.4653	PI445846B	-27.4718	PI281896H	-27.9153
PI449456B	-27.8169	PI548382	-27.6019	PI467319	-27.7855	PI416906	-27.5689	PI507303	-27.497	PI171450	-27.5223	PI594268B	-27.467	PI399126	-27.7091	PI576857	-27.8837	PI165578	-27.5704	PI587966D	-28.4667	PI594730A	-27.4736	PI613055	-27.9176
PI442037	-27.8175	PI153222	-27.6024	PI567213C	-27.7889	PI416974	-27.5695	PI507526	-27.498	PI507429	-27.5273	PI417102B	-27.4698	PI340043	-27.7168	PI424476	-27.8842	PI471925	-27.5706	PI578324D	-28.472	PI209839A	-27.4743	PI588037	-27.9209
PI196528	-27.8181	PI319534B	-27.6025	PI464900	-27.79	PI417326	-27.5772	PI567538B	-27.4995	PI196149	-27.5274	PI506848	-27.4708	PI407944	-27.7175	PI507211	-27.8848	PI506599	-27.573	PI615499	-28.4724	PI423972	-27.4764	PI209832	-27.9256
PI507500	-27.8198	PI153221	-27.6032	PI507285	-27.796	PI597440C	-27.5806	FC19976	-27.4999	PI187152	-27.5352	PI603397	-27.4745	PI221973	-27.718	PI398978	-27.8876	PI209836	-27.5731	PI628822	-28.4726	PI594851	-27.4774	PI615455	-27.929
PI437596	-27.8231	FC30685	-27.6034	PI603291	-27.7976	PI549067	-27.5815	PI567520B	-27.5018	PI200548	-27.538	PI507483	-27.4773	PI567381B	-27.7184	PI548984	-27.8905	PI174858	-27.5735	PI578435	-28.4731	PI594788	-27.4814	PI588034	-27.9292
PI379563	-27.8232	PI153211	-27.6037	PI567177	-27.7978	PI438184	-27.5825	PI438325	-27.5036	PI81031-1	-27.538	PI633732	-27.4818	PI587716C	-27.7186	PI515960	-27.892	PI183930	-27.5736	PI506579	-28.4732	PI594869	-27.4839	PI588019C	-27.9311
PI470930	-27.8264	PI153216	-27.6038	PI427138	-27.7981	PI532447	-27.5829	PI506575B	-27.5049	PI417482	-27.5389	PI632429	-27.4857	PI603681B	-27.725	PI506796	-27.8951	PI174855	-27.5737	PI438440-2	-28.4742	PI281906A	-27.4879	PI587945	-27.9454
PI196501	-27.829	PI153217	-27.6043	PI423954	-27.7982	PI538405	-27.5859	PI88294-1	-27.5066	PI200453	-27.54	PI423739	-27.487	PI398911	-27.7262	PI587706	-27.8956	PI174853	-27.5743	PI588011D	-28.4752	PI281890D	-27.489	PI374206	-27.9513
PI360954	-27.8304	PI153212	-27.6053	PI261469	-27.7992	PI549057B	-27.5866	PI68788	-27.5088	PI507226A	-27.5407	PI548604	-27.4921	PI408154	-27.7269	PI398635	-27.8985	PI471930	-27.5748	PI578324E	-28.4792	PI438429	-27.4941	PI307880C	-27.9529
PI567218	-27.8326	PI132214	-27.6054	PI578381	-27.8022	PI423987A	-27.5871	PI153288	-27.5095	PI567558	-27.5411	PI506849	-27.4929	PI458081	-27.7269	PI506551	-27.8989	PI208433	-27.5749	PI471935	-28.4794	PI416926A	-27.4975	PI587953	-27.9546
PI189869	-27.8336	PI153223	-27.6063	PI578424	-27.8033	PI416921	-27.5879	PI417082	-27.5121	PI423948B	-27.543	PI360848	-27.495	PI416838	-27.727	PI399049	-27.8994	PI174868	-27.5777	PI323575	-28.4814	PI481676	-27.4988	PI587935B	-27.9549
PI189868	-27.8391	PI153203	-27.6063	PI424205	-27.8044	PI437704	-27.5905	PI532473	-27.5124	PI634904	-27.5455	PI506954	-27.4952	PI398193	-27.7271	PI506620	-27.8997	PI424474-1	-27.578	PI644047	-28.4817	PI594787	-27.5023	PI374195A	-27.9593
PI196491	-27.8404	PI437184	-27.6067	PI153306	-27.8048	PI417327	-27.5914	PI467338	-27.5136	PI200473	-27.5474	PI506992	-27.4953	PI423912	-27.7319	PI507653	-27.9001	PI597465	-27.5781	PI594494B	-28.4817	PI471943A	-27.504	PI567150B	-27.9601
PI592961	-27.8443	PI153303	-27.607	PI578396	-27.806	PI561284	-27.5921	PI504500	-27.5138	PI507365	-27.5484	PI229334	-27.4971	PI398949	-27.7319	PI578247	-27.901	PI587808B	-27.5783	PI603509	-28.4821	PI281883A	-27.5042	PI587902B	-27.9602
PI561273	-27.8462	PI153225	-27.6072	PI257439	-27.8061	PI317332	-27.5933	PI567538A	-27.5145	PI88818	-27.549	PI417033B	-27.4985	PI398577	-27.7325	PI398578	-27.9016	PI310439	-27.5815	PI307836	-28.4833	PI594722	-27.5043	PI374192B	-27.961
PI567224D	-27.847	PI153208	-27.6083	PI181571	-27.8076	PI567193	-27.5934	PI576146	-27.5192	PI417364	-27.549	PI246366	-27.4992	PI398561	-27.7334	PI407286	-27.9025	PI200544	-27.5828	PI578324A	-28.4843	PI594470D	-27.5086	PI374193	-27.9632
PI522187	-27.847	PI194624	-27.6084	PI417478	-27.8083	PI603440B	-27.5951	PI597381	-27.5195	PI507347	-27.5502	PI423777	-27.4998	PI407793	-27.7343	PI506567	-27.9082	PI507668	-27.5841	PI628939	-28.4847	PI594812	-27.5097	PI374196	-27.9654
PI360955B	-27.8489	PI151249	-27.6085	PI243550	-27.8113	PI603561	-27.5959	PI603465A	-27.5198	PI274456	-27.5518	PI548160	-27.5024	PI398240	-27.7349	PI506795	-27.9094	PI416883	-27.5845	PI423962	-28.4862	PI594892	-27.5108	PI374187	-27.966
PI438479	-27.8521	PI189867	-27.6089	PI597442	-27.8132	PI549066	-27.5965	PI567155C	-27.5207	PI123578	-27.5522	PI506993	-27.5074	PI398454	-27.7356	PI507621	-27.9098	PI423906	-27.5878	PI568236	-28.4863	PI578436	-27.5121	PI307898	-27.9685
PI360963A	-27.853	PI54855	-27.6089	PI507525B	-27.8135	PI540740	-27.5969	PI567585A	-27.5207	PI398980	-27.553	PI507418	-27.5094	PI398458	-27.736	PI416766	-27.9105	PI181566	-27.5914	PI200531	-28.4865	PI628905	-27.5123	PI374189	-27.9694
PI612620	-27.855	PI437177	-27.6099	PI438279	-27.8141	PI467339	-27.5979	PI548418	-27.5217	PI561394	-27.5555	PI597382	-27.5107	PI398579	-27.7362	PI416804	-27.9114	PI587566B	-27.5917	PI417317	-28.4866	PI594521	-27.5125	PI374198	-27.9696
PI360963C	-27.8556	PI438459	-27.6105	PI612720A	-27.8143	PI423872	-27.5983	PI154195	-27.5231	PI594167	-27.5567	PI423740	-27.5111	PI398467	-27.7364	PI319530	-27.9116	PI507041	-27.5942	PI578321	-28.4875	PI281890A	-27.5141	PI374203	-27.9704
PI437304	-27.858	PI437178	-27.6107	PI407707	-27.8145	PI639560B	-27.5989	PI540452	-27.5249	PI171449	-27.5569	PI507412	-27.5119	PI398339	-27.7369	PI398998	-27.913	FC31921	-27.5947	PI587641C	-28.4896	PI307597	-27.5142	PI307854	-27.9709
PI290156	-27.8583	PI438403	-27.6135	PI603426D	-27.8147	PI532469	-27.5991	PI88313	-27.5249	PI507019	-27.5596	PI88444	-27.5133	PI424182A	-27.7371	PI507278	-27.9147	PI507359	-27.5994	PI507261	-28.4904	PI281899C	-27.517	PI374188B	-27.9732
PI567224C	-27.8609	PI445806	-27.6183	PI603424A	-27.8148	PI229328	-27.5997	PI437641A	-27.5253	PI507487	-27.56	PI423930A	-27.516	PI458279	-27.7373	PI416809	-27.9159	PI628850	-27.6	PI628925	-28.4927	PI307891B	-27.5189	PI374190	-27.979
PI507765	-27.8618	PI437274	-27.6186	PI507525A	-27.8149	PI594196	-27.6007	PI423890A	-27.5274	PI632423	-27.5611	PI398519	-27.5167	PI398344	-27.7379	PI588014D	-27.9165	PI407095	-27.6016	PI632638	-28.4932	PI594533A	-27.5193	PI307884B	-27.9798
PI507752	-27.8621	PI458531	-27.6194	PI189899	-27.8166	PI592921	-27.6017	PI578409B	-27.5279	PI536547C	-27.5652	PI424574	-27.5171	PI398900	-27.7384	PI587641A	-27.9172	PI416770	-27.6018	PI578324G	-28.4934	PI325779	-27.5204	PI374195B	-27.9798
PI437182	-27.8629	PI180517	-27.6198	PI423867	-27.8183	PI468383	-27.6026	PI189958	-27.5291	PI82246-1	-27.5653	PI604464	-27.518	PI424312	-27.7387	PI509102	-27.918	PI476904	-27.6028	PI417388	-28.4972	PI471929B	-27.521	PI588041	-27.9803
PI507844A	-27.8642	PI154198	-27.621	PI438117	-27.8198	PI86410	-27.605	PI549064	-27.5304	PI506572	-27.5678	PI603465B	-27.5186	PI603681A	-27.7392	PI506536	-27.9183	PI84967	-27.6063	PI471933	-28.4984	PI628889	-27.522	PI374191	-27.9825
PI507827	-27.865	PI438471	-27.6214	PI506824	-27.8199	PI507319	-27.6054	PI476352B	-27.5314	PI536547A	-27.5678	PI416864	-27.5189	PI407835	-27.7395	PI416969	-27.9187	PI548445	-27.6067	PI417260A	-28.5006	PI613056	-27.523	PI588044	-27.9859
PI507751	-27.8657	PI567200A	-27.626	PI437096	-27.82	PI549057A	-27.6058	PI594454A	-27.5315	PI261466	-27.569	PI507468	-27.52	PI407889	-27.7396	PI408030	-27.9188	FC31750	-27.6084	PI548474	-28.5018	PI588035	-27.5236	PI587964	-27.9864
PI507834	-27.8664	PI603437A	-27.6261	PI229330	-27.8207	PI549068	-27.6061	PI507681B	-27.5319	PI80844-3	-27.5708	PI96978	-27.5214	PI398377	-27.7399	PI458274	-27.9207	PI227222	-27.6085	PI578316C	-28.5027	PI594824	-27.5237	PI374188A	-27.9875
PI507825	-27.8698	PI445808A	-27.6276	PI612751	-27.8231	PI612737	-27.6064	PI593949B	-27.5328	PI416897	-27.5732	PI229341	-27.5239	PI458174	-27.7408	PI416912	-27.9209	PI628914	-27.6092	PI578320	-28.5029	PI285090	-27.5252	PI307849	-27.9882
PI360963B	-27.8699	PI507687B	-27.6314	PI424242	-27.824	PI507524	-27.6065	PI549058	-27.5328	PI416892	-27.5741	PI603583	-27.5253	PI398779	-27.7411	PI417405	-27.921	PI417113	-27.6094	PI200520	-28.5034	PI628904	-27.526	PI281895A	-27.9923
PI468913	-27.8699	PI194647	-27.6325	PI603151B	-27.824	PI549072	-27.6074	PI507130	-27.5334	PI417257	-27.5743	PI417006	-27.5281	PI398445	-27.7415	PI424149	-27.9212	PI407128	-27.6104	PI587966B	-28.5035	PI587955	-27.5266	PI374197	-27.9938
PI507741A	-27.8702	PI437303	-27.6325	PI506832	-27.8255	PI593975	-27.609	PI437818A	-27.5335	PI86075	-27.5754	PI594280D	-27.5285	PI423785	-27.7416	PI507050	-27.9263	PI471928	-27.6108	PI594574	-28.5047	PI281899B	-27.5276	PI307858	-27.9982
PI507826	-27.8708	PI438478	-27.6334	PI417476	-27.826	PI532471	-27.6097	PI561699	-27.5336	PI416862	-27.5759	PI229325	-27.5287	PI458281B	-27.7418	PI507575	-27.9267	PI417222	-27.6113	PI647086	-28.505	PI594538A	-27.5286	PI374200A	-27.9994
PI360955A	-27.8727	PI511361	-27.6349	PI438321	-27.8264	PI561341A	-27.6098	PI437622B	-27.5352	PI200471	-27.5765	PI408166B	-27.5289	PI398378	-27.7426	PI506888	-27.9278	PI548446	-27.6121	PI644051	-28.5068	PI628832	-27.5288	PI281895B	-27.9999
PI161431B	-27.873	PI549061	-27.6356	PI567217A	-27.8274	PI612711B	-27.6102	PI548357	-27.5358	PI417355B	-27.5769	PI534646	-27.5291	PI399107	-27.7427	PI518833	-27.9292	PI594908	-27.6151	PI417130	-28.5092	PI174852	-27.5331	PI374204	-28.0014
PI507835	-27.8733	PI196526	-27.64	PI399074	-27.8278	PI358316A	-27.6111	PI567278	-27.5367	PI416753	-27.577	PI229314	-27.5312	PI398453	-27.7431	PI628802	-27.9308	PI506618	-27.6155	PI628902	-28.5111	PI587856B	-27.5345	PI374201	-28.0025
PI361073	-27.8735	PI445807A	-27.6419	PI430594	-27.8279	PI592905	-27.619	PI507281	-27.5374	PI417214	-27.5784	PI507370	-27.5314	PI227160	-27.7436	PI508266	-27.9309	PI506532	-27.616	PI567295	-28.5126	PI261272A	-27.5347	PI307888B	-28.003
PI507755	-27.8752	PI194656	-27.6427	PI438277	-27.8287	PI639560A	-27.6201	PI507684	-27.5388	PI548434	-27.5787	PI458050	-27.5339	PI398649	-27.7437	PI506569	-27.9318	PI407112	-27.6167	PI594796	-28.5128	PI594531	-27.5353	PI307888A	-28.0044
PI504499	-27.8752	PI153210	-27.6434	PI592918	-27.8312	PI416878	-27.6204	PI507029	-27.5392	PI507132B	-27.5787	PI594188	-27.534	PI398917	-27.744	PI54610	-27.9322	PI543832	-27.6172	PI587949	-28.5137	PI181699	-27.5355	PI374199	-28.0051
PI507828	-27.8755	PI507710	-27.6445	PI612708A	-27.833	PI561306	-27.6207	PI612741	-27.5397	PI200533	-27.5791	PI83923	-27.5344	PI578359	-27.7442	PI506544	-27.9325	PI628893	-27.6177	PI587630C	-28.5144	PI587851B	-27.5359	PI588046	-28.0052
PI561276	-27.8759	PI507232	-27.6451	PI189862	-27.834	PI181538	-27.6218	PI567277	-27.5397	PI226590	-27.5792	PI229327	-27.5344	PI408034	-27.7444	PI303653	-27.9332	PI561294	-27.6184	PI175190	-28.5156	PI285096	-27.537	PI497957	-28.0076
PI507831	-27.8763	PI437134	-27.6472	PI567165	-27.8345	PI181532	-27.6225	PI603787	-27.5398	PI612616	-27.5801	PI408179	-27.5352	PI398528	-27.7445	PI159923A	-27.9337	PI506682	-27.6192	PI628826	-28.5163	PI281896F	-27.5381	PI307862	-28.0079
PI578357	-27.8766	PI561282D	-27.6473	PI437280	-27.8347	PI467315	-27.6225	PI506995	-27.5398	PI417072	-27.5803	PI506563	-27.537	PI96786	-27.7447	PI398734	-27.9346	PI181565	-27.6192	PI628919	-28.5165	PI587920	-27.5392	PI374205	-28.009
PI437522	-27.8773	PI437248	-27.649	PI593941	-27.8353	PI423880	-27.6243	PI427137	-27.5412	PI86081	-27.5807	PI594280B	-27.5373	PI567274	-27.7447	PI407102	-27.9352	PI587604D	-27.6192	PI578319C	-28.5167	PI588038	-27.5404	PI307884A	-28.0102
PI507829	-27.8777	PI154200	-27.6505	PI424148	-27.8357	PI317334A	-27.625	PI417459	-27.5414	PI417282	-27.5807	PI597484	-27.5387	PI507378	-27.7449	PI506754	-27.9353	PI506810	-27.621	PI628935	-28.5175	PI578466	-27.5413	PI374207	-28.0148
PI507824	-27.8783	PI153230	-27.6508	PI596541	-27.8382	PI424204	-27.6257	PI567537	-27.5421	PI507267	-27.5814	PI70243	-27.5403	PI424240	-27.7449	PI507117B	-27.9354	PI507539	-27.6218	PI553045	-28.5208	PI183485	-27.5425	PI374200C	-28.0157
PI424001	-27.8786	PI438475B	-27.6518	PI189873	-27.8383	PI561351	-27.6267	PI612742	-27.5432	PI567597C	-27.5821	PI82296	-27.5405	PI567667C	-27.7458	PI509086	-27.9355	PI594555B	-27.6234	PI508267	-28.522	PI594529	-27.543	PI374200B	-28.0177
PI578356	-27.8794	PI548515	-27.6527	PI361069	-27.8391	PI416963	-27.6279	PI417045	-27.5432	PI416833	-27.5826	PI423770	-27.5409	PI408038	-27.746	PI628868	-27.9355	PI506963	-27.6243	PI644053	-28.5221	PI497964A	-27.5431	PI307868	-28.0199
PI567175A	-27.8797	PI153219	-27.6531	PI248512	-27.8412	PI379559B	-27.6283	PI506897	-27.544	PI632402	-27.5845	PI229361	-27.5418	PI424186	-27.7462	PI506495	-27.9384	PI507110	-27.6244	PI506623	-28.5224	PI594753B	-27.5434	PI497965	-28.02
PI438480	-27.8803	PI567784	-27.6539	PI507800A	-27.8448	PI391589B	-27.6289	PI548694	-27.5445	PI200485	-27.5847	PI507573	-27.5432	PI398668	-27.7472	PI506738	-27.9405	PI507002	-27.6253	PI166141	-28.5225	PI628797	-27.5439	PI307885	-28.0206
PI507766	-27.8805	PI194635	-27.6542	PI407702	-27.8473	PI407715	-27.6307	PI538394	-27.5449	PI507015	-27.585	PI507089B	-27.5445	PI398553	-27.7472	PI424182C	-27.9405	PI423920	-27.6273	PI594825	-28.5228	PI603765	-27.5441	PI374185	-28.0263
PI507741B	-27.8822	PI549054	-27.6549	PI379559A	-27.8487	PI594200	-27.6313	PI507108	-27.545	PI205086	-27.5854	PI532437	-27.5464	PI398984	-27.7477	PI417164	-27.9406	PI200530	-27.6279	PI628960	-28.5233	PI417080	-27.5446	PI587944	-28.0372
PI449456A	-27.885	PI597417	-27.6552	PI597423	-27.8491	PI561369	-27.6319	PI567275	-27.5458	PI417010	-27.5855	PI424270C	-27.5478	PI408327B	-27.7478	PI424146	-27.941	PI416928	-27.6286	PI628805	-28.5234	PI628896	-27.5453	PI587928	-28.0466
PI507767	-27.8889	PI180516	-27.6552	PI317337	-27.8498	PI594301	-27.6341	PI360837	-27.5458	PI342438	-27.5856	PI572297	-27.5481	PI509081	-27.7486	PI507116	-27.9416	PI200498	-27.6286	PI639571B	-28.5243	PI459025A	-27.5453	PI587957	-28.0474
PI507838A	-27.889	PI132217	-27.6555	PI548642	-27.8512	PI594178	-27.6341	PI549056	-27.5461	PI86457	-27.5864	PI229349	-27.549	PI398535	-27.7487	PI458187	-27.9421	PI145079	-27.6288	PI578330	-28.5255	PI594506	-27.5453	PI587902A	-28.0475
PI507832	-27.891	PI561282B	-27.6565	PI567174B	-27.8537	PI612709C	-27.6349	PI437614B	-27.5481	PI84987	-27.5875	PI506998	-27.549	PI398616	-27.7488	PI506568	-27.9437	PI578475	-27.629	PI578315A	-28.5272	PI281896B	-27.5465	PI374194	-28.0515
PI507841A	-27.8927	PI567213A	-27.6582	PI561366	-27.8545	PI639632C	-27.635	PI347539B	-27.5489	PI567597B	-27.5884	PI506728	-27.5498	PI86078	-27.7491	PI424456	-27.9438	PI506958	-27.6292	PI587789	-28.5277	PI594542	-27.5481	PI497952	-28.0602
PI194644	-27.893	PI592523	-27.6589	PI594245B	-27.8557	PI358314	-27.6355	PI548520	-27.55	PI417361	-27.5887	PI543794	-27.55	PI398533	-27.7501	PI507111	-27.9438	PI602994	-27.6294	PI506585B	-28.5286	PI587933	-27.5486	PI497953	-28.0607
PI360962	-27.8949	PI194645	-27.6603	PI437633B	-27.8565	PI593973	-27.6379	PI437838	-27.5502	PI339868E	-27.5889	PI567572A	-27.5502	PI423823	-27.7504	PI408184B	-27.9462	PI458218	-27.631	PI208434	-28.5286	PI423971D	-27.5489	PI307880E	-28.0613
PI180525	-27.8951	PI132203	-27.6607	PI154196	-27.8591	PI416940	-27.6424	PI153264	-27.5509	PI458056	-27.5893	PI507245	-27.5507	PI408027	-27.7507	PI506750	-27.947	PI407129	-27.6321	PI644052	-28.5289	PI417365B	-27.5497	PI497959	-28.0618
PI507729	-27.8965	PI546041	-27.6628	PI407709	-27.8601	PI612617A	-27.643	PI594304B	-27.5511	PI416774	-27.5909	PI507107	-27.5543	PI398403	-27.7509	PI506979	-27.9476	PI200493	-27.6339	PI567789	-28.5292	PI594837C	-27.5518	PI445681	-28.0669
PI437085	-27.8974	PI512324	-27.664	PI181531	-27.8614	PI464896	-27.6451	PI437358	-27.5518	PI567584	-27.5911	PI506853	-27.5545	PI97081	-27.7509	PI424305	-27.9483	PI424119	-27.6341	PI628930	-28.5294	PI210351A	-27.5522	PI307869	-28.0851
PI578387	-27.8983	PI548596	-27.6642	PI189871	-27.8637	PI597444	-27.6458	PI342436	-27.5523	PI229333	-27.5913	PI506727	-27.5547	PI398835	-27.7509	PI407946-1	-27.9485	PI417289	-27.6354	PI644050	-28.5294	PI594544	-27.5523	PI374202	-28.0888
PI507704B	-27.8984	PI194631	-27.6645	PI549076B	-27.8656	PI561283	-27.6459	PI417087	-27.5528	PI639282	-27.5915	PI82527	-27.5556	PI417048	-27.752	PI458114	-27.9485	PI507336	-27.6369	PI323551	-28.5303	PI628903	-27.5529	PI497954	-28.117
PI567224B	-27.8988	PI194638	-27.6658	PI317336	-27.866	PI518706C	-27.646	PI261472	-27.5537	PI506838B	-27.5917	PI360842	-27.5558	PI509097	-27.7522	PI592756	-27.9493	PI506735B	-27.6379	PI416881	-28.5324	PI615473	-27.5543	PI587939	-28.1466
PI438475A	-27.8989	PI437270B	-27.6665	PI578428B	-27.868	PI603354	-27.6475	PI548190	-27.5542	PI70192	-27.5936	PI506654	-27.5561	PI407962-2	-27.7523	PI548983	-27.9503	PI594555A	-27.6384	PI507000	-28.5332	PI281887B	-27.5549	PI307866	-28.1493
PI180519	-27.9026	PI437532	-27.6684	PI594279	-27.8692	PI597420	-27.6489	PI458508B	-27.5547	PI507523	-27.5941	PI536636	-27.5565	PI408168	-27.7526	PI407272	-27.9523	PI587553A	-27.6384	PI416764	-28.5337	PI416836	-27.555	PI587943	-28.1499
PI194636	-27.9055	PI507675	-27.6689	PI339868A	-27.8695	PI358318B	-27.649	PI196161	-27.556	PI88790	-27.5942	PI507502	-27.5572	PI398362	-27.7532	PI507557	-27.9524	PI224270	-27.6389	PI578473D	-28.5348	PI578449	-27.555	PI497956	-28.1595
PI507840	-27.9068	PI161431A	-27.6694	PI243547	-27.87	PI153291	-27.6494	PI548419	-27.5591	PI253660A	-27.5945	PI417279	-27.5578	PI398438	-27.7533	PI423978	-27.9526	PI416980	-27.639	PI588032C	-28.5351	PI594763B	-27.5616	PI587942	-28.161
PI494525	-27.91	PI297552	-27.6698	PI317333	-27.8712	PI417509	-27.6517	PI437517	-27.5595	PI416763	-27.5953	PI506516	-27.5596	PI398498	-27.7535	PI398781	-27.9527	PI181569	-27.6395	PI644049	-28.536	PI445682	-27.563	PI497955	-28.1685
PI449459	-27.9126	PI196525	-27.67	PI445829A	-27.8717	PI507695	-27.6521	PI437369	-27.5599	PI379559D	-27.5954	PI549022	-27.5604	PI398534	-27.7539	PI506494	-27.9533	PI506949	-27.6399	PI603722	-28.5362	PI594524	-27.5639	PI587956	-28.182
PI507823	-27.9135	PI361111	-27.6716	PI417458	-27.8729	PI603346B	-27.6525	PI266085C	-27.5599	PI399077	-27.5955	PI408298A	-27.5618	PI416973	-27.7555	PI407098	-27.9543	PI507636	-27.6399	PI594758C	-28.5372	PI594532	-27.5646	PI587931	-28.1886
PI445809	-27.9136	PI361100	-27.6719	PI592931	-27.8745	PI605750	-27.6539	PI417246	-27.5604	PI379561	-27.5958	PI458295	-27.5644	PI507560	-27.7557	PI407097	-27.9552	PI507259	-27.6403	PI462312	-28.5383	PI240663	-27.565	PI587938	-28.2033
PI507567	-27.9181	PI561277	-27.6745	PI423864	-27.8748	PI548407	-27.6558	PI464922	-27.5606	PI536635	-27.5961	PI567667A	-27.5659	PI458159	-27.7558	PI319529	-27.9557	PI507546	-27.6405	PI605775	-28.5397	PI281896C	-27.5665	PI594830	-28.2233
PI417565	-27.922	PI504492	-27.6753	PI430457	-27.8778	PI538403	-27.656	PI506726	-27.5623	PI95740	-27.5974	PI424572	-27.5662	PI398777	-27.7559	PI407125	-27.9563	PI187154	-27.6411	PI323559	-28.5399	PI578447	-27.567
PI445797	-27.9344	PI360958	-27.6781	PI603153	-27.878	PI594021	-27.6567	PI91117	-27.563	PI87165	-27.5974	PI86060	-27.5663	PI398459	-27.7568	PI628952	-27.9569	PI507601B	-27.6412	PI506686	-28.5401	PI307882F	-27.5676
PI372411	-27.9393	PI361107	-27.679	PI416964	-27.8795	PI594198	-27.6571	PI84896	-27.5631	PI399008	-27.5981	PI85441	-27.5677	PI506717	-27.7576	PI507251	-27.9575	PI506616	-27.6422	PI628800	-28.5407	PI603769	-27.5687
PI437188	-27.9432	PI437108	-27.6792	PI297513	-27.8798	PI612715	-27.6574	PI68778	-27.5636	PI379559C	-27.5989	PI408291	-27.5682	PI416931	-27.7583	PI507276	-27.9579	PI506774	-27.6422	PI587851A	-28.5417	PI459025F	-27.5705
PI567219	-27.9448	PI438513	-27.6792	PI549070	-27.8801	PI593949A	-27.6584	PI437601	-27.5643	PI423899	-27.599	PI567658	-27.5686	PI408139	-27.7584	PI416924	-27.9582	PI407285	-27.6436	PI423971C	-28.5424	PI587609B	-27.5705
PI196530	-27.9465	PI442038A	-27.6793	PI518831	-27.8812	PI417299	-27.6593	PI507552	-27.5647	PI548587	-27.5998	PI417230	-27.5688	PI509110A	-27.7588	PI96035	-27.9595	PI381681	-27.6444	PI587782	-28.5427	PI628833	-27.5711
PI578393	-27.9496	PI295951	-27.6796	PI548639	-27.8817	PI578400	-27.6599	PI417304	-27.5653	PI85272	-27.6013	PI398901	-27.5688	PI507324	-27.7592	PI458155	-27.9595	PI506975	-27.6447	PI206258	-28.5429	PI307891A	-27.5713
PI196529	-27.9549	PI437299	-27.6798	PI583365	-27.8817	PI612746	-27.6613	PI358317B	-27.5662	PI87465-2	-27.6015	PI424571	-27.5689	PI398509	-27.7592	PI398361	-27.9596	PI594172A	-27.6448	PI209578	-28.5436	PI594815	-27.5721
PI180521	-27.962	PI258386	-27.6806	PI548307	-27.8827	PI603309	-27.6615	PI85625	-27.5662	PI548564	-27.6018	PI548177	-27.5689	PI408242	-27.7597	PI458213	-27.9597	PI200529	-27.645	PI561399	-28.5451	PI628907	-27.5724
PI449460A	-27.964	PI295952	-27.6821	PI189894	-27.8845	PI423949	-27.6626	PI416818	-27.5669	PI507189B	-27.6019	PI424282	-27.5694	PI385943	-27.7603	PI507604	-27.9614	PI594890	-27.6461	PI603521	-28.5452	PI417129B	-27.5728
PI503335	-27.9663	PI347540B	-27.6838	PI297523	-27.8857	PI538407	-27.6629	PI506943	-27.5672	PI507366	-27.6021	PI593256	-27.5696	PI399065	-27.7608	PI407126	-27.9622	PI507631	-27.6468	PI606440B	-28.5456	PI594525	-27.5729
PI612621	-27.9678	PI546042	-27.6846	PI578432A	-27.887	PI593969	-27.663	PI417321	-27.5685	PI423748A	-27.6022	PI506840A	-27.5698	PI424218	-27.7614	PI424396	-27.9633	PI628945	-27.6488	PI606411	-28.5458	PI578465	-27.5733
PI468908	-27.9688	PI438460	-27.6846	PI578506	-27.8875	PI417210	-27.6638	PI437682B	-27.5689	PI548352	-27.6028	PI506917	-27.5706	PI567404C	-27.7618	PI507216A	-27.9641	PI506555	-27.6503	PI587567C	-28.5458	PI615447	-27.574
PI196502	-27.9692	PI634867	-27.6849	PI518702	-27.8876	PI578384	-27.664	PI567770B	-27.5694	PI506987	-27.6043	PI424470	-27.5708	PI417104	-27.762	PI407085	-27.9645	PI587746	-27.6504	PI603536	-28.5483	PI417118	-27.5748
PI449460B	-27.9761	PI437179	-27.6856	PI603437B	-27.8879	PI423706	-27.6645	PI578411	-27.5695	PI416998	-27.605	PI424516	-27.5712	PI507510	-27.7623	PI506950	-27.9662	PI594498A	-27.6508	PI588011B	-28.5508	PI281891B	-27.5751
PI578354	-27.9767	PI445807B	-27.6859	PI494182	-27.889	PI548405	-27.6653	PI69991	-27.5696	PI506637	-27.6059	PI399069	-27.5716	PI407762	-27.764	PI506561	-27.9662	PI378693B	-27.6508	PI587786	-28.5512	PI578458	-27.5753
PI196504	-27.9796	PI507711A	-27.6863	PI468376	-27.8891	PI437473	-27.6661	PI417461	-27.5704	PI507016	-27.6062	PI424537	-27.5722	PI424341	-27.7646	PI417099	-27.9679	FC31649	-27.6513	PI605779B	-28.5519	PI416894D	-27.5757
PI578353B	-27.98	PI437139	-27.6867	PI447003A	-27.8893	PI597421	-27.6664	PI464887	-27.5707	PI507189A	-27.6066	PI408299	-27.5723	PI417209	-27.7646	PI628816	-27.9681	PI518279	-27.6521	PI230975	-28.5524	PI417089B	-27.5762
PI248405	-27.9805	PI438472	-27.6882	PI504506	-27.8897	PI291281	-27.6667	PI548435	-27.5708	PI507197A	-27.6078	PI594280C	-27.5723	PI423804	-27.7649	PI507380	-27.9683	PI200448	-27.6526	PI639564	-28.5529	PI628933	-27.5763
PI438483	-27.9812	PI360965	-27.6884	PI507713	-27.8922	PI597419	-27.6671	PI86463	-27.571	PI548178	-27.608	PI90256	-27.5724	PI458099	-27.7651	PI424605A	-27.9685	PI208783	-27.6543	PI323578	-28.554	PI594509B	-27.5765
PI578355	-27.9829	PI507700	-27.6888	PI417450	-27.8924	PI612716	-27.6676	PI479742	-27.5722	PI632425	-27.6081	PI408263	-27.5726	PI398304	-27.7655	PI506996	-27.9689	PI628847	-27.6552	PI594874	-28.5556	PI566957	-27.5767
PI578352	-27.9841	PI438473	-27.6916	PI549069	-27.8931	PI603304	-27.6677	PI416875	-27.573	PI507221	-27.6085	PI603455B	-27.5727	PI398266	-27.7662	PI633735	-27.9689	PI506959	-27.6582	PI644048	-28.5557	PI416819B	-27.5783
PI578351	-27.9892	PI596527	-27.6918	PI548638	-27.8933	PI518710	-27.6678	PI603707	-27.5736	PI417323	-27.6092	PI507364	-27.573	PI458093	-27.7665	PI417374	-27.969	PI507572	-27.6589	PI587887C	-28.5574	PI416874A	-27.579
PI507846	-27.9912	PI180524	-27.692	PI578391	-27.8934	PI81033	-27.6678	PI416956	-27.5745	PI227686	-27.6096	PI423757	-27.573	PI398511	-27.7666	PI417221	-27.9719	PI279081	-27.6591	PI594826A	-28.5578	PI417438	-27.5798
PI361110	-27.9942	PI437273B	-27.6927	PI597434	-27.8934	PI131531	-27.6679	PI603664	-27.5746	PI227218	-27.6102	PI507100	-27.5732	PI408180-1	-27.7667	PI506939	-27.9724	FC31676	-27.6592	PI208439	-28.5578	PI210350	-27.5808
PI578336	-27.9943	PI549080	-27.6951	PI615585	-27.8941	PI417227	-27.668	PI507282	-27.5748	PI507696C	-27.6103	PI408072	-27.5733	PI416860	-27.7667	PI407083	-27.9729	PI644042	-27.66	PI594470C	-28.5583	PI416810	-27.5823
PI232998	-27.995	PI442036	-27.6965	PI567220C	-27.8944	PI427141	-27.668	PI416791	-27.5757	PI567761	-27.614	PI458023	-27.5733	PI417211	-27.7671	PI506566	-27.9738	PI506756	-27.66	PI594820A	-28.5591	PI210351B	-27.5832
PI347540A	-27.9957	PI437106	-27.6968	PI593938	-27.8947	PI417226	-27.6683	PI417101	-27.5761	PI427142	-27.6153	PI408338	-27.5734	PI408247	-27.7674	PI398195	-27.9744	PI507371	-27.6609	PI594802D	-28.5594	PI309655A	-27.5839
PI578353A	-27.9968	PI361108	-27.6977	PI464886	-27.895	PI361112A	-27.6684	PI567245	-27.5764	PI507570	-27.6173	PI507334	-27.5735	PI157470	-27.7686	PI548471	-27.975	PI567391	-27.661	PI209837	-28.5599	PI281897B	-27.5842
PI423996	-27.9985	PI417512A	-27.6978	PI578346B	-27.8957	PI153253	-27.6685	PI391581A	-27.5765	PI70566	-27.6188	PI603453	-27.5736	PI458200	-27.7688	PI628953	-27.9752	PI506960	-27.661	PI181564	-28.562	PI603603	-27.5847
PI445791	-28.0007	PI438463	-27.6982	PI511869	-27.896	PI603310	-27.6685	PI594455B	-27.5778	PI96199	-27.6193	PI458055	-27.5736	PI507183	-27.7698	PI417049	-27.9754	PI506990	-27.661	PI587861	-28.5624	PI628863	-27.5863
PI567194	-28.0023	PI194646	-27.6998	PI578373	-27.8964	PI548246	-27.6685	PI423939	-27.5779	PI417017	-27.6201	PI424314	-27.5738	PI408181C	-27.7703	PI423840	-27.9759	PI595645	-27.6612	PI203405	-28.5625	PI341251	-27.5864
PI445826	-28.003	PI561282C	-27.6999	PI303650	-27.8975	PI417300	-27.6691	PI423870	-27.578	PI416896	-27.6209	PI458118	-27.5739	PI458267	-27.7705	PI628809	-27.9762	PI417122	-27.6615	PI200550	-28.5635	PI566979C	-27.5867
PI507698	-28.0038	PI561278A	-27.7002	PI612759B	-27.8977	PI196159	-27.6695	PI437811	-27.5793	PI567549A	-27.621	PI84946-2	-27.5739	PI506806	-27.7709	FC31709	-27.9763	PI594572A	-27.6619	PI628813	-28.5638	PI259542	-27.5871
PI507719	-28.006	FC30689	-27.7003	PI417446	-27.8978	PI612743	-27.6702	PI84992	-27.5795	PI506872	-27.6219	PI424518	-27.574	PI340051	-27.7712	PI633621	-27.9776	PI200527	-27.662	PI438440-1	-28.5648	PI307882E	-27.5875
PI437313	-28.0069	PI548592	-27.7003	PI612709A	-27.8989	PI473573	-27.6703	PI507515	-27.5799	PI479729	-27.622	PI408065	-27.574	PI438425	-27.7712	PI506964	-27.9784	PI506603	-27.6623	PI603626	-28.5649	PI603740B	-27.5878
PI532445	-28.0095	PI442034	-27.7004	PI597435	-27.9004	PI153308	-27.6708	PI417447	-27.5804	PI200496	-27.6227	PI567514A	-27.574	PI407797	-27.7726	PI506706	-27.9785	PI506977	-27.6632	PI548662	-28.565	PI594534	-27.588
PI546053	-28.0098	PI437136	-27.7011	PI612707A	-27.9012	PI90567	-27.6709	PI205092	-27.5806	PI417425	-27.6235	PI423735	-27.5741	PI398263	-27.7728	PI506956	-27.9792	PI458211	-27.6639	PI594841B	-28.5653	PI567000B	-27.5881
PI546051	-28.0106	PI189860	-27.7017	PI549060	-27.902	PI189962	-27.6711	PI597383	-27.5809	PI458512	-27.6251	PI91684	-27.5743	PI408246-2	-27.7729	PI507187	-27.9793	PI159094	-27.6647	PI594790C	-28.567	PI281910	-27.5887
PI507822	-28.0132	PI597391A	-27.7018	PI597433	-27.9024	PI423868	-27.6716	PI603668A	-27.5812	PI423892	-27.6252	PI587636	-27.5747	PI398876	-27.773	PI416767	-27.9798	PI507194	-27.6655	PI587810	-28.567	PI594726	-27.5895
PI603316	-28.0146	PI360964	-27.7049	PI417449	-27.9043	PI181536	-27.6718	PI227558	-27.5812	PI81038	-27.627	PI229319	-27.5754	PI507144	-27.7734	PI506827	-27.9812	PI200542	-27.6656	PI210348	-28.5682	PI587951B	-27.5898
PI468921	-28.0208	PI476351	-27.7065	PI593950B	-27.9059	PI504489	-27.6721	PI507195	-27.5817	PI393538	-27.6273	PI458125	-27.5756	PI157451	-27.7738	PI408010-2	-27.9815	PI548483	-27.666	PI548470	-28.569	PI281905	-27.5904
PI423712	-28.0208	PI232997	-27.7083	PI562373	-27.9085	PI479726	-27.6722	PI360835	-27.5818	PI506864A	-27.6281	PI398401	-27.5758	PI398679	-27.7738	PI398742	-27.9815	PI548493	-27.6664	PI594433C	-28.5698	PI588022B	-27.5905
PI194641	-28.0233	PI437137	-27.7088	PI154194	-27.9092	PI438238A	-27.6724	PI507027	-27.5828	PI398620	-27.6296	PI399046	-27.5759	PI417394	-27.7742	PI312222	-27.9817	PI628848B	-27.6668	PI603535	-28.57	PI323580	-27.5906
PI507721	-28.0246	PI372422	-27.7088	PI593944	-27.91	PI196160	-27.6726	PI196150	-27.5832	PI567281A	-27.6307	PI424313	-27.5761	PI407888	-27.7744	PI603598B	-27.9819	PI230977	-27.6674	PI594433A	-28.5707	PI281900	-27.5915
PI423713	-28.0275	PI561282A	-27.7099	PI603426B	-27.9124	PI603148	-27.6726	PI561341B	-27.5838	PI567541C	-27.6329	PI243549	-27.5762	PI507532	-27.7751	PI458154	-27.982	PI506490	-27.6675	PI594586C	-28.5714	PI281897A	-27.5916
PI546052	-28.036	PI567220B	-27.7116	PI548644	-27.9157	PI612721A	-27.6729	PI597411B	-27.5843	PI205087	-27.6341	PI424189	-27.5764	PI407915	-27.7751	PI417212	-27.9828	FC30282	-27.6676	PI192868	-28.5716	PI307842A	-27.5916
PI189940	-28.0379	PI180509	-27.712	PI603335A	-27.9159	PI458525	-27.673	PI438185	-27.5844	PI417054	-27.6354	PI398615	-27.5769	PI398548	-27.7753	PI398999	-27.9832	PI506957	-27.6679	PI548476	-28.5717	PI441360A	-27.5922
PI417511	-28.0439	PI548270	-27.7124	PI612706B	-27.9164	PI416776	-27.6736	PI548416	-27.5848	PI85559	-27.6358	PI398322	-27.5773	PI407923	-27.7755	PI71677	-27.9834	PI442003B	-27.6684	PI417119	-28.574	PI281896E	-27.5927
PI567787	-28.0444	PI445794A	-27.7126	PI445829B	-27.9171	PI437673	-27.6736	PI68685	-27.5849	PI87617	-27.6359	PI458036	-27.5778	PI407885	-27.7756	PI458210	-27.9846	PI506625	-27.6693	PI507193	-28.5743	PI578464B	-27.5933
PI538411A	-28.0494	PI567208	-27.7134	PI597390	-27.9179	PI592967	-27.6737	PI437686	-27.5853	PI227212	-27.636	PI458034	-27.578	PI398539	-27.776	PI507231	-27.9849	FC31622	-27.6703	PI174861	-28.5746	PI307853	-27.5937
PI198067	-28.0501	PI507682	-27.7152	PI437251A	-27.9181	PI153250	-27.6738	PI603666	-27.5854	PI556814	-27.6371	PI423763	-27.5787	PI417420	-27.7762	PI507638	-27.985	PI506557	-27.6704	PI567257A	-28.575	PI423961B	-27.5942
PI507830B	-28.0559	PI445794B	-27.7171	PI503339B	-27.9184	PI479736	-27.674	PI567550	-27.5855	PI189920	-27.6383	PI91073	-27.5789	PI355070S	-27.7763	PI458219	-27.9852	PI200462	-27.6711	PI200538	-28.5752	PI594528	-27.5942
PI567224A	-28.0574	PI507704A	-27.7172	PI189897	-27.9189	PI342435A	-27.6749	PI88308	-27.586	PI87574	-27.6386	PI572296	-27.5794	PI506856	-27.7775	PI230978	-27.9855	PI506548	-27.6713	PI174854	-28.5764	PI628959	-27.5947
PI257430	-28.0657	PI437214	-27.7182	PI567783	-27.9192	PI407718	-27.6749	PI567543A	-27.5861	PI506641	-27.6389	PI424226	-27.5795	PI95959	-27.7778	PI573285	-27.9856	PI407121	-27.6716	PI628958	-28.5767	PI281911B	-27.5947
PI522193	-28.0688	PI437273A	-27.719	PI458532A	-27.9194	PI594319	-27.6753	PI91129	-27.5862	PI81780	-27.6395	PI92463	-27.5799	PI458032	-27.7778	PI507642	-27.9859	PI507624	-27.6723	PI416778	-28.5771	PI628946	-27.5951
PI639629	-28.071	PI548504	-27.7198	PI437720	-27.9198	PI518758	-27.6753	PI79745	-27.5863	PI506821	-27.6401	PI408033	-27.5802	PI407920	-27.7789	PI506904	-27.9869	PI97094	-27.6729	PI416935	-28.5772	PI594560B	-27.5951
PI507744	-28.0736	PI196486	-27.7199	PI319536D	-27.9213	PI438052	-27.6756	PI437335	-27.5866	PI404186	-27.6406	PI416959	-27.5806	PI408177	-27.7792	PI633049	-27.987	PI407122	-27.6744	PI639575	-28.5777	PI594435	-27.5952
PI257431	-28.0762	PI638510	-27.7201	PI153237	-27.9217	PI538409	-27.6766	PI633731	-27.5873	PI89150	-27.6408	PI507053	-27.5811	PI458097	-27.7792	PI601982	-27.9872	PI506735A	-27.6755	PI506488	-28.5785	PI281899A	-27.5955
PI546050	-28.0783	PI437301	-27.721	PI378669B	-27.9232	PI384469B	-27.6769	PI423940	-27.5877	PI393535	-27.6423	PI408125B	-27.5815	PI408143	-27.7793	FC31700	-27.9876	PI200500	-27.6757	PI594503	-28.5797	PI628957	-27.596
PI445803	-28.0829	PI597394	-27.7234	PI437078A	-27.9244	PI417228	-27.6771	PI416822	-27.5878	PI196165	-27.6425	PI597384	-27.5824	PI417493	-27.7799	PI507263	-27.9877	PI506504	-27.6759	PI628864	-28.5806	PI567126	-27.5963
PI548594	-28.083	PI561278B	-27.7237	PI391588	-27.9259	PI602497A	-27.6778	PI591527	-27.5895	PI87540	-27.6428	PI603478	-27.5825	PI417430	-27.78	PI506545	-27.9879	PI587871	-27.6767	PI594543	-28.5806	PI497964B	-27.5963
PI546047	-28.0847	PI602497B	-27.7243	PI437216	-27.9261	PI81040	-27.6781	PI438186	-27.5898	PI567560	-27.643	FC19979-5	-27.5832	PI398968	-27.7802	PI424145	-27.9881	PI417320	-27.6771	PI587599	-28.5812	PI417114	-27.5975
PI449458B	-28.0888	PI567226	-27.7251	PI436619	-27.9267	PI507717	-27.6786	PI437818B	-27.5899	PI507293B	-27.6432	PI603614B	-27.5834	PI417306	-27.7804	PI398570	-27.9891	PI587897	-27.6773	PI587887B	-28.5812	PI566973	-27.5977
PI567195	-28.0896	PI603314	-27.7252	PI154191	-27.9267	PI578386	-27.6787	PI417067	-27.5904	PI567753B	-27.6439	PI246365	-27.5837	PI407867C	-27.7804	PI507643	-27.9904	PI507538	-27.6775	PI628961	-28.5818	PI594735	-27.5989
PI507760	-28.0918	PI438352	-27.7254	PI417046	-27.9278	PI612717	-27.6789	PI70457	-27.5906	PI437594B	-27.6444	PI424235	-27.5847	PI458076	-27.781	PI594418E	-27.9905	PI506627	-27.678	PI603604	-28.5818	PI281912	-27.599
PI546046	-28.0925	PI194648	-27.726	PI437251B	-27.9282	PI561348	-27.6791	PI196154	-27.5906	PI417162	-27.6452	PI458232	-27.5865	PI438293	-27.7811	PI408067B	-27.9909	PI506512	-27.6782	PI594820C	-28.582	PI281913B	-27.5991
PI603146	-28.0935	PI438141B	-27.7283	PI227565	-27.9287	PI612714B	-27.6797	PI417145	-27.5913	PI567280	-27.6454	PI248515	-27.5866	PI416850	-27.7815	PI507600	-27.9909	PI360851	-27.679	PI594820B	-28.582	PI307873E	-27.5991
PI507818B	-28.0954	PI347540C	-27.7286	PI416930	-27.9302	PI603376	-27.6801	PI417325	-27.5913	PI507090	-27.6462	PI438274	-27.5866	PI417373	-27.7816	PI417267	-27.9916	PI416893	-27.6802	PI588032D	-28.5824	PI281902	-27.5992
PI464927C	-28.0978	PI567283	-27.7295	PI561242	-27.9305	PI342435B	-27.6808	PI427105B	-27.5915	PI555396	-27.6462	PI86134-2	-27.5867	PI437813	-27.7818	PI407113	-27.992	PI227224	-27.6808	PI506645	-28.5834	PI587916A	-27.5994
PI445824B	-28.0981	PI194655	-27.7298	PI291312	-27.9311	PI437332	-27.681	PI491548	-27.5917	PI603475	-27.6476	PI87623	-27.5868	PI416785	-27.7819	PI398966	-27.9923	PI628806	-27.6813	PI567000A	-28.5836	PI567147B	-27.6003
PI507845	-28.1037	PI361068	-27.7302	PI578423	-27.9345	PI423944	-27.6822	PI89064	-27.5918	PI408050A	-27.6478	PI86137	-27.5869	PI423743B	-27.7824	PI399053	-27.9929	PI507075	-27.6815	PI628954	-28.5839	PI281887A	-27.6009
PI567196	-28.1063	PI561274	-27.7302	PI507201	-27.9349	PI632964	-27.6826	FC1547	-27.5918	PI86153	-27.6482	PI567289B	-27.5874	PI506718	-27.7825	PI399048	-27.993	PI578448	-27.6816	PI603513A	-28.5844	PI306712	-27.6013
PI507726	-28.1085	PI603435A	-27.7303	PI467323A	-27.9353	PI438091	-27.683	PI548356	-27.5921	PI506790	-27.6482	PI408135B	-27.5876	PI423810	-27.7838	PI628920	-27.9931	PI587633D	-27.6816	PI181567	-28.5844	PI594520	-27.6015
PI522184	-28.1105	PI437548	-27.7307	PI417535	-27.9357	PI442004	-27.6832	PI68508	-27.5922	PI507094	-27.6487	PI417412	-27.5882	PI507330	-27.7842	PI507508	-27.9932	PI183929	-27.6824	PI615514	-28.5848	PI281890B	-27.6022
PI546049	-28.1116	PI159764	-27.7326	PI532436B	-27.9376	PI612708C	-27.6835	PI578378	-27.5922	PI458062A	-27.6492	PI424476	-27.5883	PI408206-1	-27.7843	PI398557	-27.994	PI587993	-27.6827	PI594172C	-28.5857	PI323563	-27.6026
PI507722	-28.1135	PI437247	-27.7334	PI639632A	-27.9386	PI612708D	-27.6836	PI561347	-27.5922	PI398451	-27.6509	PI417021	-27.5896	PI181543	-27.7846	PI518282	-27.9944	PI407123	-27.6828	PI567114	-28.5863	PI281906C	-27.6026
PI449458A	-28.1137	PI153301	-27.7349	PI153304	-27.9394	PI153279	-27.6838	PI427105A	-27.5922	PI594457A	-27.6519	PI594146	-27.591	PI408031	-27.785	PI424139	-27.9945	PI507561	-27.683	PI566960	-28.5864	PI566962	-27.6027
PI507739A	-28.1144	PI154199	-27.7352	PI639632B	-27.9398	PI378677B	-27.6846	PI423951	-27.5924	PI507491	-27.6522	PI533654	-27.593	PI594814	-27.785	PI407066	-27.9955	PI417132	-27.6836	PI567032A	-28.5873	PI281892B	-27.6029
PI507811	-28.1168	PI567175C	-27.7356	PI361123B	-27.9401	PI612709B	-27.685	PI437635D	-27.5928	PI84662	-27.6523	PI229342	-27.5941	PI181546	-27.7853	PI407092	-27.9958	PI506510	-27.6843	PI628895	-28.588	PI566964A	-27.6029
PI507758	-28.1172	PI442024	-27.737	PI437363A	-27.9401	PI438238B	-27.6851	PI437743	-27.5931	PI507167A	-27.6525	PI417232	-27.5944	PI398189	-27.7855	PI594551	-27.996	PI417047	-27.6844	PI587859	-28.5896	PI505649B	-27.603
PI464926	-28.1184	PI153302	-27.7381	PI511866	-27.9415	PI556637	-27.6854	PI96171	-27.5935	PI468384	-27.6538	PI507173	-27.5944	PI424394	-27.7856	PI464936A	-27.996	PI417112	-27.6851	PI594433B	-28.5897	PI417499	-27.6036
PI507735	-28.1189	PI438415	-27.7386	PI423990A	-27.9433	PI358315C	-27.6858	PI417062	-27.5936	PI507197B	-27.6539	PI88302-1	-27.5963	PI507077	-27.7856	PI407089	-27.9961	PI587843	-27.6851	PI200456	-28.5898	PI341248	-27.6037
PI507754	-28.1195	PI153297	-27.7399	PI153241	-27.9446	PI549049A	-27.6859	PI92683	-27.5938	PI542046	-27.6542	PI567607B	-27.5964	PI407954	-27.7857	PI407269	-27.9962	PI587695	-27.6858	PI567145A	-28.5904	PI594571	-27.6041
PI507837	-28.1198	PI297501	-27.7405	PI592943	-27.9451	PI532439	-27.6864	PI91156	-27.594	PI603473	-27.6547	PI424342A	-27.5973	PI423844	-27.7857	PI511813	-27.9963	PI87565	-27.686	PI628947	-28.5904	PI281906B	-27.6042
PI507836	-28.12	PI240079	-27.7407	PI445820B	-27.9471	PI391584	-27.6877	PI437806	-27.5941	PI603764C	-27.6557	PI567580A	-27.5976	PI339999	-27.7866	PI578328B	-27.9968	PI507202	-27.686	PI471936	-28.5905	PI281898A	-27.6048
PI458537B	-28.1205	PI258387	-27.7425	PI567212A	-27.9472	PI437471	-27.6879	PI417040A	-27.5944	PI88502	-27.6557	PI398406	-27.5977	PI408317	-27.7868	PI208432	-27.9968	PI594475B	-27.6862	PI639566D	-28.5906	PI594598B	-27.6051
PI507753	-28.1209	PI438273	-27.7431	PI437285	-27.9491	PI391589A	-27.6884	PI79848	-27.5945	PI603418B	-27.6563	PI632431	-27.5983	PI424213	-27.7868	PI417410	-27.9969	PI200466	-27.6864	PI471941	-28.5908	PI587958	-27.6057
PI507759	-28.1209	PI602897	-27.7443	PI592924	-27.9502	PI506760	-27.6895	PI507294B	-27.5947	PI603418A	-27.6567	PI243536	-27.5987	PI340024	-27.787	PI408043	-27.9972	PI507599	-27.6865	PI587858	-28.5909	PI567071B	-27.6061
PI464867	-28.1216	PI361078	-27.745	PI437090	-27.9521	PI612706A	-27.6908	PI430597	-27.595	PI417060	-27.6568	PI398872	-27.5989	PI458127	-27.7873	PI423898	-27.9974	PI602455	-27.6868	PI588031	-28.5911	PI459025D	-27.6063
PI507732	-28.1219	PI503336	-27.7461	PI593942	-27.9522	PI437895C	-27.691	PI437652	-27.595	PI423885	-27.6572	PI416995	-27.5992	PI238929	-27.7873	PI424462A	-27.9975	PI417133	-27.6868	PI628940	-28.5913	PI281898B	-27.6068
PI342621B	-28.1219	PI494526	-27.7463	PI507715A	-27.9526	PI200508	-27.691	PI96162	-27.5951	PI578439	-27.659	PI84742	-27.5995	PI416938	-27.7874	PI506786	-27.9976	PI548496	-27.687	PI628891	-28.5915	PI566965	-27.6071
PI538411B	-28.122	PI597391B	-27.7465	PI153265	-27.9541	PI467314	-27.6923	PI88825	-27.5953	PI187153	-27.66	PI404172	-27.6	PI399024	-27.7877	PI423822	-27.9981	PI578319F	-27.687	PI594538B	-28.5918	PI165524	-27.6076
PI258383	-28.1221	PI437315	-27.7479	PI612739	-27.9541	PI597404	-27.6925	PI578392B	-27.5955	PI423936	-27.66	PI84724	-27.6	PI398212	-27.7878	PI458124	-27.9981	PI587553B	-27.6873	PI417123	-28.5918	PI281901B	-27.608
PI507725A	-28.1226	PI549075	-27.749	PI372407	-27.9542	PI612719	-27.6934	PI80494	-27.5956	PI506870	-27.6604	PI567760	-27.6001	PI407994	-27.7878	PI509093	-27.9987	PI507625	-27.6891	PI548664	-28.5921	PI281907	-27.6083
PI423999B	-28.1234	PI593950A	-27.7498	PI279648	-27.9544	PI319535A	-27.6941	PI578406	-27.596	PI416889	-27.6612	PI507320B	-27.6009	PI340032	-27.788	PI507489	-27.999	FC31677	-27.6897	PI639562	-28.5926	PI594504	-27.6088
PI507724	-28.1235	PI546039	-27.7505	PI634900	-27.9551	PI603377	-27.6946	PI548324	-27.5961	PI80831	-27.6613	PI620883	-27.6015	PI157444	-27.7882	PI438438	-27.9994	PI200543	-27.6897	PI416926B	-28.5935	PI322692	-27.6096
PI507742	-28.1236	PI602896	-27.7517	PI522196A	-27.9557	PI378669C	-27.6948	PI70091	-27.5964	PI546374	-27.6627	PI567747	-27.604	PI458096	-27.7882	PI458196	-27.9998	PI200506	-27.6906	PI417234	-28.5939	PI341246	-27.6099
PI522179	-28.1236	PI507691	-27.7518	PI612712	-27.9557	PI548420	-27.696	PI437111	-27.5967	PI556778	-27.6632	PI398904	-27.6043	PI407966C	-27.7882	PI408269C	-27.9998	PI587988A	-27.6909	PI548468	-28.5944	PI594863B	-27.6102
PI507740	-28.1239	PI532446	-27.7538	PI603437C	-27.9558	PI518707	-27.6962	PI423945	-27.597	PI360844	-27.6637	PI506731	-27.6045	PI458045B	-27.7884	PI507488	-28.0001	PI628938	-27.6919	PI159927	-28.5946	PI594734	-27.6105
PI507838B	-28.1253	PI546040	-27.7555	PI438456	-27.956	PI437342	-27.6979	PI227334	-27.5975	PI594166	-27.6645	PI507405	-27.6052	PI417253	-27.7884	PI424375	-28.0001	PI507017	-27.6922	PI506491	-28.5948	PI309655B	-27.6106
PI342621A	-28.1255	PI372420	-27.757	PI548651	-27.9577	PI561353	-27.699	PI437860B	-27.5976	PI81037-3	-27.6646	PI274210	-27.6053	PI417041	-27.7885	PI527704	-28.0005	PI507258	-27.6926	PI200507	-28.5961	PI281913A	-27.6127
PI507813	-28.1259	PI194626	-27.7573	PI464875B	-27.9579	PI532468	-27.7002	PI437525	-27.5982	PI416789	-27.6659	PI567606	-27.6054	PI408305	-27.7887	PI507006	-28.0007	PI407142	-27.6936	PI605772	-28.5965	PI417505	-27.613
PI423999A	-28.1262	PI639567	-27.7584	PI507706	-27.9579	PI479709	-27.7006	PI578505	-27.5983	PI423838	-27.6661	PI408055B	-27.6054	PI567553	-27.7889	PI507114	-28.0008	PI644044	-27.6942	PI605779E	-28.5969	PI281890C	-27.6145
PI507737	-28.1263	PI507679A	-27.7592	PI436618	-27.9582	PI437785	-27.7006	PI85012	-27.5984	PI506787	-27.6662	PI398289	-27.6058	PI458293	-27.789	PI417407	-28.0012	PI506626	-27.6946	PI628843	-28.5969	PI588042	-27.6152
PI464927A	-28.1272	PI423715	-27.7593	PI603435B	-27.9583	PI438252A	-27.7011	PI91126	-27.5984	PI80470	-27.6663	PI506862	-27.6058	PI424176	-27.789	PI407081	-28.0016	PI587701	-27.6954	PI587992G	-28.5982	PI587609A	-27.6156
PI438445	-28.1278	PI290155	-27.7596	PI522206	-27.9583	PI153274	-27.7013	PI361055	-27.5986	PI398755	-27.6663	PI572270	-27.6066	PI408186A	-27.7891	PI548975	-28.0017	PI644045	-27.6955	PI486329	-28.5985	PI281909	-27.6159
PI464927B	-28.1279	PI347551	-27.7603	PI437915A	-27.9585	PI612713A	-27.7013	PI438251	-27.5989	PI507279	-27.6679	PI458254	-27.6068	PI458161	-27.7891	PI458264	-28.002	PI594568C	-27.696	PI594846	-28.5986	PI567099B	-27.617
PI578337	-28.1294	PI567216B	-27.7607	PI605819C	-27.961	PI86021	-27.7016	PI561326	-27.5994	PI458246A	-27.6682	PI458132	-27.607	PI398869	-27.7891	PI424147	-28.002	PI587627B	-27.6962	PI603953	-28.5993	PI309655D	-27.6176
PI507743	-28.1297	PI548593	-27.761	PI370056	-27.9613	PI153282	-27.7022	PI91144	-27.5995	PI398494	-27.6683	PI636691	-27.607	PI424606	-27.7893	PI417409	-28.0023	PI506914	-27.6964	PI628927	-28.5997	PI309655E	-27.6188
PI458537A	-28.1301	PI437796	-27.7611	PI437107	-27.9614	PI548329	-27.7029	PI468381	-27.6002	PI423946	-27.6689	PI398232	-27.607	PI417486	-27.7895	PI423859	-28.0026	PI208785	-27.6966	PI323561	-28.6014	PI434974	-27.6188
PI578338A	-28.1314	PI442042	-27.7612	PI468905	-27.9618	PI153283	-27.7041	PI423935	-27.6003	PI567603A	-27.6706	PI417249	-27.607	PI417377	-27.7899	PI628819	-28.0027	PI628886	-27.6967	PI629015	-28.6019	PI309655C	-27.6201
PI507757	-28.1322	PI189877	-27.7617	PI467344	-27.9619	PI417043	-27.7044	PI437856A	-27.6011	PI196162	-27.671	PI398319	-27.6074	PI408000	-27.7902	PI230979	-28.0031	PI594862	-27.6987	PI603601	-28.6021	PI578445	-27.6204
PI507738	-28.1327	PI194653	-27.7639	PI567156A	-27.9625	PI597397B	-27.7052	PI438214	-27.6011	PI416994	-27.671	PI636696	-27.6075	PI398502	-27.7903	PI417171	-28.0032	PI628936	-27.6987	PI594826B	-28.6023	PI222549	-27.6208
PI522181	-28.1338	PI189879	-27.764	PI372409	-27.9626	PI518706A	-27.7056	PI479718B	-27.6012	PI226589	-27.6712	PI243551	-27.6078	PI399116	-27.7904	PI509094	-28.0034	PI416813	-27.6999	PI594505A	-28.6027	PI628942	-27.6214
PI507727	-28.1368	PI561280	-27.7645	PI631438	-27.9626	PI597405D	-27.7059	PI266806B	-27.6015	PI437317	-27.6714	PI467316	-27.6081	PI424457	-27.7904	PI458027	-28.0035	PI588020	-27.7	PI417131	-28.6035	PI567037	-27.6218
PI507763	-28.138	PI438476	-27.7658	PI507800B	-27.963	PI437405	-27.706	PI80485	-27.6015	PI506758	-27.6733	PI548627	-27.6087	PI507420	-27.7909	PI628803	-28.0036	PI628845	-27.7008	PI200459	-28.6042	PI587910	-27.6238
PI257429	-28.1383	PI417512B	-27.7664	PI417187	-27.9674	PI504485	-27.7067	PI506920	-27.6018	PI88447	-27.6735	PI543856	-27.6089	PI567613	-27.7911	PI507007	-28.0039	PI417442	-27.7009	PI175178	-28.6045	PI566958	-27.6258
PI507764	-28.1423	PI423869	-27.7666	PI542404	-27.9675	PI416805	-27.7076	PI361109	-27.6018	PI416966	-27.6745	PI417107	-27.6095	PI423817	-27.7912	PI506503	-28.0048	PI587565C	-27.7009	PI587849	-28.6056	PI603632	-27.626
PI445824A	-28.1424	PI180508	-27.7684	PI567211A	-27.9678	PI548312	-27.708	PI567247	-27.6019	PI506587	-27.6746	PI398532	-27.6102	PI407748	-27.7918	PI507216B	-28.0049	PI588032B	-27.7024	PI416825B	-28.6061	PI239236	-27.6262
PI507844B	-28.1428	PI417544A	-27.7685	PI437731	-27.9683	PI507693	-27.7098	PI591514	-27.602	PI229324	-27.6746	PI438295	-27.6104	PI398433	-27.7919	PI561570	-28.0049	PI407059	-27.7026	PI615515	-28.6063	PI587908	-27.6262
PI438454	-28.1451	PI612710	-27.7687	PI378656A	-27.9685	PI438138B	-27.7098	PI548423	-27.6021	PI506693	-27.6755	PI518771	-27.6111	PI399117	-27.792	PI458245	-28.0052	PI165671	-27.7032	PI639566A	-28.6064	PI594723	-27.6266
PI507748	-28.1466	PI476350A	-27.769	PI180532	-27.9691	PI467342	-27.7105	PI548303	-27.6021	PI606392	-27.6762	PI507153	-27.6114	PI423764	-27.792	PI559369	-28.0055	PI507220	-27.7037	PI459025B	-28.6067	PI594535	-27.6273
PI546048	-28.1469	PI549076A	-27.7692	PI416890	-27.9704	PI504484	-27.7105	PI68555	-27.6023	PI548361	-27.6762	PI548351	-27.6114	PI408270C	-27.792	PI507257	-28.0056	PI587601E	-27.7038	PI210349	-28.6069	PI567052	-27.6289
PI507812A	-28.1487	PI549074	-27.7694	PI518706B	-27.9704	PI407710	-27.7106	PI360959	-27.6028	PI561323	-27.6763	PI408334	-27.6115	PI424404	-27.7925	PI407103	-28.0056	PI248510	-27.7042	PI608033	-28.6069	PI505650	-27.6292
PI458539A	-28.1497	PI438448	-27.7718	PI438029	-27.9707	PI594304A	-27.7108	PI603343B	-27.6029	PI507181	-27.6773	PI507179	-27.6116	PI407975B	-27.7932	PI507122	-28.0058	PI416775	-27.7045	PI606390B	-28.6071	PI594537	-27.6295
PI522226	-28.1499	PI384467	-27.7736	PI417513A	-27.9715	PI578382	-27.7115	PI437458A	-27.6034	PI567524	-27.6774	PI424229B	-27.6117	PI399038	-27.7932	PI424535A	-28.0064	FC31732	-27.7045	PI429330	-28.6073	PI594765	-27.6297
PI507746	-28.1501	PI592922	-27.7737	PI378677A	-27.9729	PI603359	-27.7116	PI274455	-27.6035	PI261467	-27.6778	PI398981	-27.6126	PI417366	-27.7932	PI398391	-28.0065	PI587699	-27.7053	PI615451A	-28.6078	PI416825A	-27.6315
PI507750	-28.1592	PI438453	-27.7743	PI603306	-27.9729	PI603378A	-27.712	PI437698	-27.6041	PI261473	-27.6784	PI576166	-27.6131	PI407910	-27.7932	PI407093	-28.0066	PI407101	-27.7054	PI417470	-28.6079	PI281883B	-27.632
PI507749	-28.1616	PI445835	-27.7748	PI423995	-27.9733	PI458541	-27.7122	PI603363B	-27.6045	PI97627	-27.6793	PI243525	-27.6134	PI398962	-27.7933	PI506543	-28.0067	PI594674C	-27.7054	PI417290	-28.608	PI281908	-27.6324
PI522180	-28.1618	PI597399	-27.775	PI370058	-27.9737	PI416978	-27.7141	PI561319A	-27.6052	PI594882A	-27.6801	PI408058	-27.6142	PI399052	-27.7934	PI507381	-28.0067	PI587878	-27.7059	PI417013	-28.6083	PI468374B	-27.6336
PI507830A	-28.1631	PI438369A	-27.7755	PI437287	-27.975	PI437624	-27.7142	PI437362	-27.6054	PI506711B	-27.6805	PI424587	-27.6143	PI628821	-27.7935	PI548477	-28.007	PI393542	-27.7077	PI208429	-28.6089	PI518285	-27.6342
PI464866B	-28.1652	PI417532	-27.7761	PI548332	-27.9756	PI458529	-27.7154	PI437635C	-27.6054	PI417393	-27.6806	PI417180	-27.6143	PI398745	-27.7938	PI424342A	-28.0072	PI71570	-27.7098	PI200488	-28.6098	PI594575	-27.6343
PI458535	-28.1665	PI639628	-27.7763	PI548637	-27.9771	PI417451	-27.7155	PI603405A	-27.6055	PI639283	-27.6816	PI594268A	-27.6143	PI398897	-27.7942	PI407064	-28.0076	PI507008	-27.7099	PI417370	-28.6099	PI497964C	-27.6345
PI507814	-28.1782	PI507679B	-27.7775	PI603301A	-27.9783	PI437640A	-27.7159	PI417154	-27.6056	PI227563	-27.6818	PI398788	-27.6144	PI424445	-27.7943	PI407114	-28.0076	PI605889	-27.7103	PI417208	-28.611	PI567038	-27.6345
PI507762	-28.1783	PI442022	-27.7777	PI417448	-27.9787	PI416782	-27.7161	PI464888A	-27.6058	PI437124	-27.6819	PI605890A	-27.6157	PI399029	-27.7943	PI424416	-28.0082	PI200475	-27.7103	PI506633	-28.6119	PI281911C	-27.6347
PI464870	-28.2063	PI417531	-27.7785	PI468906	-27.9789	PI464883	-27.7163	PI548302	-27.6062	PI398295	-27.6821	PI458203A	-27.6168	PI417360	-27.7943	PI416895	-28.0083	PI181560	-27.7112	PI506696	-28.6129	PI307882B	-27.635
PI423710	-28.2365	PI507705	-27.7787	PI424194	-27.9791	PI504493	-27.7183	PI532465	-27.6066	PI603497	-27.6829	PI398879	-27.617	PI458085B	-27.7944	PI506613	-28.0084	PI227219	-27.7113	PI506507	-28.6135	PI468374A	-27.6353
PI522229	-28.2485	PI507674	-27.7826	PI612758A	-27.9792	PI593970	-27.7196	PI417160	-27.6069	PI54615-1	-27.6834	PI424459	-27.6171	PI227557	-27.7945	PI398556	-28.0089	PI548449	-27.7114	PI639570	-28.6151	PI423971B	-27.6365
		PI232999	-27.7829	PI458826A	-27.9793	PI548550	-27.7203	PI547836	-27.6073	PI476881	-27.6835	PI507541	-27.6174	PI567517	-27.7948	PI506955	-28.0092	PI208789	-27.7115	PI506508	-28.6156	PI588049	-27.6368
		PI360957	-27.7836	PI578372	-27.9793	PI92706	-27.7208	PI70084	-27.608	PI567511	-27.6842	PI507466	-27.6177	PI398210	-27.7948	FC3981	-28.0093	PI174857	-27.7129	PI423957	-28.6161	PI445848B	-27.6372
		PI437218	-27.7837	PI437756A	-27.9795	PI612735	-27.7211	PI548331	-27.6081	PI229336	-27.6845	PI398909	-27.6177	PI603164	-27.7949	PI458228	-28.0093	PI228065	-27.7129	PI578316B	-28.6161	PI567131C	-27.638
		PI538406	-27.7837	PI522219A	-27.9811	PI603357	-27.7217	PI89075	-27.6085	PI86452	-27.6845	PI561325	-27.6179	PI340044	-27.7949	PI506884	-28.0103	PI468973	-27.7134	PI605783	-28.6165	PI594725	-27.641
		PI417518	-27.7842	PI578375A	-27.9818	PI467308B	-27.722	PI80471	-27.6092	PI86144	-27.686	PI398329	-27.6179	PI507397	-27.795	PI507434	-28.0104	PI200476	-27.7136	PI587787	-28.6166	PI307882A	-27.6414
		PI238923	-27.7848	PI438111A	-27.9827	PI504494	-27.7224	PI437143	-27.6093	PI603418C	-27.6863	PI507051	-27.6182	PI424446	-27.7951	PI507497	-28.0105	PI506690	-27.714	PI203399	-28.6176	PI566964B	-27.642
		PI468377	-27.7855	PI417542	-27.9835	PI612622B	-27.7226	PI634870	-27.6093	PI243537	-27.6863	PI567523	-27.6187	PI399002	-27.7952	PI628923	-28.0105	PI628913	-27.7143	PI567046B	-28.6181	PI341241A	-27.642
		PI361114	-27.7857	PI416976	-27.9842	PI612708B	-27.7226	PI507063	-27.6111	PI548397	-27.6867	PI416950	-27.6191	PI506891	-27.7953	PI548450	-28.0109	PI360834	-27.7146	PI200486	-28.6188	PI567099A	-27.6427
		PI437300	-27.7859	PI548500	-27.9849	PI358315A	-27.7228	PI506759	-27.6113	PI417079	-27.687	PI398320	-27.6191	PI90481	-27.7953	PI506624	-28.011	PI229321	-27.7148	PI587966A	-28.6191	PI567087C	-27.6431
		PI438353	-27.786	PI578487	-27.9853	PI518703	-27.724	PI467329	-27.6116	PI567543B	-27.6871	PI398293	-27.6199	PI471942	-27.7955	PI506910	-28.011	PI165896	-27.7148	PI200528	-28.6194	PI281901A	-27.6438
		PI548600	-27.7863	PI189923	-27.9862	PI603367	-27.7244	PI467334A	-27.6121	PI86469	-27.6876	PI509085	-27.62	PI408079B	-27.7955	PI322695	-28.0111	PI578324C	-27.7149	PI417286	-28.6195	PI497963	-27.6447
		PI445818A	-27.79	PI592975	-27.9863	PI593972	-27.7245	PI548565	-27.6127	PI80459	-27.6877	PI398735	-27.6201	PI593995A	-27.7957	PI458241	-28.0118	PI507656	-27.7152	PI605895	-28.6198	PI567100B	-27.646
		PI358322	-27.79	PI437597C	-27.9877	PI612713B	-27.7253	PI437873	-27.6127	PI644024	-27.6879	PI243524	-27.6201	PI507096	-27.796	PI90495	-28.0118	PI507664	-27.7153	PI567257C	-28.6201	PI434973B	-27.6466
		PI538408	-27.791	PI458523	-27.9881	PI594296	-27.7255	PI361053	-27.613	PI398694	-27.689	PI588033C	-27.6201	PI594191	-27.796	PI230974	-28.0118	PI647085	-27.7153	PI417281	-28.621	PI587978B	-27.6475
		PI361123A	-27.7918	PI347563A	-27.9884	PI592958	-27.7272	PI592936	-27.6132	PI567585B	-27.6895	PI634901	-27.6202	PI398552	-27.7961	PI398925	-28.0121	PI587844C	-27.7156	PI374181	-28.6216	PI567108D	-27.6479
		PI438331A	-27.7924	PI437113	-27.9886	PI423943	-27.7273	PI437631	-27.6132	PI506699	-27.6899	PI458031	-27.6205	PI399000	-27.7964	PI506554	-28.0121	PI628963	-27.7163	PI578319B	-28.6219	PI307895	-27.6483
		PI361059A	-27.7929	PI437543	-27.9888	PI372404A	-27.728	PI561236	-27.6135	PI88492	-27.6899	PI416779	-27.6206	PI417016	-27.7964	PI506614	-28.0122	PI229358	-27.7175	PI587779	-28.6224	PI587978A	-27.6499
		PI438461	-27.794	PI475827	-27.9891	PI436611	-27.7283	PI423883	-27.6143	PI417333	-27.6902	PI385942	-27.6207	PI417356	-27.7967	PI628841	-28.0124	FC30267	-27.7181	PI434980A	-28.6225	PI281896G	-27.6504
		PI548498	-27.7948	PI437537	-27.9905	PI603355	-27.729	PI84965	-27.6144	PI88815	-27.6905	PI416983	-27.6214	PI398345	-27.7969	PI628856	-28.0124	PI407100	-27.7185	PI423917	-28.6228	PI240662B	-27.6505
		PI578397	-27.7951	PI467309	-27.9905	PI464895	-27.7294	PI91107	-27.6145	PI506511	-27.6907	PI408039	-27.6216	PI93055S	-27.7969	PI548658	-28.0124	PI587763	-27.7192	PI615517	-28.623	PI417085	-27.6514
		PI361083	-27.7979	PI438013	-27.9914	PI404158	-27.7316	PI85021	-27.6146	PI68521-1	-27.6911	PI398181	-27.6217	PI97066	-27.7971	PI507118	-28.0126	PI507626	-27.7199	PI507301	-28.6232	PI341249	-27.6514
		PI597416	-27.7982	PI417529	-27.9916	PI612734	-27.7319	PI71850	-27.6146	PI85437	-27.6931	PI458247	-27.6217	PI181558	-27.7972	PI507117A	-28.0128	PI603734	-27.7202	PI476898	-28.6242	PI594772B	-27.6525
		PI378678	-27.7988	PI437593A	-27.9922	PI416911	-27.7329	PI467341	-27.6147	PI556857	-27.6931	PI91159-4	-27.6219	PI399003	-27.7975	PI458251	-28.0128	PI230981	-27.7203	PI587792	-28.6244	PI603643	-27.6526
		PI578398	-27.7989	PI437100	-27.9923	PI437895B	-27.7329	PI479737	-27.6152	PI86032	-27.6935	PI229360	-27.6221	PI398943	-27.7975	PI594240	-28.0132	PI594526	-27.7222	PI603709	-28.6255	PI307882D	-27.6539
		PI567178	-27.799	PI591431	-27.9939	PI378677C	-27.7339	PI54604	-27.6154	PI507273	-27.6935	PI567583D	-27.6222	PI458091	-27.7978	PI423888	-28.0133	PI587628	-27.7222	PI594510C	-28.6256	PI567067B	-27.654
		PI561272	-27.7992	PI567164	-27.994	PI603378B	-27.7343	PI437715	-27.6155	PI408262A	-27.6935	PI507332	-27.6225	PI398787	-27.798	PI507112	-28.0139	PI587992D	-27.7232	PI416826B	-28.6259	PI587951A	-27.6541
		PI154197	-27.7996	PI592923	-27.9953	PI549055	-27.7345	PI603403	-27.6155	PI398416	-27.6944	PI398222	-27.6227	PI458108	-27.7981	PI200553	-28.0142	PI594586B	-27.7232	PI594172B	-28.6259	PI566955	-27.6541
		PI445786	-27.7997	PI614831	-27.9957	PI561285B	-27.7347	PI72341	-27.6157	PI602502A	-27.6977	PI88491	-27.6227	PI398918	-27.7982	PI458270	-28.0146	PI594509A	-27.7233	PI594844	-28.6263	PI587927	-27.6541
		PI442043	-27.8007	PI612721B	-27.9961	PI437869	-27.7348	PI68642	-27.6158	PI567543C	-27.6978	PI424335B	-27.6233	PI507417	-27.7982	PI423796B	-28.0152	PI507043	-27.7237	PI331793	-28.6277	PI594533B	-27.6546
		PI437270A	-27.8029	PI437224	-27.9971	PI189922	-27.7349	PI437870	-27.616	PI87634	-27.6981	PI423825	-27.6234	PI417284	-27.7983	PI407087	-28.0152	PI587662A	-27.7246	PI587580B	-28.6281	PI341258	-27.6549
		PI194627	-27.8036	PI438337	-27.9975	PI437980	-27.7355	PI532443	-27.616	PI398297	-27.6983	PI548350	-27.6234	PI398894	-27.7985	PI548656	-28.0152	PI423879	-27.7249	PI548665	-28.6285	PI587912	-27.655
		PI634899	-27.8058	PI438469	-27.9979	PI612727	-27.7356	PI68741	-27.6161	PI88823	-27.6991	PI458085A	-27.6235	PI399113	-27.7989	PI416754	-28.0155	PI644043	-27.7252	PI594569	-28.6295	PI594827	-27.6556
		PI548544	-27.8065	PI522183A	-27.998	PI378676A	-27.7357	PI89154-1	-27.6162	PI398776	-27.6993	PI507406A	-27.6237	PI408303	-27.7989	PI603730E	-28.0157	PI594495	-27.7265	PI548451	-28.6295	PI341244A	-27.656
		PI445810C	-27.8073	PI424191	-27.9981	PI417196B	-27.7357	PI84637	-27.6164	PI398841	-27.6994	PI424335A	-27.6242	PI408152	-27.7991	PI506584	-28.0158	PI507655	-27.727	PI594813	-28.6302	PI341250	-27.6568
		PI442025	-27.8073	PI417514	-27.9983	PI427088B	-27.736	PI591524	-27.6167	PI567520A	-27.6999	PI398667	-27.6244	PI458100	-27.8	PI588014B	-28.0158	PI644046	-27.7274	PI200524	-28.6307	PI567144B	-27.657
		PI436613	-27.8075	PI548404	-27.999	PI464897	-27.7363	PI88293A	-27.6174	PI417340	-27.7007	PI588028	-27.625	PI567355B	-27.8001	PI407839-2	-28.0161	PI378688	-27.7274	PI323568	-28.6308	PI341259	-27.6585
		PI194643	-27.8091	PI194625	-27.9992	PI612725	-27.7373	PI543857	-27.6177	PI370055	-27.7008	PI567573A	-27.6252	PI424340A	-27.8001	PI416796	-28.0162	PI285092	-27.7279	PI639563	-28.631	PI578464A	-27.6607
		PI442040	-27.8091	PI438050A	-27.9992	PI612722	-27.7377	PI437724	-27.6178	PI423826A	-27.701	PI399070	-27.6253	PI458263	-27.8001	PI417220	-28.0165	PI423908	-27.728	PI459024	-28.6318	PI476903	-27.6614
		PI154190	-27.8099	PI597402	-27.9998	PI189921	-27.7379	PI81035	-27.6183	PI72232	-27.7014	PI408335B	-27.6258	PI398951	-27.8003	PI94159	-28.0168	PI578324H	-27.728	PI476896	-28.6321	PI594852C	-27.6619
		PI511357	-27.8104	PI417536B	-28.0003	PI297548	-27.7381	PI266085A	-27.6184	PI219784	-27.7032	PI437751	-27.6265	PI458268	-27.8005	PI507292	-28.0169	PI635998	-27.7281	PI594789A	-28.6323	PI567053	-27.662
		PI445805	-27.8106	PI578485A	-28.0004	PI416923	-27.7388	PI567446	-27.6192	PI507240	-27.7036	PI507176	-27.6265	PI408078	-27.8007	PI506640	-28.0171	PI407140	-27.7283	PI587855	-28.6341	PI417462	-27.6623
		PI250002	-27.8116	PI360850	-28.001	PI597487	-27.7392	PI68629	-27.6195	PI548335	-27.7041	PI506663	-27.627	PI561392	-27.8007	PI416760	-28.0174	PI587559A	-27.729	PI629014	-28.6344	PI567098B	-27.6631
		PI639551	-27.8121	PI437982	-28.0013	PI438150	-27.7397	PI591525	-27.6195	PI398275	-27.7042	PI507182	-27.627	PI407951	-27.8007	PI398794	-28.0174	PI507562	-27.7298	PI230971	-28.6349	PI587911C	-27.6634
		PI438433	-27.8136	PI537096	-28.0023	PI592920	-27.7402	FC4007A	-27.6196	PI398748	-27.7043	PI398802	-27.6271	PI340028	-27.8011	PI506670	-28.0176	PI594592	-27.7298	PI587915D	-28.6354	PI307838B	-27.6642
		PI437534	-27.814	PI437872	-28.0028	PI437733	-27.7403	PI416802	-27.6202	PI200478	-27.7043	PI515961	-27.6274	PI398811	-27.8014	PI628801	-28.0178	PI587635	-27.73	PI603737C	-28.6354	PI594771	-27.6642
		PI361086	-27.8143	PI290129B	-28.003	PI416751	-27.7404	PI561309B	-27.6203	PI85356	-27.7045	PI507569	-27.6274	PI339979	-27.8015	PI507236	-28.0183	PI416947	-27.731	PI378693A	-28.6357	PI594876	-27.6657
		PI445813	-27.8147	PI597422	-28.0031	PI437336B	-27.7405	PI68704	-27.6213	PI594156	-27.7048	PI458249	-27.6275	PI408167A	-27.802	PI507605	-28.0187	PI507608	-27.7311	PI578437B	-28.6361	PI603768	-27.666
		PI238920	-27.8151	PI189898	-28.0038	PI578496	-27.7413	PI593958	-27.6213	PI417244	-27.7051	PI417176	-27.6275	PI424558B	-27.8024	PI201422	-28.0196	PI587710	-27.7315	PI628859	-28.6366	PI567113	-27.6661
		PI449457	-27.8155	PI437166A	-28.0039	PI84964	-27.7417	PI594247	-27.6219	PI506573	-27.7054	PI398190	-27.6275	PI398527	-27.8027	PI507536	-28.0196	PI587632B	-27.7317	PI548970	-28.6367	PI605823	-27.6674
		PI423709	-27.8156	PI612615	-28.0039	PI437121A	-27.7418	PI437856B	-27.6222	PI86111	-27.706	PI238926	-27.6276	PI407931	-27.8031	PI509084	-28.0201	PI593987	-27.7324	PI628897	-28.6377	PI281891A	-27.6676
		PI437298	-27.8161	PI438014	-28.0048	PI506609	-27.743	PI548368	-27.6224	PI238933	-27.7068	PI339983	-27.6278	PI471934	-27.8032	PI507119	-28.0203	PI615694	-27.7329	PI265497	-28.6396	PI594598A	-27.6678
		PI372403B	-27.8183	PI587091	-28.0051	PI597436	-27.7467	PI407720	-27.6229	PI506769	-27.7068	PI567321A	-27.6283	PI398399	-27.8032	PI458281A	-28.0204	PI507042	-27.7335	PI594836	-28.6399	PI281896A	-27.668
		PI196527	-27.8236	PI592900	-28.0078	PI602593	-27.7475	PI525453	-27.623	PI200457	-27.7075	PI417429	-27.6287	PI399009	-27.804	PI507507	-28.0207	PI507623	-27.7345	PI587903B	-28.6405	PI567146C	-27.6697
		PI438462	-27.8237	PI548615	-28.009	PI253658B	-27.749	PI458505	-27.6231	PI594817	-27.7077	PI423808A	-27.629	PI340009	-27.8042	PI587684B	-28.0212	PI628830	-27.7351	PI567117A	-28.6408	PI594852B	-27.6701
		PI603169	-27.8244	PI549073	-28.0095	PI83945-3	-27.7491	PI458829	-27.6231	PI423769A	-27.708	PI594280E	-27.6293	PI424507	-27.8042	PI594005D	-28.0217	PI200469	-27.7355	PI614156	-28.6408	PI588045	-27.6712
		PI437258	-27.8249	PI468920	-28.0096	PI347552B	-27.7495	PI507277	-27.6232	PI534647	-27.7083	PI567535B	-27.6297	PI458054	-27.8042	PI507616	-28.0218	PI407127	-27.7359	PI587890A	-28.6411	PI423960B	-27.6714
		PI437920B	-27.8252	PI416746	-28.0099	PI567417A	-27.75	PI567559	-27.6233	PI437467	-27.7087	PI424406A	-27.6306	PI506936	-27.8043	PI507559	-28.0223	PI567404D	-27.7359	PI532458	-28.6414	PI594516	-27.672
		PI445801A	-27.8254	PI438021	-28.0102	PI253652C	-27.7506	PI548521	-27.6234	PI70473	-27.7094	PI398803	-27.6306	PI423781A	-27.8044	PI87968	-28.0229	PI506636	-27.7364	PI603737B	-28.6418	PI594563	-27.6721
		PI290158	-27.8258	PI438416	-28.0107	PI417196A	-27.7511	PI464921	-27.6236	PI424463	-27.7104	PI424233	-27.6311	PI398432	-27.8044	PI594280B	-28.0231	PI619616	-27.7366	PI507161	-28.6423	PI567045	-27.6721
		PI180499	-27.8272	PI578377	-28.0108	PI437171	-27.7536	PI437105D	-27.6237	PI507080	-27.7108	PI398306	-27.6311	PI507121	-27.8048	PI567349B	-28.0233	PI174856	-27.7367	PI606414	-28.6424	PI594518	-27.6734
		PI476350C	-27.8276	PI437740A	-28.0109	PI189916	-27.7536	PI68457	-27.6239	PI416954	-27.7109	PI417471	-27.6313	PI398280	-27.8049	PI340031B	-28.0236	PI587992B	-27.7367	PI587930	-28.643	PI594560C	-27.6734
		PI180502	-27.8276	PI491578	-28.0117	PI639555B	-27.7538	PI578413	-27.6239	PI224275	-27.7113	PI587999D	-27.6322	PI408086	-27.8056	PI85490	-28.0238	PI594023B	-27.737	PI274507	-28.6431	PI594552B	-27.6752
		PI297524	-27.8277	PI507686B	-28.012	PI290134	-27.7548	PI467318B	-27.6243	PI507548	-27.7115	PI229313	-27.6322	PI416999	-27.8058	PI507469	-28.0243	PI587560B	-27.737	PI423959	-28.6435	PI307889A	-27.6756
		PI423707	-27.8279	PI407386C	-28.0126	PI561331	-27.7548	FC31408	-27.6248	PI437839B	-27.7129	PI458171B	-27.6324	PI408142	-27.8059	PI417358	-28.0248	PI587578	-27.738	PI417136	-28.6438	PI567145B	-27.6764
		PI423718	-27.8295	PI437660	-28.0132	PI358319	-27.7548	PI561227	-27.6252	PI417454	-27.7137	PI398854	-27.6329	PI417492	-27.8061	PI628881	-28.0248	PI594490	-27.7383	PI507020	-28.6444	PI594891	-27.677
		PI437211A	-27.8319	PI232996	-28.0137	PI594898	-27.755	PI567771A	-27.6253	PI417178	-27.7149	PI507392	-27.6333	PI417309B	-27.8061	PI507084	-28.0249	PI507635	-27.7388	PI639561	-28.6449	PI567100A	-27.6773
		PI561389A	-27.8321	PI361070	-28.014	PI227329	-27.7554	PI227321	-27.6253	PI84908-2	-27.7156	PI507190	-27.6335	PI587990	-27.8064	PI507302	-28.025	PI605861A	-27.7388	PI578457B	-28.6451	PI567131A	-27.6775
		PI507681A	-27.8329	PI291320B	-28.0142	PI438413	-27.7555	PI416917	-27.6254	PI157457	-27.7183	PI507379	-27.6341	PI398786	-27.8065	PI424174	-28.0251	PI603622	-27.739	PI615435	-28.6452	PI567118A	-27.6776
		PI445801B	-27.833	PI464869B	-28.0146	PI578417B	-27.7556	FC31409	-27.6256	PI98243	-27.7196	PI603450	-27.6341	PI398351	-27.8065	PI506967	-28.0252	PI417206	-27.7392	PI567149	-28.6459	PI567147A	-27.6776
		PI378662	-27.8331	PI464925B	-28.0146	PI504502	-27.7557	PI475829A	-27.6257	PI542711	-27.7201	PI507064	-27.6342	PI408278	-27.8066	PI506908	-28.0253	PI594500A	-27.74	PI567115A	-28.6466	PI594530	-27.6782
		PI358321A	-27.8342	PI591432	-28.0163	PI248509A	-27.7561	PI438129	-27.6262	PI417297	-27.7212	PI157459	-27.6343	PI355069S	-27.8067	PI85476	-28.0253	PI407146	-27.7401	PI567235B	-28.6471	PI587911B	-27.6798
		PI549078	-27.8344	PI467345	-28.0167	PI578420	-27.7561	PI423884	-27.6263	PI398747	-27.7213	PI398342	-27.6343	PI424300B	-27.807	PI416942	-28.0257	PI548494	-27.7406	PI567017A	-28.6473	PI628861	-27.6801
		PI594245A	-27.8353	PI361091	-28.0168	PI437633C	-27.7572	PI506661	-27.6269	PI458123A	-27.7215	PI398531	-27.6345	PI417169	-27.8072	PI407124	-28.0257	PI587556B	-27.7412	PI506632	-28.6483	PI594767B	-27.6805
		PI438455	-27.8365	PI507712	-28.0171	PI291322	-27.7575	PI227213	-27.6273	PI567902	-27.7226	PI507095A	-27.6347	PI238932	-27.8073	PI398826	-28.0262	PI506638	-27.7412	PI200525	-28.6489	PI594716A	-27.6809
		PI291326	-27.8384	PI417536A	-28.0172	PI578401B	-27.7589	PI438130	-27.6273	PI468914	-27.7229	PI417033A	-27.6348	PI549028	-27.8074	PI506822	-28.0267	PI471901	-27.7415	PI284873	-28.6491	PI587611	-27.681
		PI358321B	-27.8385	PI639549	-28.018	PI54834	-27.7593	PI416905	-27.6276	PI54608-3	-27.7229	PI586981	-27.6349	PI476890	-27.8074	PI507264	-28.0267	PI628932	-27.7416	PI567094	-28.6491	PI240662A	-27.6811
		PI290143	-27.8392	PI438148	-28.0183	PI561315	-27.7599	PI437765	-27.6276	PI603167	-27.723	PI458029	-27.6349	PI408239	-27.8078	PI506736	-28.0269	PI594549B	-27.7416	PI417146	-28.6496	PI587911A	-27.6813
		PI634880	-27.8393	PI615586	-28.0187	PI603151A	-27.7605	PI578493	-27.6279	PI80847-1	-27.7234	PI594208	-27.636	PI398969	-27.808	PI416787	-28.0269	PI507249	-27.7418	PI587850	-28.6504	PI567083D	-27.6823
		PI445800	-27.84	PI464869A	-28.0191	PI438340A	-27.7608	PI561240	-27.6279	PI464924	-27.7237	PI424241	-27.6361	PI417271	-27.8082	PI378689	-28.0276	PI507345	-27.7419	PI441381	-28.651	PI603740A	-27.683
		PI290150	-27.8403	PI437249	-28.0192	PI342437	-27.7609	PI200596	-27.628	PI424143	-27.7242	PI458181	-27.6363	PI509110B	-27.8085	PI423778	-28.0281	PI587565B	-27.7435	PI506679	-28.6511	PI307838A	-27.6833
		PI378666	-27.8408	PI445831	-28.0197	PI291305	-27.7612	PI417274	-27.6281	PI507169	-27.7243	PI408197B	-27.6366	PI423854	-27.8089	PI424107B	-28.0284	PI84642	-27.7437	PI476919	-28.6512	PI566970C	-27.6838
		PI161988	-27.8408	PI479767	-28.0204	PI189968	-27.7612	PI266807A	-27.6282	PI467326	-27.7244	PI124871	-27.6366	PI549023A	-27.8091	PI506531	-28.0285	PI518295	-27.7437	PI507542	-28.6512	PI594839B	-27.6842
		PI153252	-27.8415	PI437173	-28.0208	PI538392	-27.7616	PI423933	-27.6293	PI561300A	-27.725	PI399020	-27.6368	PI408185	-27.8092	PI416798	-28.0286	PI603701	-27.7439	PI506781	-28.6513	PI594745B	-27.6843
		PI438474	-27.8419	PI612728	-28.021	PI227322	-27.7621	PI417487	-27.6299	PI86154	-27.725	PI398256	-27.6368	PI407956	-27.8093	PI424378	-28.0287	PI208788	-27.7442	PI307881	-28.6521	PI281897C	-27.6843
		PI347556	-27.8422	PI437597A	-28.023	PI561228	-27.7622	PI84681	-27.6299	PI407907A	-27.7251	PI567265	-27.6369	PI424616	-27.8094	PI368039	-28.0289	PI227214	-27.7442	PI606375	-28.6538	PI548969	-27.6848
		PI639634	-27.8438	PI507780	-28.0235	PI437340A	-27.7627	PI437340C	-27.6301	PI340038	-27.7253	PI90479P	-27.6369	PI181545	-27.8095	PI377575	-28.0292	PI507005	-27.7444	PI567041A	-28.6539	PI497970	-27.6849
		PI189937	-27.8439	PI347554	-28.0237	PI639555A	-27.7629	PI567462	-27.6306	PI424368A	-27.7257	PI157458	-27.6373	PI398363	-27.8096	PI417422	-28.0293	PI417128	-27.7447	PI417261	-28.6542	PI434975	-27.6849
		PI378681	-27.844	PI479716	-28.0242	PI437336A	-27.7636	PI70021	-27.6306	PI80825	-27.7258	PI407867A	-27.6376	PI603741A	-27.8099	PI417469	-28.0293	PI587567B	-27.7452	PI417110	-28.6542	PI281891D	-27.6853
		PI378667	-27.8444	PI417541	-28.0245	PI467321	-27.7638	PI561234	-27.6307	PI548624	-27.7261	PI597483	-27.6381	PI587714B	-27.81	PI88461	-28.0295	PI506813	-27.7455	PI417061	-28.6544	PI281896D	-27.6855
		PI189906	-27.8453	PI603698J	-28.0249	PI603659	-27.7641	PI416816	-27.631	PI408255A	-27.7264	PI507204	-27.639	PI398675	-27.8102	PI458203A	-28.0306	PI587992C	-27.7456	PI506677	-28.6546	PI567132C	-27.6859
		PI532438	-27.8464	PI592962A	-28.0249	PI417513C	-27.7642	PI458506	-27.6314	PI79583	-27.7264	PI398225	-27.6391	PI398209	-27.8102	PI506798	-28.0307	PI594885B	-27.7462	PI628857	-28.6549	PI594745A	-27.6863
		PI438464	-27.847	PI445823	-28.0253	PI612724	-27.7643	PI417334	-27.6315	PI398697	-27.7267	PI80837	-27.6406	PI507230	-27.8104	PI416794	-28.0307	PI407091	-27.7462	PI417111	-28.6549	PI594741A	-27.6868
		PI548607	-27.8479	PI437947	-28.0253	PI561229	-27.7644	PI603474	-27.6316	PI540551	-27.7271	PI603777	-27.6409	PI407955	-27.8105	PI458059	-28.0309	PI416824	-27.7463	PI578310	-28.6551	PI567077B	-27.687
		PI437920A	-27.8481	PI567212B	-28.0258	PI548385	-27.7657	PI594215	-27.6317	PI339995	-27.7272	PI567368	-27.641	PI408206-2	-27.8109	PI507648	-28.0313	PI507614B	-27.7464	PI639572	-28.6556	PI567131B	-27.687
		PI430491	-27.8486	PI593655	-28.0262	PI592970	-27.7659	PI567260	-27.6318	PI416832	-27.7276	PI398801	-27.6414	PI507242	-27.8109	PI507300	-28.0321	PI506646	-27.7465	PI506947	-28.6563	PI628823	-27.6874
		PI438368	-27.8488	PI548534	-28.0262	PI438095	-27.7678	PI384468	-27.632	PI261468	-27.7278	PI559931	-27.6418	PI578478B	-27.8109	PI603731B	-28.0329	PI417443	-27.7475	PI423966	-28.6565	PI407767	-27.6875
		PI437237	-27.849	PI319534A	-28.0267	PI378664C	-27.7682	PI603335B	-27.6322	PI398930	-27.7278	PI96783	-27.6424	PI507157	-27.8113	PI507250	-28.0329	PI506538	-27.7479	PI200487	-28.6568	PI567043A	-27.6889
		PI548643	-27.849	PI578482A	-28.0268	PI437675	-27.7686	PI417151	-27.6326	PI424373	-27.728	PI561364	-27.6424	PI506844	-27.8118	PI507078	-28.0334	PI606440C	-27.748	PI247678	-28.6573	PI307889E	-27.6896
		PI372406	-27.8511	PI437153A	-28.0273	PI437511	-27.7688	PI68427	-27.6327	PI594227A	-27.729	PI567542	-27.6429	PI417474	-27.812	PI507113	-28.0337	PI407070	-27.7482	PI578318B	-28.6575	PI594838	-27.6897
		PI507685A	-27.8513	PI561355	-28.0281	PI92625	-27.7698	PI417460	-27.633	PI507168	-27.7295	PI458037	-27.6431	PI424508	-27.8123	PI561380	-28.0345	PI548491	-27.7485	PI578444B	-28.6576	PI587909	-27.6905
		PI507702	-27.8515	PI458827	-28.0283	PI437890A	-27.7706	PI227684	-27.633	PI407659B	-27.7299	PI417472C	-27.6431	PI507416	-27.8132	PI594450	-28.0345	PI417312	-27.7486	PI200484	-28.6583	PI471943B	-27.6909
		PI479715	-27.8524	PI438358B	-28.0284	PI561367	-27.7706	PI427106	-27.6331	PI506724	-27.7302	PI567667B	-27.6432	PI340029	-27.8134	PI408061	-28.0347	PI227221	-27.7486	PI594149	-28.6584	PI567143	-27.6917
		PI423708A	-27.8524	PI437211B	-28.0299	PI189947	-27.7709	PI597408	-27.6338	PI424353	-27.7306	PI157437	-27.6438	PI398525	-27.8134	PI561702	-28.035	PI89469	-27.749	PI274582	-28.6586	PI307838C	-27.6923
		PI567213B	-27.8528	PI437351	-28.0305	PI603754	-27.7711	PI181548	-27.6345	PI393537	-27.731	PI507141	-27.644	PI340030	-27.8135	PI340050	-28.035	PI417063	-27.7494	PI603639	-28.6589	PI566959	-27.6932
		PI562372	-27.853	PI591429	-28.0311	PI597432	-27.7717	PI437635B	-27.6345	PI594280A	-27.7311	PI603637B	-27.6441	PI424526	-27.8135	PI507356	-28.0352	PI587759	-27.7497	PI417120	-28.6589	PI587954	-27.6938
		PI507680	-27.8531	PI458536	-28.0311	PI437343	-27.7738	PI591523	-27.6346	PI84914	-27.7313	PI507501	-27.6441	PI398560	-27.8138	PI507512	-28.036	PI175182	-27.7509	PI578325	-28.6592	PI594754	-27.6938
		PI437545	-27.8536	PI567211B	-28.0317	PI603348B	-27.7744	PI592979	-27.6347	PI340017	-27.7313	PI507072	-27.6456	PI416820	-27.8138	PI507421	-28.0365	PI407071	-27.7509	PI587887A	-28.6599	PI594748A	-27.6944
		PI639548	-27.8538	PI597405A	-28.0322	PI594455A	-27.7745	PI424201	-27.6347	PI86004	-27.7317	PI229356	-27.6456	PI398778	-27.814	PI506518	-28.0373	PI163453	-27.751	PI200547	-28.6601	PI459025E	-27.6947
		PI189875	-27.8541	PI561344	-28.0324	PI639531	-27.775	PI532441B	-27.6352	PI614807	-27.7318	PI603419C	-27.6458	PI507034	-27.814	PI507457	-28.0373	PI628848C	-27.751	PI578450	-28.6602	PI307880A	-27.6947
		PI378668	-27.8552	PI437302	-28.0339	PI612726	-27.7756	PI437877B	-27.6352	PI417309A	-27.7319	PI567565	-27.6462	PI423754	-27.8145	PI506619	-28.0373	PI507039	-27.7512	PI567092A	-28.6604	PI587610	-27.6964
		PI518830	-27.8578	PI549077	-28.034	PI597405C	-27.776	PI416865	-27.6355	PI506803	-27.7319	PI507440	-27.6463	PI458024B	-27.8151	PI423812	-28.0385	PI381682	-27.7522	PI548666	-28.6609	PI566979B	-27.6966
		PI437140	-27.8585	PI468910	-28.0345	PI437385A	-27.7764	PI416904A	-27.6356	PI438487	-27.7319	PI594255	-27.6465	PI398513	-27.8151	PI205384	-28.0388	PI200492	-27.7527	PI606367	-28.661	PI415701A	-27.6968
		PI438393	-27.8585	PI180530	-28.0351	PI437595	-27.7778	PI417285	-27.6357	PI80822	-27.732	PI87074	-27.6465	PI86465	-27.8152	PI407260	-28.0388	PI507568	-27.7529	PI567235A	-28.6615	PI281891C	-27.6972
		PI189936	-27.8594	PI438396	-28.0354	PI538398	-27.7778	PI591522	-27.6358	PI181549	-27.732	PI408217A	-27.6465	PI408041	-27.8154	PI506907	-28.039	PI587808A	-27.754	PI594487	-28.6615	PI567130B	-27.6976
		PI507687A	-27.8594	PI438159	-28.0354	PI639545B	-27.7796	PI464905	-27.6359	PI632405	-27.7322	PI424151	-27.6466	PI398455	-27.8155	PI398771	-28.039	PI578442	-27.7546	PI587936	-28.6619	PI594763A	-27.6981
		PI372403A	-27.8621	PI507351	-28.0362	PI578408	-27.7799	PI416863	-27.6364	PI424358	-27.7327	PI424573	-27.6466	PI187155	-27.8157	PI633610	-28.0394	PI506764	-27.7552	PI567085A	-28.6619	PI307878B	-27.6987
		PI194654	-27.864	PI437261D	-28.0362	PI407723	-27.781	PI70476	-27.6364	PI567263	-27.7329	PI82544	-27.6467	PI407911	-27.8158	PI398606	-28.0397	PI341257	-27.7555	PI548266	-28.6622	PI594597	-27.7001
		PI603426C	-27.8647	PI532454	-28.0367	PI603750A	-27.7815	PI592959	-27.6369	PI548425	-27.733	PI603416	-27.6468	PI408279	-27.8159	PI219732	-28.0401	PI407130	-27.7563	PI603610B	-28.663	PI567043B	-27.7001
		PI442045	-27.8652	PI507685B	-28.0372	PI88484	-27.7816	PI416929	-27.637	PI81041-1	-27.7335	PI398317	-27.6468	PI507482	-27.8159	PI561572	-28.0404	PI166048	-27.7564	PI578305A	-28.6634	PI471929A	-27.7005
		PI297503	-27.8656	PI437070	-28.0373	PI424206	-27.7825	PI68461	-27.6372	PI423730B	-27.7337	PI507145	-27.6474	PI587631A	-27.816	PI587997A	-28.0404	PI506749	-27.7565	PI578319D	-28.6635	PI305074	-27.7005
		PI518704	-27.867	PI603900	-28.0378	PI437677	-27.7828	PI437328	-27.6373	PI423987B	-27.7338	PI398744	-27.6479	PI507055	-27.8168	PI398332	-28.0411	PI506676	-27.7568	PI578443	-28.6645	PI340900A	-27.7007
		PI438370	-27.8683	PI424193	-28.0379	PI437851A	-27.783	PI30600	-27.6374	PI415074	-27.7339	PI632421	-27.6481	PI416944	-27.8168	PI417561	-28.0411	PI615495	-27.7569	PI200549	-28.665	PI566966A	-27.7008
		PI438444	-27.8693	PI591433	-28.0385	PI437102	-27.7831	PI506673	-27.6374	PI594227B	-27.734	PI567748	-27.6489	PI606387	-27.8169	PI399087	-28.0415	PI506629	-27.7574	PI588019B	-28.6654	PI594749	-27.701
		PI532436A	-27.8708	PI476347	-28.0385	PI467307	-27.7833	PI576145	-27.6376	PI506685	-27.7354	PI85663	-27.6491	PI398541	-27.8169	PI86091	-28.0419	PI628928	-27.7576	PI605779A	-28.6655	PI505649A	-27.7012
		PI507703	-27.8712	PI445790	-28.0385	PI417453	-27.7845	PI464888B	-27.6377	PI417152	-27.7357	PI424237A	-27.6495	PI398562	-27.8169	PI90768	-28.0419	PI587925	-27.7581	PI566977A	-28.6662	PI603767	-27.7014
		PI548325	-27.8712	PI507547	-28.0386	PI467311C	-27.7849	PI603333	-27.6378	PI442019	-27.7358	PI424588	-27.6495	PI549025	-27.8171	PI507085	-28.0419	PI507556	-27.7583	PI578444A	-28.6663	PI548973	-27.7016
		PI514672	-27.8713	PI404162	-28.0386	PI578407	-27.7855	PI417362	-27.6382	PI417303	-27.736	PI438299	-27.6496	PI458153	-27.8171	PI437696	-28.0423	PI507156	-27.759	PI594177	-28.6665	PI594193	-27.7019
		PI437219	-27.8714	PI597395	-28.0399	PI317335	-27.7866	PI437875B	-27.6387	PI423974	-27.736	PI424238	-27.6497	PI458256	-27.8171	PI458236B	-28.0424	PI594426B	-27.7599	PI639569	-28.667	PI307887	-27.702
		PI438367	-27.8738	PI538395	-28.0402	PI437678A	-27.7872	PI200552	-27.6389	PI398311	-27.7366	PI639541A	-27.6497	PI398678	-27.8172	PI507441A	-28.0425	PI615512	-27.7609	PI281888	-28.6679	PI594523	-27.7026
		PI438477	-27.8746	PI437203	-28.0403	PI437837B	-27.7873	PI68708	-27.6392	PI92672	-27.7368	PI588015B	-27.6497	PI417205	-27.8172	PI417256	-28.0426	PI587654	-27.7616	PI200526	-28.6684	PI341245	-27.7027
		PI438412	-27.8756	PI593997	-28.0405	PI88497	-27.7876	PI561336	-27.6392	PI86145	-27.7369	PI408116	-27.6497	PI549023B	-27.8172	PI506828	-28.0427	PI587863A	-27.7622	PI548698	-28.6687	PI341256C	-27.7029
		PI361071A	-27.8758	PI612759A	-28.0414	PI370059	-27.7882	PI68728	-27.6393	PI603759B	-27.7369	PI458252	-27.6499	PI408344	-27.8174	PI424524	-28.0428	PI628866	-27.7623	PI567121A	-28.6708	PI594716B	-27.7039
		PI548648	-27.8767	PI438420	-28.0416	PI592962B	-27.7893	PI417315	-27.6393	PI417177	-27.737	PI603457B	-27.6501	PI594267	-27.8175	PI417477	-28.0432	PI407077	-27.7628	PI203398	-28.6711	PI587948	-27.704
		PI442030	-27.8769	PI464925A	-28.0419	PI417143	-27.7893	PI506901	-27.6395	PI86024	-27.7378	PI417298	-27.6501	PI506811	-27.8175	PI599333	-28.0434	PI506509	-27.7634	PI566967A	-28.6711	PI594729	-27.7045
		PI438452	-27.8773	PI445833	-28.0427	PI416910	-27.7897	PI567264C	-27.6399	PI86029	-27.7379	PI567353	-27.6504	PI458214	-27.8176	PI424505	-28.0435	PI594458B	-27.7636	PI197182	-28.6744	PI567058D	-27.7046
		PI437220	-27.878	PI437977	-28.0428	PI189941	-27.7902	PI548279	-27.6399	PI603477B	-27.7381	PI274205	-27.6506	PI398277	-27.8187	PI424172C	-28.0436	PI628915	-27.7636	PI567033A	-28.6744	PI594747A	-27.7066
		PI438322	-27.8806	PI437154	-28.043	PI507355	-27.7905	PI591508	-27.6402	PI398261	-27.7383	PI592949	-27.651	PI594225A	-27.8188	PI520732	-28.0437	PI587634C	-27.7637	PI486328	-28.6747	PI434976	-27.7067
		PI423711	-27.8808	PI437633A	-28.0431	PI437837A	-27.7909	PI85492	-27.6407	PI634883	-27.7383	PI486354B	-27.6511	PI408037	-27.8189	PI506714	-28.0437	PI587840	-27.7645	PI587900B	-28.6749	PI567049B	-27.7067
		FC30691	-27.8827	PI154189	-28.0431	PI567222	-27.7914	PI196158	-27.6415	PI398643	-27.7385	PI424564	-27.6513	PI407941A	-27.8201	PI506980	-28.0439	PI615509B	-27.7649	PI587830B	-28.6756	PI587962	-27.7086
		PI567216C	-27.8831	PI507806B	-28.0433	PI593956E	-27.7914	PI547542	-27.6417	PI189969	-27.7386	PI417179A	-27.6513	PI567396C	-27.8202	PI407109	-28.0453	PI587992A	-27.7661	PI548697	-28.6761	PI240667B	-27.7089
		PI417547	-27.8832	PI297516	-28.0435	PI578409A	-27.7917	PI291298	-27.6423	PI85009-1	-27.7388	PI458203B	-27.6515	PI587803	-27.8207	PI506691	-28.0455	PI587555B	-27.7661	PI323553	-28.6763	PI307889C	-27.7097
		PI295950	-27.8836	PI378661	-28.0443	PI603302	-27.7927	PI79885	-27.6424	PI632424	-27.739	PI423803	-27.6517	PI603163	-27.8211	PI458265	-28.0458	PI203246	-27.7666	PI566985A	-28.6764	PI416880A	-27.7102
		PI639557A	-27.8838	PI424196	-28.0446	PI437975B	-27.7932	PI464880	-27.6429	PI103088	-27.739	PI506906	-27.6517	PI417105	-27.8212	PI506593	-28.0461	PI615516	-27.7667	PI561359	-28.6779	PI587959	-27.7106
		PI437147	-27.8848	PI232901	-28.0461	PI578395	-27.7932	PI506876	-27.643	PI464879	-27.7391	PI219787	-27.6517	PI408213	-27.8217	FC31943	-28.0461	PI587580A	-27.7673	PI203406	-28.6784	PI261272D	-27.7109
		PI503339A	-27.885	PI438020	-28.0466	PI153229	-27.7933	PI437943	-27.6431	PI84631	-27.7396	PI417179B	-27.652	PI398284	-27.8217	PI587606D	-28.0464	FC31707	-27.7675	PI594720	-28.6789	PI548972	-27.7111
		PI378659	-27.8861	PI319534C	-28.0475	PI594314	-27.7941	PI437554	-27.6434	PI416817	-27.7398	PI423833B	-27.6521	PI458193	-27.8218	PI628949	-28.0464	PI603695	-27.7675	PI393543	-28.6797	PI567005C	-27.7119
		PI464881	-27.8861	PI592917	-28.0476	PI416757	-27.7945	PI81029N	-27.6438	PI398763	-27.7402	PI96118	-27.6522	PI603499	-27.8218	PI85465	-28.0468	PI594217A	-27.7676	PI204335	-28.6798	PI307873A	-27.7119
		PI407386A	-27.8863	PI437630A	-28.048	PI592957	-27.7945	PI437121B	-27.6441	PI567774A	-27.7407	PI157424	-27.6525	PI424496	-27.8221	PI573286	-28.047	PI587605	-27.7691	PI417463	-28.6803	PI594741B	-27.7119
		PI153314	-27.8874	PI593940	-28.048	PI347552C	-27.7948	PI561698	-27.6443	PI424339	-27.7408	PI507386	-27.6526	PI458094	-27.8224	PI407743	-28.0471	PI506879	-27.7692	PI587966C	-28.6804	PI594760B	-27.7122
		PI507711B	-27.8889	PI437991B	-28.0485	PI404157	-27.7953	PI547654	-27.6448	PI424249A	-27.7409	PI408055C	-27.6526	PI507218	-27.8232	PI506643	-28.0475	PI594903	-27.7699	PI567108A	-28.6805	PI567057	-27.7127
		PI424190	-27.8891	PI468909	-28.0486	PI518709	-27.7955	PI594438	-27.6454	PI82235	-27.7411	PI603724C	-27.6531	PI408003-1	-27.8233	PI628828	-28.0476	PI587915B	-27.77	PI594560A	-28.6807	PI438432	-27.7129
		PI437528	-27.8907	PI378660B	-28.049	PI511868	-27.7959	PI603436A	-27.6457	PI196148	-27.7411	PI90760	-27.6533	PI593992	-27.8236	PI407251	-28.0481	PI594426A	-27.7703	PI567120	-28.6816	PI566956	-27.7136
		PI180507	-27.8917	PI437155	-28.049	PI437687	-27.7964	PI68564	-27.6462	PI417248	-27.7412	PI567306B	-27.6533	PI509092	-27.8243	PI423914A	-28.0486	PI423964	-27.7711	PI567021	-28.6816	PI587822B	-27.7137
		PI464876	-27.8923	PI407708B	-28.0496	PI578375B	-27.7965	PI437426	-27.6465	PI404169B	-27.7416	PI506951	-27.6533	PI408215B	-27.8244	PI506902	-28.0487	PI507637	-27.7712	PI587891B	-28.682	PI587822A	-27.7139
		PI567216A	-27.8925	PI578341	-28.0496	PI603293A	-27.7974	PI438175	-27.6474	PI417344	-27.742	PI88459	-27.6538	PI606369A	-27.8246	PI417330	-28.0487	PI587762	-27.7715	PI548663	-28.6822	PI261271	-27.7152
		PI458824	-27.8928	PI290145	-28.0498	PI416915	-27.7976	PI84683A	-27.6475	PI417343	-27.7422	PI507553	-27.6539	PI398554	-27.8247	PI417097	-28.0487	PI587876	-27.772	PI417313	-28.6829	PI587946B	-27.7157
		PI189901	-27.8932	PI597430A	-28.0501	PI417537B	-27.7977	PI229331	-27.6475	PI632944A	-27.7426	PI423811	-27.6541	PI417419	-27.8247	PI398827	-28.049	PI407155	-27.7723	PI566993A	-28.6834	PI594750	-27.716
		PI468911	-27.8941	PI347563B	-28.0503	PI416946	-27.7981	PI437415	-27.6477	PI96321	-27.7426	PI408233B	-27.6542	PI103419A	-27.8248	PI506747	-28.0491	PI171451	-27.7726	PI603739	-28.6835	PI415701B	-27.7161
		PI423716	-27.8953	PI597391C	-28.0508	PI633541	-27.7982	PI537095	-27.6478	PI458110	-27.7429	PI398738	-27.6542	PI157406	-27.8251	PI398598	-28.0494	PI407096	-27.7728	PI441353	-28.684	PI567130A	-27.7165
		PI290120	-27.8957	PI437758	-28.0508	PI437634	-27.7982	PI68639	-27.6481	PI407974B	-27.7435	PI408265A	-27.6543	PI157394	-27.8254	PI417197	-28.0495	PI594834A	-27.773	PI200832	-28.684	PI239484	-27.7166
		PI438360A	-27.8963	PI290116B	-28.0519	PI578374	-27.7983	PI634897	-27.6485	PI548426	-27.7436	PI549063	-27.6546	PI507243	-27.8262	PI507610	-28.0498	PI506829	-27.773	PI507046	-28.6843	PI307843A	-27.7168
		PI567171	-27.897	PI458539B	-28.052	PI603349	-27.7984	PI88303	-27.6488	PI507554	-27.7436	PI603469	-27.6547	PI458143	-27.8263	PI628860	-28.0503	PI587633B	-27.7731	PI567058A	-28.6847	PI567130C	-27.7169
		PI593946	-27.8974	PI378669A	-28.0522	PI407706A	-27.7985	PI181537	-27.6489	PI181553	-27.7447	PI248514	-27.6548	PI408047	-27.8265	PI507579	-28.0504	PI507601A	-27.7731	PI606419	-28.6848	PI240826A	-27.7173
		PI445836	-27.9	PI578482B	-28.0524	PI437729	-27.7989	PI68761	-27.649	PI81030-1	-27.7447	PI424484B	-27.6548	PI603609	-27.8265	PI416983	-28.0504	PI587560A	-27.7731	PI603775B	-28.6851	PI566963	-27.7178
		PI507819	-27.9029	PI442038B	-28.0525	PI593956A	-27.7993	PI68655	-27.6492	PI546373	-27.7448	PI424484A	-27.6549	PI424222C	-27.8266	PI229337	-28.0506	PI594834B	-27.7733	PI507574	-28.6853	PI341241B	-27.7179
		PI548582	-27.9034	PI295948	-28.053	PI427088A	-27.7997	PI79613	-27.6493	PI567774B	-27.7449	PI603410	-27.6552	PI417363	-27.8271	PI407107	-28.0508	PI438284	-27.7737	PI603534B	-28.6859	PI240669	-27.7192
		PI445810B	-27.9035	PI424195A	-28.0534	PI291279	-27.7998	PI68795	-27.6494	PI506721	-27.7453	PI423746	-27.6552	PI339986	-27.8271	PI506493	-28.0513	PI628888	-27.7739	PI281904	-28.6864	PI341242	-27.7192
		PI153299	-27.9037	PI437227	-28.0537	PI612714A	-27.7998	PI427140	-27.6494	PI417353	-27.7456	PI423843	-27.6553	PI398563	-27.8271	PI423918	-28.0517	PI587831	-27.7745	PI567023B	-28.687	PI567119	-27.7197
		PI546044	-27.9037	PI347568	-28.0538	PI361081	-27.7998	PI438069B	-27.6495	PI417229	-27.7458	PI576162	-27.6553	PI417341	-27.8273	PI587904	-28.0518	PI587615	-27.7748	PI587633C	-28.6871	PI240667A	-27.7202
		PI442044	-27.9038	PI297509	-28.0542	PI458826B	-27.8005	PI68443	-27.6495	PI594618B	-27.7461	PI458067A	-27.6559	PI229335	-27.8277	PI87002	-28.052	PI407145	-27.7748	PI628951	-28.6871	PI594539	-27.7205
		PI437510	-27.9039	PI548501	-28.0546	PI416985	-27.8011	PI68658	-27.6495	PI587185	-27.7461	PI567604A	-27.656	PI423751	-27.8278	PI548456	-28.0525	PI587814D	-27.7749	PI566988A	-28.6878	PI307844	-27.7205
		PI445825	-27.9046	PI602594	-28.0554	PI458532B	-27.8016	PI437896	-27.6497	PI69995	-27.7478	PI567580B	-27.6561	PI423799C	-27.8286	PI424376	-28.0527	PI507627	-27.775	PI259538	-28.688	PI341243	-27.722
		PI567215A	-27.9051	PI437910A	-28.0558	PI561241	-27.8018	PI507297	-27.6497	PI506595B	-27.748	PI595081	-27.6562	PI398510	-27.8286	PI553039	-28.0534	PI201423	-27.7754	PI567054A	-28.6885	PI567044	-27.7222
		PI438378	-27.9054	PI561389B	-28.0562	PI437914	-27.8018	PI417170	-27.6498	PI416991	-27.748	PI594250	-27.6563	PI408060	-27.8287	PI506744	-28.0534	PI230980	-27.7756	PI208203	-28.6887	PI281911A	-27.7224
		PI438466	-27.9061	PI591434	-28.0566	PI437666	-27.8023	PI437863A	-27.6498	PI417485	-27.748	PI423813	-27.6574	PI398390	-27.8289	PI507505	-28.0535	PI567404F	-27.7758	PI417190	-28.6889	PI323576	-27.7225
		PI634885	-27.9064	PI634913	-28.0568	PI437628	-27.8024	PI86454	-27.6499	PI340052	-27.7484	PI423749	-27.6577	PI398279	-27.8291	PI603628	-28.0538	PI561381	-27.776	PI417134	-28.6891	PI307843B	-27.7228
		PI511356	-27.9072	PI639538	-28.0568	PI561333	-27.8032	PI68627	-27.65	PI181552	-27.7488	PI407783	-27.6577	PI424166	-27.8298	PI561573	-28.0541	PI619617	-27.7762	PI594562B	-28.6894	PI594554	-27.723
		PI603313	-27.9074	PI603294	-28.0568	PI437646B	-27.8033	PI68712	-27.6503	PI593463	-27.7492	PI85407	-27.659	PI398507	-27.8303	PI507228	-28.0546	PI506499	-27.7778	PI578307B	-28.6894	PI594748B	-27.723
		PI189878	-27.9105	PI437740B	-28.0571	PI437642	-27.8034	PI79747	-27.6506	PI200480	-27.7492	PI88816	-27.6593	PI398567	-27.8307	PI506753	-28.0548	PI506688	-27.7787	PI445843	-28.6895	PI416880B	-27.7232
		PI445810A	-27.9107	PI507782	-28.0572	PI437609A	-27.8036	PI427088D	-27.6506	PI603913A	-27.7501	PI597477	-27.6596	PI417322	-27.8308	PI506604	-28.0549	PI323565	-27.78	PI416886	-28.6897	PI307897	-27.7232
		PI567200B	-27.9119	PI597447	-28.0572	PI612705	-27.8041	PI417452	-27.6508	PI398708	-27.7507	PI398559	-27.66	PI408095C	-27.8309	PI398950	-28.055	PI471926	-27.7801	PI628899	-28.6897	PI434979	-27.7241
		PI507715B	-27.9172	PI548545	-28.0572	PI189907	-27.8042	PI567417C	-27.6508	PI594861	-27.751	PI83893	-27.6601	PI398262	-27.8314	PI424439	-28.0551	PI587992F	-27.7806	PI205912	-28.69	PI430901	-27.7246
		PI445812	-27.9183	PI464925C	-28.0576	PI437625	-27.8043	PI68466	-27.6509	PI438101	-27.7514	PI567375B	-27.6603	PI398515	-27.8316	PI90499	-28.0551	PI407065	-27.7806	PI507227	-28.6902	PI307839	-27.725
		PI445788	-27.9184	PI378656B	-28.0578	PI437809	-27.8043	PI92563	-27.651	PI424569A	-27.7518	PI408310B	-27.6616	PI507450	-27.8318	PI471927	-28.0558	PI548695	-27.7811	PI374160	-28.6903	PI587935A	-27.7254
		PI504483A	-27.9226	PI436620	-28.0581	PI603311	-27.8045	PI437639	-27.651	PI416952	-27.7519	PI507431	-27.6619	PI424170	-27.8319	PI507265	-28.0561	PI531068	-27.7812	PI567116B	-28.6908	PI215688	-27.7258
		PI567173	-27.9227	PI437310	-28.0581	PI437682A	-27.8046	PI84668-1	-27.6511	PI423744	-27.7519	PI506903	-27.6619	PI619083	-27.8319	PI548467	-28.0567	PI587791	-27.7815	PI594760A	-28.6913	PI567071A	-27.7259
		PI154193	-27.9248	PI437275	-28.0589	PI561235	-27.8047	PI79703	-27.6511	PI91729	-27.7525	PI555397	-27.662	PI606372	-27.832	PI587624	-28.057	PI407141	-27.7815	PI594756	-28.6923	PI567025B	-27.726
		PI442023	-27.9263	PI591430	-28.059	PI437849	-27.8052	PI548300	-27.6519	PI458123B	-27.7526	PI423910	-27.6621	PI408343	-27.8323	PI506976	-28.0575	PI587814E	-27.782	PI594855	-28.6925	PI594753C	-27.7262
		PI437181	-27.9265	PI507805	-28.0594	PI437632A	-27.8059	PI96549	-27.6521	PI632426	-27.753	PI603574	-27.6626	PI398569	-27.8325	PI548487	-28.0576	PI507633	-27.7824	PI578316A	-28.6928	PI340904B	-27.7263
		PI417524	-27.9268	PI437238	-28.0597	PI86411	-27.8063	PI266806C	-27.6522	PI181542	-27.7531	PI603476	-27.6627	PI407857	-27.8326	PI417408	-28.0578	PI594717B	-27.7828	PI567083A	-28.693	PI307852A	-27.7263
		PI592915	-27.93	PI437217	-28.0597	PI507683	-27.8064	PI561338B	-27.6523	PI82308	-27.7534	PI424292	-27.6628	PI398740	-27.8328	PI437726	-28.0582	PI553046	-27.783	PI594505B	-28.6934	PI495018	-27.7267
		PI548398	-27.9313	PI437243	-28.0598	PI437636B	-27.807	PI68488	-27.6524	PI506595A	-27.7536	PI424557	-27.663	PI398810	-27.8331	PI200497	-28.0586	PI438430	-27.7839	PI594794B	-28.6949	PI567121B	-27.727
		PI407725B	-27.9322	PI597398	-28.0598	PI404192A	-27.8072	PI438263	-27.6525	PI613559E	-27.7537	PI424268	-27.6631	PI398407	-27.8332	PI398473	-28.0586	PI587573A	-27.7846	PI417258	-28.6958	PI341263	-27.7271
		PI548499	-27.9322	PI548567	-28.0603	PI437912	-27.8074	PI68526	-27.653	PI417186	-27.7539	PI398767	-27.6632	PI398677	-27.8332	PI506689	-28.0588	PI506475	-27.7846	PI200494	-28.6963	PI441360B	-27.7273
		PI507806A	-27.9322	PI578345	-28.0606	PI437613	-27.8075	PI547567	-27.6532	PI416967	-27.7539	PI547660	-27.6632	PI408102	-27.8335	PI506615	-28.0589	PI587557C	-27.7848	PI567011A	-28.6965	PI307846	-27.7276
		PI603698G	-27.933	PI347548	-28.0606	PI561232	-27.8076	PI437129A	-27.6532	PI594871	-27.7545	PI398299	-27.6632	PI398699	-27.8336	PI506606	-28.0593	PI417116	-27.7848	PI159924	-28.6965	PI324188	-27.7277
		PI546043	-27.9331	PI437281	-28.0613	PI612720B	-27.8076	PI88787	-27.6533	PI398693	-27.755	PI507492	-27.6635	PI506541	-27.8342	PI603540B	-28.0594	PI587603B	-27.785	PI209340	-28.697	PI281892A	-27.7282
		PI507809	-27.9338	PI639554	-28.0621	PI438067	-27.8076	PI507241	-27.6536	PI438079	-27.7555	PI416939	-27.6637	PI458223	-27.8346	PI506473	-28.0594	PI407078	-27.7851	PI204338	-28.6975	PI307894	-27.7283
		PI189952	-27.935	PI507688	-28.0624	PI540739	-27.8079	PI68671	-27.6537	PI603755B	-27.7558	PI408227	-27.6638	PI416793	-27.8347	PI407282	-28.0595	PI208437	-27.786	PI174859	-28.6975	PI594852A	-27.7284
		PI507841B	-27.9366	PI297519	-28.0631	PI597427A	-27.8081	PI437410	-27.6537	PI507555	-27.756	PI597486	-27.6639	PI408084C	-27.8353	PI187156	-28.0599	PI506608	-27.787	PI417316	-28.6993	PI594783	-27.7288
		PI507739B	-27.9367	PI153320	-28.0635	PI467320	-27.8086	PI417042	-27.6539	PI594402	-27.7562	PI592953	-27.664	PI89061	-27.8355	PI200483	-28.0602	PI587556A	-27.7873	PI567027A	-28.6994	PI594863A	-27.7296
		PI548650	-27.939	PI437279	-28.064	PI437385B	-27.8086	PI416773	-27.654	PI360841	-27.7564	PI594461B	-27.6644	PI407859-2	-27.8355	PI416790	-28.0603	PI377578	-27.7876	PI578457A	-28.6994	PI594757	-27.7297
		PI507723A	-27.939	PI458825A	-28.0646	PI567229B	-27.8089	PI547651	-27.654	PI504487	-27.7565	PI507066	-27.6646	PI594567B	-27.8355	PI594759B	-28.0604	PI587560C	-27.7878	PI567051	-28.6998	PI566999B	-27.7304
		PI507820	-27.9423	PI597393	-28.0648	PI578417A	-27.8098	PI547568	-27.654	PI417066	-27.7571	PI424450	-27.6649	PI417392	-27.8359	PI578467	-28.0613	PI603528	-27.7881	PI628966	-28.7008	PI567101	-27.7308
		PI473572	-27.9424	PI372408	-28.0648	PI603400	-27.81	PI603389	-27.6543	PI458246B	-27.7574	PI603575	-27.665	PI88820	-27.8361	PI408342	-28.0613	PI179935	-27.7886	PI567020A	-28.7014	PI417014A	-27.7309
		PI189956	-27.9431	PI291318	-28.0654	PI424199	-27.8101	PI423932	-27.6545	PI506722	-27.7574	PI639541B	-27.6651	PI398584	-27.8362	PI578328C	-28.0633	PI507661	-27.7892	PI506880	-28.7027	PI594732	-27.731
		PI603426A	-27.9443	PI437135A	-28.0656	PI438142	-27.8101	PI561314B	-27.6547	PI437605A	-27.7574	PI424566	-27.6652	PI424418	-27.8367	PI548981	-28.0633	PI587992E	-27.7897	PI587913B	-28.7029	PI307840	-27.7311
		PI476350B	-27.9444	PI437262	-28.0656	PI438055A	-27.8105	PI578414	-27.6548	PI603694A	-27.7582	PI90479-1	-27.6653	PI476891	-27.8368	PI506974	-28.0634	PI587838	-27.7904	PI417260B	-28.703	PI307873B	-27.7315
		PI464875A	-27.9449	PI639550A	-28.0664	PI407716	-27.8108	PI317334B	-27.655	PI339985	-27.7593	PI416934	-27.6653	PI518291B	-27.8369	PI593948	-28.0642	PI323570	-27.7911	PI639566C	-28.7036	PI307876A	-27.732
		PI438285	-27.9457	PI437991A	-28.0668	PI578431	-27.811	PI200482	-27.6553	PI227560	-27.7594	PI417005	-27.6655	PI639540	-27.8369	PI506537	-28.0648	PI603651	-27.7914	PI416961	-28.704	PI615519	-27.7321
		PI639557B	-27.9461	PI180529	-28.067	PI567255A	-27.8117	PI470222	-27.6554	PI417075	-27.7594	PI593654	-27.6658	PI416871	-27.837	PI506725	-28.0648	PI587594	-27.7921	PI587785	-28.7042	PI566966C	-27.7324
		PI507815	-27.947	PI423989B	-28.0671	PI437824	-27.8119	PI65338	-27.6558	PI507237	-27.7595	PI408125A	-27.6661	PI417069	-27.8372	PI424219A	-28.0651	PI644058	-27.7922	PI245007	-28.7044	PI307899B	-27.7324
		PI227327	-27.9505	PI361085A	-28.0671	PI548433	-27.8124	PI548590	-27.6566	PI89133	-27.7597	PI416859	-27.6668	PI398316	-27.8372	PI578246	-28.0651	PI210353	-27.7923	PI566991	-28.7051	PI307861	-27.7327
		PI507689	-27.9518	PI161989	-28.0672	PI70017	-27.813	PI437409	-27.6566	PI91730	-27.7597	PI567591	-27.6671	PI55089	-27.8374	PI507659	-28.0651	PI507606	-27.7923	PI567073A	-28.7064	PI307899A	-27.7328
		PI507745	-27.9526	PI437253	-28.0675	PI593943	-27.8132	PI594297	-27.6567	PI556816	-27.7603	PI82218	-27.6673	PI593988	-27.8375	PI378695A	-28.0652	PI628855	-27.7925	PI159925	-28.7073	PI307890	-27.733
		PI507817	-27.9527	PI437169A	-28.0675	PI69533	-27.8133	PI437441	-27.6567	PI86903-4	-27.7606	PI408076B	-27.6677	PI507217	-27.8375	PI424391	-28.0662	PI587592A	-27.793	PI476884	-28.7074	PI594733	-27.7332
		PI437183	-27.9531	PI445793	-28.0678	PI597445	-27.8134	PI561201	-27.6568	PI398516	-27.7611	PI379562B	-27.6681	PI398241	-27.8376	PI506886	-28.0665	PI417270	-27.793	PI603538D	-28.7075	PI429327	-27.7332
		PI437226	-27.9532	PI548560	-28.0685	PI437692	-27.8139	PI507362	-27.6571	PI632422	-27.7621	PI89471	-27.6682	PI219789	-27.8376	PI416783	-28.0665	PI587913A	-27.7931	PI567046A	-28.708	PI567127A	-27.7334
		PI567209A	-27.9554	PI290121	-28.0696	PI464865	-27.814	PI504486	-27.6572	PI89002-2	-27.7623	PI90221	-27.6684	PI506746	-27.8379	PI92567	-28.0666	PI587815C	-27.7934	PI441377	-28.7084	PI486331	-27.7334
		PI507714	-27.957	PI437542	-28.0697	PI548393	-27.8141	PI358313	-27.6573	PI398514	-27.7624	PI424254	-27.6687	PI506923	-27.8379	PI398611	-28.0667	PI506570	-27.7934	PI615458	-28.7086	PI307845	-27.7336
		PI423993	-27.9579	PI437297	-28.0699	PI593968	-27.8141	PI92696	-27.6575	PI548556	-27.7624	PI442007A	-27.6687	PI408328	-27.8381	PI416877	-28.0669	PI200539	-27.7935	PI578446A	-28.7092	PI307872C	-27.7336
		PI442027	-27.9589	PI437230	-28.07	PI561304A	-27.8143	PI92460	-27.658	PI567547	-27.7626	PI423830B	-27.6689	PI398855	-27.8382	PI398850	-28.0669	PI594480C	-27.7936	PI323579	-28.7095	PI307873C	-27.7338
		PI546045	-27.9591	PI437252	-28.07	PI437429B	-27.8144	PI437889	-27.6581	PI89168	-27.7638	PI417472A	-27.669	PI507159	-27.8385	PI628804	-28.067	PI71558	-27.7938	PI567014B	-28.7096	PI594152	-27.7339
		PI407725A	-27.9604	PI578342A	-28.0701	PI416747	-27.8151	PI92717	-27.6582	PI227566	-27.7646	PI399023	-27.6699	PI371610	-27.8386	PI587684A	-28.0677	PI594737	-27.7945	PI219654	-28.7103	PI340904A	-27.7339
		PI507720	-27.9614	PI372403C	-28.0702	PI592926	-27.8152	PI438046	-27.6595	PI632427	-27.7648	PI398235	-27.6702	PI407912	-27.8387	PI378685	-28.0681	PI376844	-27.7952	PI587873	-28.7105	PI567009B	-27.7339
		PI548535	-27.9617	PI437241	-28.0705	PI556779	-27.8153	PI68543	-27.6596	PI404152	-27.765	PI83915	-27.6702	PI408252	-27.8387	PI407257	-28.0681	PI561382	-27.7957	PI605787D	-28.7109	PI307880D	-27.7345
		PI507839	-27.9621	PI407708A	-28.0707	PI438164A	-27.8153	PI578390	-27.66	PI506785	-27.765	PI407928	-27.6703	PI561396	-27.8388	PI615444	-28.0683	PI507646	-27.7964	PI200445	-28.7122	PI307874	-27.7347
		PI507816	-27.9632	PI603297	-28.0709	PI437350	-27.8156	PI68503	-27.6603	PI417191	-27.7653	PI398681	-27.6707	PI458291	-27.8394	PI506621	-28.0687	PI587573B	-27.7967	PI567107A	-28.713	PI307855	-27.7349
		PI507747	-27.9637	PI295949	-28.071	PI347541	-27.8157	PI437954	-27.6604	PI181554	-27.7656	PI416882	-27.6712	PI398409	-27.8397	PI507205	-28.069	PI587863B	-27.7971	PI587903A	-28.713	PI307856	-27.7352
		PI424000	-27.9642	PI153318	-28.0711	PI467324	-27.8159	PI547606	-27.6607	PI539867	-27.7658	PI437683	-27.6714	PI506553	-27.8399	PI507013	-28.0693	PI507658	-27.7975	PI417502	-28.7131	PI307851A	-27.7355
		PI423997	-27.9673	PI567225	-28.0713	PI593955	-27.8167	PI612749	-27.6608	PI594618A	-27.7668	PI507316	-27.6715	PI408326	-27.84	PI628807	-28.0697	PI587870	-27.7977	PI566999A	-28.7134	PI567104B	-27.7355
		PI189880	-27.9675	PI445827A	-28.0715	PI467308A	-27.8167	PI603760	-27.6613	PI423826B	-27.767	PI416888	-27.6717	PI398517	-27.8403	PI508293	-28.0699	PI507628	-27.7989	PI423886	-28.7155	PI594752	-27.7356
		PI189886	-27.9698	PI437212	-28.0716	PI467318A	-27.8179	PI89070	-27.6617	PI398752	-27.7676	PI424535B	-27.6722	PI398411	-27.8406	PI458167	-28.07	PI567404E	-27.7994	PI567136A	-28.7164	PI307878A	-27.736
		PI423719	-27.9716	PI639552	-28.0716	PI437714	-27.818	PI92677	-27.6619	PI398312	-27.7676	PI507268	-27.6724	PI398302	-27.8406	PI507069	-28.0701	PI417439	-27.7995	PI506812	-28.7171	PI588036	-27.7365
		PI507833	-27.9718	PI438019A	-28.0717	PI561231	-27.8181	PI92681	-27.6619	PI606394	-27.7678	PI556932	-27.6726	PI417280	-27.8412	PI408254	-28.0702	PI628835	-27.7996	PI566994	-28.7172	PI306704B	-27.7371
		PI423998	-27.9733	PI438359	-28.0719	PI438181A	-27.8181	PI196163	-27.662	PI88809	-27.768	PI603468	-27.6726	PI398457	-27.8417	PI507260	-28.0703	PI175181	-27.8003	PI578318D	-28.7172	PI594742	-27.738
		FC30694	-27.9736	PI522231A	-28.0719	PI592919	-27.8182	PI437644	-27.6621	PI229351	-27.7681	PI398215	-27.6729	PI407983	-27.8419	PI378695B	-28.0703	PI97100	-27.8004	PI628834	-28.7173	PI615452	-27.738
		PI639633A	-27.9738	PI438400	-28.0719	PI438048A	-27.8183	PI70078	-27.6622	PI398624	-27.7687	PI567273A	-27.6731	PI506485	-27.842	PI578471A	-28.0705	PI430737	-27.8005	PI615449	-28.7175	PI307876B	-27.7381
		PI423992	-27.9738	PI548568	-28.0721	PI603298	-27.8183	PI72337	-27.6623	PI598124	-27.7688	PI417168	-27.6739	PI407752	-27.8422	PI398853	-28.0705	PI594860	-27.801	PI507018	-28.7179	PI423971A	-27.7382
		PI445815	-27.974	PI438406	-28.0725	PI603293B	-27.8185	PI438192	-27.6624	PI89005-4	-27.769	FC33243	-27.6742	PI408191A	-27.8425	PI633620	-28.0709	PI587709B	-27.8012	PI567079	-28.7181	PI567086B	-27.7382
		PI438446A	-27.9741	PI603328	-28.0725	PI189967	-27.8185	PI548579	-27.6624	PI548432	-27.7693	PI567562A	-27.6744	PI398893	-27.8436	PI407072	-28.0709	PI548482	-27.8013	PI594545	-28.7182	PI341262	-27.7388
		PI567167	-27.9742	PI593939	-28.073	PI592912B	-27.8186	PI84921	-27.6625	PI196164	-27.7694	PI408109A	-27.6746	PI399056	-27.8437	FC31933	-28.0713	PI587632A	-27.8013	PI204336	-28.7188	PI307880B	-27.7391
		PI153234	-27.9747	PI437681	-28.0731	PI404192C	-27.8188	PI437647	-27.6627	PI96786-1	-27.7696	PI507166	-27.6751	PI398840	-27.844	PI417232	-28.0716	PI159095	-27.8015	PI615493	-28.7191	PI307847	-27.7391
		PI507733	-27.9768	PI361084	-28.0731	PI361099	-27.819	PI612931	-27.6627	PI68731	-27.7696	PI416769A	-27.6752	PI398330	-27.844	PI594219	-28.0718	PI587802	-27.8016	PI567092B	-28.7193	PI594747B	-27.7392
		PI593951	-27.9778	PI437293	-28.0731	PI437819	-27.8191	PI549053	-27.6628	PI407922	-27.7697	PI424222A	-27.6752	PI424362	-27.8442	PI506968	-28.0719	PI506542	-27.8017	PI379623	-28.7198	PI307850A	-27.7394
		PI507818A	-27.9787	PI437231	-28.0737	PI506700	-27.8191	PI567162	-27.6628	PI437605C	-27.77	PI87047	-27.6752	PI407747	-27.8444	PI561289	-28.0719	PI594470A	-27.8017	PI567022A	-28.72	PI281894	-27.7397
		PI358321C	-27.9791	PI407713	-28.0741	PI438163	-27.8197	PI445814	-27.6629	PI408052A	-27.7703	PI442008	-27.6753	PI407757	-27.8448	PI587601F	-28.072	PI159096	-27.8019	PI228056	-28.7201	PI307872A	-27.7397
		PI578346A	-27.9792	PI437261B	-28.0746	PI479734	-27.8197	PI181533	-27.6631	PI243532	-27.7707	PI603419B	-27.6754	PI507410	-27.8448	PI506687	-28.072	PI603642	-27.802	PI381661	-28.7205	PI428692	-27.7398
		PI347544A	-27.9822	PI437235	-28.0747	PI253653D	-27.8199	PI506942	-27.6638	PI91083	-27.7714	PI424554	-27.6754	PI507212	-27.8459	PI587700A	-28.0721	PI594717A	-27.802	PI615513	-28.7209	PI307857	-27.7401
		PI507731	-27.9826	PI603301B	-28.0749	PI522189	-27.82	PI567539	-27.6639	PI417167	-27.7714	PI85424	-27.6754	PI424248	-27.8459	PI464936B	-28.0723	PI507652	-27.8026	PI548465	-28.7209	PI567026	-27.7409
		PI507756	-27.9829	PI629004	-28.0751	PI378664B	-27.8203	PI506476	-27.6642	PI506723	-27.7716	PI424296A	-27.6756	PI594225B	-27.8459	PI506971	-28.0724	PI587574A	-27.803	PI587745	-28.7211	PI307870B	-27.7411
		PI342621C	-27.9841	PI438160A	-28.0762	PI597428	-27.8209	PI567480B	-27.6647	PI595754	-27.7716	PI398985	-27.6757	PI632663A	-27.8466	PI416922	-28.0725	PI587622B	-27.8032	PI594835A	-28.7217	PI307883	-27.7415
		PI437680A	-27.9841	PI438204	-28.0763	PI437945B	-27.8209	PI578502	-27.6648	PI407861B	-27.7722	PI458141	-27.6766	PI587729	-27.8473	PI507120	-28.0727	PI587834	-27.8034	PI594499	-28.7221	PI567106A	-27.7416
		PI437138	-27.9843	PI437989	-28.0764	PI603307	-27.821	PI68448	-27.6652	PI504504	-27.7724	PI399034	-27.6766	PI398246	-27.8474	PI507620	-28.0729	PI548485	-27.8041	PI567070C	-28.7226	PI307877	-27.7418
		PI347561	-27.9861	PI578422	-28.0768	PI561233A	-27.8213	PI80536	-27.6652	PI506766	-27.7741	PI424383	-27.6766	PI408040-2	-27.8475	PI212606	-28.073	PI506556	-27.8048	PI567137A	-28.7234	PI307875	-27.7426
		PI507791	-27.9869	PI597448B	-28.077	PI561346	-27.8214	PI89138	-27.6655	PI86146	-27.7742	PI603913D	-27.6768	PI86113S	-27.8481	PI578329C	-28.0733	PI587775	-27.805	PI603606	-28.7237	PI567150A	-27.7429
		PI507842	-27.9871	PI452432	-28.0771	PI407712	-27.8214	PI556783	-27.6656	PI507171	-27.7744	PI398935	-27.677	PI506988	-27.8481	PI458220	-28.0734	PI417497	-27.8055	PI605786A	-28.7238	PI307870A	-27.7429
		PI424003	-27.9879	PI437759	-28.0773	PI561305	-27.8219	PI507294A	-27.6657	PI417338	-27.7751	PI82263-1	-27.6771	PI509091B	-27.8482	PI506712	-28.0734	PI594564	-27.8057	PI567067A	-28.7238	PI567138	-27.7431
		PI592916	-27.988	PI507807	-28.0775	PI438182	-27.822	PI561314A	-27.6659	PI507091	-27.7753	PI424329	-27.6774	PI417307	-27.849	PI398973	-28.0737	PI644055	-27.8058	PI536637	-28.7242	PI341256B	-27.7433
		PI542402	-27.9903	PI297498B	-28.0778	PI603348A	-27.8225	PI506825	-27.6661	PI603755C	-27.7753	PI407981C	-27.6775	PI567413	-27.8491	PI506775	-28.0742	PI567393	-27.8059	PI594877	-28.7243	PI468375	-27.7435
		PI507812B	-27.9908	PI437295	-28.0781	PI548380	-27.8232	PI479717	-27.6662	PI567593A	-27.7753	PI594821A	-27.6776	PI200534	-27.8491	PI568262	-28.0744	PI587829	-27.8068	PI606431	-28.7248	PI307850B	-27.7436
		PI549051B	-27.9909	PI437233	-28.0785	PI592925	-27.8235	PI547636	-27.6666	PI507062A	-27.7755	PI83925	-27.6779	PI408011	-27.8492	PI424185	-28.0746	PI594588	-27.8068	PI615451B	-28.7249	PI307886	-27.7436
		PI561275	-27.9912	PI634813	-28.0785	PI437952	-27.8244	PI567262A	-27.6667	PI506859	-27.7755	PI416831	-27.678	PI578358	-27.8495	PI548440	-28.0747	PI200454	-27.8069	PI548462	-28.725	PI566983	-27.7437
		PI507808	-27.9918	PI437206	-28.0786	PI437428A	-27.8245	PI361116	-27.6667	PI85009-2	-27.7758	PI507460	-27.6781	PI398715	-27.8496	PI594610	-28.0747	PI548472	-27.8069	PI567085B	-28.7251	PI587965	-27.7443
		PI442031	-27.9925	PI437157	-28.079	PI437807	-27.8247	PI547453	-27.667	PI88448	-27.776	PI594233A	-27.6786	PI339988	-27.8497	PI507665	-28.0749	PI587812A	-27.807	PI417369	-28.7271	PI240826B	-27.7445
		PI437541	-27.9928	PI291311A	-28.0792	PI361115	-27.825	PI438098	-27.6673	PI83940	-27.776	PI438300	-27.6786	PI407950-2	-27.8502	PI507644	-28.0758	PI567184	-27.8086	PI417117	-28.7277	PI594552A	-27.7447
		PI347544B	-27.9934	PI361118	-28.0793	PI603356	-27.8252	PI567261B	-27.6673	PI84646	-27.7762	PI398383	-27.6788	PI407929	-27.8511	PI640433	-28.0762	PI346305	-27.8086	PI222548	-28.7281	PI307892	-27.7448
		PI417556	-27.9938	PI290129A	-28.0799	PI437886A	-27.8254	PI88777	-27.6674	PI92568	-27.7763	PI424324A	-27.679	PI438306	-27.8512	PI407104	-28.0762	PI628838	-27.8087	PI567088B	-28.7284	PI566966B	-27.7449
		PI423717	-27.9949	PI437199	-28.0801	PI548680	-27.8256	PI445796	-27.6676	PI506498	-27.7767	PI85619	-27.679	PI181544	-27.8516	PI507142	-28.0764	PI603537D	-27.8088	PI416873B	-28.7284	PI567123B	-27.7451
		PI404155A	-27.9987	PI437284	-28.0804	PI594016	-27.8259	PI92630	-27.6677	PI88799	-27.777	PI567622	-27.6793	PI407859-1	-27.8517	PI506970	-28.0767	PI208782	-27.8092	PI200509	-28.7289	PI567020B	-27.7455
		PI194632	-27.9992	PI438016A	-28.0806	PI423937	-27.8259	PI592968	-27.6686	PI507125	-27.7773	PI399022	-27.6795	PI567680	-27.8518	PI507495	-28.0769	PI407068	-27.8094	PI417568	-28.7291	PI587921	-27.7459
		PI189932	-27.9999	PI437768	-28.0809	PI437394	-27.8261	PI438131	-27.6688	PI273483B	-27.7775	PI408124D	-27.6795	PI567634	-27.8518	PI506589	-28.0775	PI587565A	-27.8094	PI567066	-28.7301	PI486220	-27.7461
		PI578343	-28.0015	PI437229	-28.081	PI437829	-27.8261	PI92576	-27.6688	PI398625	-27.7778	PI398314	-27.6796	PI612608	-27.8521	PI507514	-28.0777	PI587833	-27.8095	PI417215	-28.7303	PI307889F	-27.7464
		PI437539	-28.0017	PI437076	-28.0812	PI475831	-27.8268	PI70077	-27.6689	PI407974A	-27.7781	PI398529	-27.6796	PI340008	-27.8525	PI408085	-28.078	PI587634A	-27.8097	PI222547	-28.7305	PI307842B	-27.7469
		PI507821	-28.003	PI319537B	-28.0812	PI467317	-27.8271	PI68465	-27.6697	PI424422	-27.7785	PI548188	-27.6797	PI407936	-27.8526	PI506471	-28.0781	PI587583C	-27.8098	PI567132A	-28.7306	PI341255	-27.747
		PI603432A	-28.0041	PI437210	-28.0814	PI612711A	-27.8272	PI464901	-27.6702	PI458507	-27.7788	PI567374	-27.6798	PI567682A	-27.8527	PI628852	-28.0781	PI603640	-27.8108	PI603529	-28.7315	PI628929	-27.7477
		PI548595	-28.0073	PI476349	-28.0817	PI437167A	-27.8273	PI464914A	-27.6702	PI597482	-27.7791	PI243527	-27.6801	PI561291	-27.853	PI507009	-28.0785	PI587583D	-27.8108	PI567025A	-28.732	PI468968	-27.7478
		PI603150	-28.0073	PI438510	-28.0817	PI437967	-27.8273	PI92571	-27.6704	PI507348	-27.7794	PI379562A	-27.6802	PI567339	-27.853	PI506719	-28.0786	PI567032B	-27.8122	PI240665	-28.732	PI567095B	-27.749
		PI578342B	-28.0119	PI518705	-28.0818	PI437319	-27.8276	PI427139	-27.6706	PI556511	-27.7794	PI398843	-27.6805	PI407755	-27.853	PI603514	-28.0787	PI588017B	-27.8122	PI200452	-28.7323	PI587922A	-27.7493
		PI639559A	-28.0126	PI442033	-28.082	PI437290	-27.828	PI92582	-27.6707	PI567713A	-27.7795	PI157405	-27.6806	PI458068	-27.8533	PI80476	-28.0789	PI153681	-27.8123	PI183900	-28.7332	PI567104A	-27.75
		PI437185	-28.0138	PI361120	-28.0824	PI578421	-27.8283	PI594252A	-27.6708	PI80841	-27.7796	PI567290A	-27.6806	PI407765	-27.8535	PI507247	-28.079	PI572238	-27.8124	PI594497	-28.7336	PI417014B	-27.7501
		PI319536A	-28.0159	PI437784	-28.0826	PI437442	-27.8285	PI507516	-27.6709	PI86510	-27.7798	PI506935	-27.6809	PI304217	-27.8538	PI171437	-28.0791	PI330635	-27.8128	PI594789B	-28.7338	PI567011B	-27.7503
		PI507843	-28.0193	PI605819A	-28.0833	PI88295	-27.8297	PI391585	-27.6712	PI398726	-27.78	PI603505	-27.6813	PI509091A	-27.8539	PI230976	-28.0792	PI594888	-27.8135	PI567062	-28.7355	PI594772A	-27.7509
		PI468912	-28.0194	PI438390	-28.0836	PI567417B	-27.8298	PI438434	-27.6713	PI398751	-27.7802	PI424232A	-27.6815	PI603461	-27.8539	PI567060B	-28.0793	PI594590	-27.8142	PI594786B	-28.7356	PI434977B	-27.7511
		PI507803	-28.0218	PI437209	-28.084	PI518753	-27.8302	PI437817	-27.6716	PI398955	-27.7802	PI54600	-27.6815	PI587598A	-27.8541	PI407941B	-28.0801	PI578470	-27.8151	PI605784	-28.7371	PI594727	-27.7521
		PI424002	-28.0234	PI361119	-28.0841	PI189918	-27.8302	PI593959	-27.6718	PI417161	-27.7805	PI507158	-27.6817	PI407881	-27.8552	PI518281	-28.0801	PI476923	-27.8154	PI594835B	-28.7371	PI594718A	-27.7529
		PI507672	-28.0236	PI437999	-28.0844	PI608438	-27.8303	PI92570	-27.6719	PI507323	-27.7806	PI507320A	-27.6823	PI399122	-27.8554	FC31745	-28.0804	PI323557	-27.8154	PI274506	-28.7372	PI567047A	-27.7536
		PI442035	-28.0256	PI437526A	-28.0847	PI476348	-27.8304	PI437122	-27.6725	PI507184A	-27.7806	PI417472B	-27.6824	PI507372	-27.8558	PI507511	-28.0805	PI578332C	-27.8158	PI578455B	-28.7378	PI567022B	-27.7541
		PI464928	-28.0268	PI290144	-28.0847	PI567214B	-27.831	PI96195	-27.6728	PI595753	-27.7807	PI507047	-27.6826	PI438344	-27.8561	PI398952	-28.0806	PI641156	-27.8161	PI417566	-28.7383	PI567083C	-27.7543
		PI423988	-28.0275	PI290127	-28.0847	PI548336	-27.8317	PI548589	-27.6728	PI224272	-27.7811	PI594501B	-27.6826	PI507402	-27.8562	PI424107A	-28.081	PI617041	-27.8172	PI548489	-28.7387	PI417084B	-27.7543
		PI438141A	-28.0278	PI297525	-28.085	PI437636A	-27.8318	PI96201	-27.6728	PI567732	-27.7811	PI89769	-27.6827	PI407993	-27.8565	PI424337-2	-28.0812	PI181568	-27.8179	PI506607	-28.7388	PI307860	-27.7548
		PI437146	-28.029	PI437234	-28.0852	PI475829B	-27.8323	PI593960	-27.6734	PI592981	-27.7815	FC33243-2	-27.6829	PI398576	-27.8573	PI408083B	-28.0813	PI378691	-27.8183	PI567788	-28.7389	PI284816A	-27.7552
		PI507736	-28.0299	PI612707B	-28.0855	PI578425	-27.8328	PI561350B	-27.6735	PI504488	-27.7822	PI398701	-27.6832	PI398400	-27.8574	PI507533	-28.0813	PI594570A	-27.8183	PI438428	-28.7392	PI594517	-27.7555
		PI464866A	-28.0311	PI438457	-28.0858	PI597443	-27.8329	PI68521	-27.6736	PI79628	-27.7825	PI509083	-27.6838	PI398508	-27.8575	PI407073	-28.0815	PI507669	-27.8187	PI567091	-28.7393	PI567096	-27.7556
		PI464868A	-28.0326	PI603698A	-28.0863	PI567163	-27.8335	PI438176	-27.6737	PI437338	-27.7827	PI398720	-27.684	PI229350	-27.8576	PI407110	-28.0816	PI594511A	-27.8189	PI639571A	-28.7398	PI566967B	-27.7563
		PI445798	-28.0356	PI437583	-28.0864	PI578432B	-27.8343	PI538397	-27.6738	PI548353	-27.7832	PI181555	-27.6843	PI594008	-27.8577	PI229320	-28.0818	PI507058	-27.8199	PI507146	-28.74	PI261272C	-27.7569
		PI361072	-28.0361	PI437620	-28.0864	PI592389	-27.8345	PI88296	-27.6738	PI416868A	-27.7832	PI398847	-27.6843	PI408311-2	-27.8578	PI507215	-28.0823	PI567039	-27.8206	PI628808	-28.7405	PI306704A	-27.7569
		PI507730	-28.037	PI567212C	-28.0865	PI567156B	-27.8349	PI464894	-27.6739	PI80466-1	-27.7834	PI408019C	-27.6844	PI416982	-27.8579	PI561574	-28.0823	PI548979	-27.8208	PI507023	-28.7407	PI306702A	-27.7575
		PI423989A	-28.0387	PI438421	-28.0865	PI153313	-27.835	PI639539B	-27.6739	PI417015	-27.784	PI430595	-27.6844	PI567333B	-27.858	PI407280	-28.0823	PI588039	-27.821	PI578455A	-28.7408	PI567017B	-27.758
		PI445818B	-28.0421	PI437291	-28.0867	PI54857	-27.8353	PI297533	-27.674	PI423896	-27.7841	PI424318	-27.6845	PI399057	-27.859	PI243526	-28.0824	PI587630A	-27.8214	PI566993B	-28.7411	PI567144A	-27.7587
		PI507728	-28.0433	PI189904	-28.0872	PI506900	-27.8359	PI592956C	-27.6744	PI60296-2	-27.7846	PI398652	-27.6847	PI407759	-27.8593	PI507099	-28.0825	PI159093	-27.8217	PI567089A	-28.7413	PI587856A	-27.7595
		PI290153	-28.0452	PI445821	-28.0872	PI603388	-27.8359	PI86022	-27.6746	PI85668	-27.7849	PI423750	-27.6847	PI398663	-27.8595	PI506695	-28.0827	PI587703A	-27.8223	PI423968	-28.742	PI594546	-27.7609
		PI507725B	-28.0467	PI189944	-28.0877	PI597411A	-27.8361	PI602490	-27.6747	PI547827	-27.7853	PI86903-3	-27.6854	PI506522	-27.8599	PI424591	-28.0829	PI594512B	-27.8227	PI200516	-28.7428	PI587916C	-27.7614
		PI445804	-28.0474	PI597448C	-28.0878	PI437092	-27.8363	PI437604	-27.6748	PI549021A	-27.7853	PI423778	-27.6856	PI507081	-27.86	PI398736	-28.083	PI594811	-27.8235	PI507576	-28.7428	PI417386	-27.7618
		PI507734	-28.0509	PI437995A	-28.0879	PI597397A	-27.8364	PI594252B	-27.6751	PI479720	-27.7854	PI507387	-27.6857	PI424212	-27.86	PI507262	-28.0831	PI587894	-27.8241	PI587915C	-28.7431	PI341254	-27.7624
		PI445799	-28.0525	PI200595	-28.0881	PI437997	-27.8369	PI88355	-27.6758	PI92728	-27.7861	FC33243-1	-27.6858	PI417352	-27.86	PI424438	-28.0833	PI507654	-27.8243	PI567064A	-28.7435	PI566982	-27.7624
		PI567174A	-28.0553	PI437305	-28.0884	PI378664A	-27.8374	PI507520	-27.6758	PI88826	-27.7862	PI424217B	-27.686	PI407871	-27.8602	PI506656	-28.0834	PI407057	-27.8245	PI605779C	-28.7436	PI416825C	-27.763
		PI597450B	-28.0794	PI548320	-28.0891	PI415072	-27.8378	PI407717	-27.6759	PI424159A	-27.7867	PI157468	-27.6861	PI424480	-27.8603	PI507358	-28.0835	PI628965	-27.8247	PI476892	-28.7441	PI434973A	-27.7632
		PI437611A	-28.0805	PI479769	-28.0891	PI384469C	-27.8378	PI639546A	-27.6763	PI506574	-27.787	PI339990	-27.6862	PI398376	-27.8604	PI417563	-28.0837	PI331794	-27.8247	PI567072B	-28.7441	PI566997	-27.7634
		PI567175B	-28.0821	PI592976	-28.0891	PI603312	-27.8381	PI464899	-27.6767	PI416936	-27.787	PI424281A	-27.6864	PI407901	-27.8607	PI532437	-28.0837	PI407058	-27.8248	PI594512C	-28.7444	PI307865	-27.7635
		PI445811	-28.0928	PI297522	-28.0895	PI603360	-27.8387	PI91114	-27.6767	PI90723	-27.7872	PI398417	-27.6867	PI506474	-27.8607	PI407945	-28.0837	PI506817	-27.8248	PI441359	-28.7445	PI566968B	-27.7638
		PI507847	-28.1066	PI597403B	-28.0898	PI347550A	-27.8388	PI547490	-27.6768	PI398709	-27.7877	PI424495	-27.6867	PI507578	-27.861	PI567334	-28.084	FC31416	-27.8255	PI567133A	-28.745	PI417008	-27.7639
		PI438154	-28.1073	PI438482	-28.0904	PI424195B	-27.8396	PI68474	-27.6777	PI506982	-27.7878	PI424255B	-27.6869	PI417264	-27.8614	PI587732	-28.0841	PI605411	-27.8255	PI376845	-28.7451	PI594767A	-27.7649
				PI597403A	-28.0907	PI495832	-27.8398	PI542710	-27.6779	PI424356	-27.7879	PI407914A	-27.687	PI417466	-27.8616	PI507649	-28.0845	PI587687E	-27.8256	PI567070B	-28.7454	PI205901B	-27.766
				PI603432B	-28.0909	PI84668	-27.84	PI84683	-27.6782	PI86490-2	-27.7879	PI507396	-27.6871	PI417415	-27.8617	PI507609	-28.0848	PI407079	-27.8256	PI567082B	-28.7458	PI566968C	-27.7667
				PI507723B	-28.0911	PI613561	-27.8403	PI417174	-27.6782	PI615555	-27.7884	PI507160	-27.6872	PI424340B	-27.862	PI398460	-28.0849	PI506877	-27.826	PI587900A	-28.746	PI587919	-27.7669
				PI153317	-28.0915	PI438050B	-27.8404	PI594456B	-27.6785	PI437888B	-27.7885	PI84939	-27.6874	PI398402	-27.8621	PI407872B	-28.0851	PI86736	-27.8266	PI204334	-28.7462	PI567128A	-27.767
				PI378680C	-28.092	FC31122	-27.8404	PI615554	-27.6786	PI593258	-27.7889	PI567319A	-27.6874	PI408042	-27.8625	PI587700B	-28.0853	PI587692B	-27.8268	PI566989B	-28.7466	PI566980B	-27.7671
				PI361121	-28.0921	PI438160C	-27.8404	PI417050	-27.6789	PI437863B	-27.789	PI594682A	-27.6875	PI408208	-27.8626	PI587644	-28.0853	PI417213	-27.8269	PI567095A	-28.7469	PI567103	-27.7672
				PI153235	-28.0921	PI153310	-27.8407	PI592956B	-27.6792	PI556689	-27.789	PI567546	-27.6877	PI407990	-27.8626	PI398194	-28.0857	PI587901	-27.827	PI594879	-28.748	PI307889B	-27.7675
				PI639631	-28.0924	PI548394	-27.8409	PI437640B	-27.6792	PI70189	-27.7892	PI417231	-27.6879	PI398239	-27.8628	PI424597	-28.0859	FC33123	-27.8274	PI572237	-28.7483	PI566972	-27.7681
				PI438380	-28.093	PI436681	-27.841	PI347539A	-27.6796	PI84657	-27.7896	PI408201B	-27.6879	PI424441	-27.863	PI561391	-28.0861	PI644054	-27.8279	FC31592	-28.7487	PI459072	-27.7681
				PI522188B	-28.0931	PI548185	-27.8411	PI437331	-27.6798	PI88998-1	-27.7896	PI379560	-27.6881	PI96983	-27.8631	PI407108	-28.0865	PI567403B	-27.8284	PI587703B	-28.7492	PI566979A	-27.7681
				PI189885	-28.0932	PI189864	-27.8412	PI416830	-27.6799	PI416898	-27.7904	PI458065B	-27.6881	PI416843	-27.8631	PI408257	-28.0866	PI594805B	-27.8286	PI417342	-28.7497	PI567129	-27.7689
				PI561302A	-28.0932	PI597427B	-27.8413	PI70503	-27.6801	PI574534	-27.7906	PI614806	-27.6882	PI340021B	-27.8631	PI594515	-28.0866	PI587691	-27.8287	PI567024	-28.7498	PI567012	-27.7691
				PI290118	-28.0941	PI417296	-27.8417	PI70456	-27.6803	PI506762B	-27.7912	PI507461	-27.6883	PI548458	-27.8635	PI476918	-28.0866	PI587655	-27.8287	PI561357	-28.7504	PI567133B	-27.77
				PI438319A	-28.0942	PI592907B	-27.8418	PI88295-1	-27.6804	PI79870-2	-27.7913	PI417004	-27.6883	PI594854	-27.8638	PI506773	-28.0866	PI587879	-27.829	PI200551	-28.7517	PI215692	-27.7702
				PI370057A	-28.0945	PI548378	-27.842	PI542768	-27.6805	PI167240	-27.7916	PI634760	-27.6888	PI594775	-27.8638	PI416955	-28.0868	PI644056	-27.829	PI203403	-28.7527	PI341260B	-27.7702
				PI68722	-28.0945	PI437571	-27.8422	PI438069A	-27.6808	PI594454B	-27.7917	PI424538	-27.6888	PI398622	-27.8639	PI407969	-28.0868	PI587564C	-27.8291	PI200465	-28.7531	PI307838D	-27.771
				PI437832	-28.0948	PI153238	-27.8423	PI479723	-27.6809	PI89067	-27.7923	PI506912	-27.6889	PI398836	-27.8641	PI506585A	-28.0869	PI437668	-27.8291	PI615485	-28.7537	PI566980A	-27.7718
				PI629005	-28.095	PI437945A	-27.8424	PI438194	-27.6809	PI534645	-27.7927	PI613559C	-27.689	PI458168	-27.8642	PI507634	-28.0871	PI417318	-27.8294	PI445842	-28.7537	PI307852B	-27.7719
				PI361061B	-28.0951	PI378680D	-27.8431	PI417185	-27.681	PI84973	-27.7929	PI507445	-27.6893	PI423856	-27.8642	PI506978	-28.0877	PI241424	-27.8297	PI567069B	-28.754	PI307838E	-27.7726
				PI479768	-28.0958	PI548345	-27.8432	PI547609	-27.6812	PI568245	-27.7929	PI398680	-27.6894	PI507433	-27.8642	PI628846	-28.0877	PI587898	-27.8303	PI567123A	-28.7546	PI307896	-27.7727
				PI438158B	-28.0959	PI437277	-27.8434	PI437371	-27.6812	PI594408	-27.7934	PI408200A	-27.6895	PI424398	-27.8643	PI619615	-28.0878	PI615478	-27.8312	PI417124	-28.7547	PI567001B	-27.7731
				PI578344A	-28.0962	PI251586	-27.8437	PI547605	-27.6813	PI518716	-27.7935	PI424549B	-27.6897	PI567379C	-27.8644	PI424381	-28.0879	PI628836	-27.8314	PI605899A	-28.7549	PI307872B	-27.7739
				PI468922	-28.0962	PI561296B	-27.8437	PI438242	-27.6814	PI578473A	-27.7935	PI398384	-27.6899	PI561378	-27.8646	PI407304	-28.0884	PI381660	-27.8314	PI518286	-28.755	PI340903	-27.7739
				PI417546	-28.0963	PI438161	-27.8441	PI87631	-27.6816	PI417398	-27.7938	PI587998C	-27.6899	PI594866	-27.8649	PI506611	-28.0886	PI506737	-27.8323	PI200532	-28.7554	PI205901A	-27.774
				PI437419A	-28.0965	PI603331	-27.8442	PI634827	-27.6816	PI603661B	-27.7939	PI507222	-27.6899	PI408035	-27.8651	PI506962	-28.0888	PI594458A	-27.8325	PI200515	-28.7554	PI567002C	-27.7757
				PI438336	-28.0967	PI291324	-27.8442	PI437462B	-27.6823	PI518712	-27.7945	PI507163	-27.69	PI408186C	-27.8651	PI507558	-28.0896	PI587682B	-27.8327	PI506665	-28.7556	PI567082C	-27.7759
				PI437694	-28.0972	PI639556A	-27.8443	PI92705	-27.6824	PI340005	-27.7947	PI417135A	-27.69	PI548475	-27.8653	PI506513	-28.0896	PI165929	-27.8328	PI285091	-28.7558	PI594773	-27.7775
				PI437721A	-28.0974	PI597446	-27.8444	PI68600	-27.6829	PI416916	-27.7952	PI159923B	-27.6905	PI407940	-27.8666	PI587743	-28.0905	PI407074	-27.833	PI594839A	-28.7559	PI340902	-27.7781
				PI438016B	-28.0981	PI438193	-27.8446	PI504497	-27.683	PI506874	-27.7953	PI417207	-27.6905	PI567742B	-27.8677	PI594513	-28.0909	PI587672	-27.8331	PI603513B	-28.756	PI567115C	-27.7783
				PI437536	-28.0985	PI475830	-27.8447	PI503333	-27.6833	PI567599	-27.7953	PI424590B	-27.6905	PI408283	-27.868	PI377576	-28.0909	PI378699A	-27.8334	PI567048A	-28.7565	PI417570	-27.7784
				PI179822	-28.0985	PI518750	-27.8448	PI417029	-27.6834	PI416852	-27.7958	PI424221A	-27.6905	PI555398	-27.8681	PI594759A	-28.091	PI628890	-27.834	PI417569	-28.7567	PI307889D	-27.7802
				PI592560	-28.0992	PI438407	-27.8449	PI266807B	-27.6835	PI578486	-27.7969	PI157436	-27.6906	PI615510C	-27.8682	PI507299	-28.0911	PI594570B	-27.8351	PI603538E	-28.7568	PI567109	-27.7804
				PI297508	-28.0993	PI438465	-27.8451	PI68694	-27.6836	PI398395	-27.7977	PI458144	-27.6908	PI506805	-27.8687	PI506926	-28.092	PI323569	-27.8354	PI605764A	-28.7572	PI307864	-27.7804
				PI258384	-28.0996	PI438092	-27.8455	PI504490	-27.684	PI235339	-27.7984	PI407278	-27.6909	PI506854	-27.869	PI398592	-28.0921	PI587634B	-27.8354	PI204339	-28.7578	PI603774	-27.7806
				PI290119	-28.0996	PI437384	-27.8456	PI438261	-27.6841	PI578367	-27.7985	PI458145	-27.6909	PI458070C	-27.8691	PI506605	-28.0923	PI594498B	-27.8359	PI605778A	-28.7582	PI307900	-27.7812
				PI297520	-28.0996	PI507709	-27.8461	PI437836	-27.6841	PI548326	-27.7986	PI408066A	-27.6916	PI507032	-27.8691	PI587596A	-28.0923	PI594707	-27.8362	PI587587B	-28.7598	PI567112	-27.7815
				PI438373	-28.0998	PI437895A	-27.8469	PI88357	-27.6842	PI416853	-27.7988	PI597475A	-27.6918	PI398809	-27.8696	PI165672	-28.0924	PI603652	-27.837	PI587778	-28.7604	PI594849	-27.7824
				PI597448D	-28.1001	PI561304B	-27.847	PI639555C	-27.6844	PI567249	-27.799	PI393540	-27.6918	PI587718	-27.8698	PI506644	-28.0924	PI587739A	-27.8375	PI587780	-28.7606	PI567033B	-27.7825
				PI567157A	-28.1001	PI437436A	-27.8471	PI79602	-27.6846	PI89134	-27.7991	PI398221	-27.6918	PI417166	-27.8698	PI507478	-28.0929	PI323560	-27.8376	PI566961	-28.7608	PI205902	-27.7827
				PI153240	-28.1002	PI437847A	-27.8472	PI437602	-27.6852	PI253660B	-27.7991	PI123577B	-27.692	PI424510	-27.8702	PI424444B	-28.0932	PI476878	-27.8377	PI393565B	-28.7611	PI594566	-27.7831
				PI437266	-28.1006	PI603379	-27.8473	PI437364	-27.6856	PI90463	-27.7993	PI407981A	-27.692	PI561287B	-27.8705	PI407868C	-28.0933	PI603737A	-27.838	PI200523	-28.7612	PI240670	-27.7837
				PI438392	-28.1006	PI290128	-27.8474	PI68676	-27.6857	PI437877C	-27.7996	PI83945-4	-27.6921	PI603619	-27.8705	PI408340	-28.0934	PI605781E	-27.838	PI587777	-28.7613	PI567080	-27.7839
				PI437189A	-28.1008	PI437888A	-27.8477	PI417030	-27.6857	PI89009	-27.8002	PI407892C	-27.6924	PI416761	-27.8706	PI605871C	-28.0936	PI594519	-27.838	PI567054B	-28.7613	PI285097	-27.7841
				PI578482C	-28.1009	PI561337	-27.8481	PI85340	-27.6857	PI86449-2	-27.8004	PI458171A	-27.6925	PI458150A	-27.8707	PI548985	-28.0944	PI628849	-27.8391	PI507040	-28.7625	PI341244B	-27.7842
				PI437288	-28.1009	PI639630B	-27.8484	PI506711A	-27.6859	PI438287	-27.8006	PI507148	-27.6927	PI509106	-27.871	PI518296	-28.0946	PI166105	-27.8401	PI587875	-28.7632	PI566974	-27.7851
				PI153209	-28.101	PI227325	-27.8485	PI603433A	-27.6861	PI479741	-27.8009	PI507271	-27.6927	PI603714	-27.8714	PI506653	-28.0948	PI597471A	-27.8411	PI429328	-28.7633	PI307873D	-27.7859
				PI323586C	-28.1011	PI507697	-27.8487	PI504498	-27.6863	PI86053	-27.8021	PI458086	-27.6929	PI407750	-27.8715	PI416925	-28.0949	PI587765	-27.8419	PI587874	-28.7634	PI417084A	-27.7868
				PI372402	-28.1013	PI417076	-27.8495	PI438167	-27.6865	PI416902	-27.8022	PI87622	-27.6929	PI408219	-27.8715	PI533604	-28.0951	PI507010	-27.8425	PI486332	-28.7651	PI567003B	-27.787
				PI437750	-28.1014	PI597440B	-27.8496	PI297544	-27.6865	PI614154	-27.8025	PI200536	-27.693	PI458146	-27.8718	PI507342	-28.0952	PI378699B	-27.8425	PI567231	-28.7653	PI594746	-27.7871
				PI290116A	-28.1015	PI417549	-27.8497	PI612748	-27.6865	PI532448	-27.8026	PI407886	-27.6931	PI561290	-27.8722	PI507506	-28.0953	PI603595	-27.8427	PI441355	-28.7655	PI567128B	-27.7883
				PI437223A	-28.1016	PI437878A	-27.8497	PI506930	-27.6868	PI567261E	-27.8026	PI424244	-27.6932	PI567310B	-27.8725	PI219698	-28.0953	PI200491	-27.8431	PI605894	-28.7658	PI567125	-27.7883
				PI603712	-28.1021	PI438181B	-27.8498	PI416941	-27.6868	PI88306-1	-27.8027	PI423863B	-27.6934	PI417465	-27.8728	PI506484	-28.0953	PI588001	-27.8432	PI200474	-28.7662	PI567115B	-27.7886
				PI437254	-28.1021	PI437152	-27.8501	PI547437	-27.6869	PI81761	-27.8028	PI416769C	-27.6934	PI567657	-27.8729	PI423969	-28.0954	PI587996C	-27.8435	PI567097B	-28.7663	PI567117B	-27.7887
				PI227323	-28.1021	PI467311E	-27.8503	PI437120	-27.6869	PI506581A	-27.8029	PI408016A	-27.6934	PI506752	-27.873	PI587554	-28.0955	PI594493	-27.844	PI567086A	-28.7666	PI567074B	-27.7888
				PI297499	-28.1022	PI437436B	-27.8504	PI540552	-27.687	PI614832	-27.8032	PI417086B	-27.6935	PI632935A	-27.8731	PI603525	-28.0956	PI587707	-27.8443	PI605764B	-28.7667	PI615477	-27.7891
				PI597652	-28.1022	PI468378	-27.8507	PI437777	-27.6871	PI88350	-27.8033	PI603676	-27.6936	PI578488A	-27.8732	PI416885	-28.0959	PI587685	-27.8449	PI374178	-28.7671	PI567142	-27.7897
				PI407386B	-28.1028	PI479759	-27.8508	PI556729	-27.6872	PI68560	-27.8033	PI507286B	-27.6937	PI423726	-27.8736	PI628924	-28.0962	PI407116	-27.8457	PI230972	-28.7679	PI588047	-27.7898
				PI423990B	-28.103	PI415073A	-27.8512	PI68587	-27.6875	PI86482-1	-27.8038	PI416879	-27.6938	PI567308	-27.8738	PI567185	-28.0964	PI518722	-27.8458	PI567124	-28.768	PI594755	-27.7898
				PI437615B	-28.103	PI437445	-27.8512	PI548578	-27.6875	PI398637	-27.8039	PI458142	-27.6938	PI398365	-27.8742	PI494851	-28.0966	FC31737	-27.8462	PI164885	-28.7691	PI594527	-27.7902
				PI248399	-28.1034	PI597431	-27.8513	PI603363A	-27.6876	PI567618A	-27.8045	PI603543C	-27.6939	PI567411	-27.8744	PI597477	-28.0966	PI594770A	-27.847	PI407769	-28.7691	PI341253	-27.7905
				PI437286	-28.1034	PI291294	-27.8514	PI548248	-27.6879	PI606439	-27.8045	PI507436	-27.6939	PI506924	-27.8746	PI407105	-28.0967	PI587899	-27.8473	PI594470B	-28.7692	PI567147C	-27.7917
				PI612740	-28.1034	PI437533B	-27.852	PI518711	-27.688	PI567592	-27.8047	PI458234	-27.6942	PI442009B	-27.8746	PI507208	-28.0967	PI632652	-27.8475	PI594512D	-28.7695	PI323278	-27.7919
				PI437292A	-28.1037	PI437782	-27.8521	PI438168	-27.6881	PI476887	-27.805	PI424299B	-27.6943	PI593999A	-27.8748	PI507140	-28.0968	FC31744	-27.8476	PI174860	-28.7697	PI567127B	-27.7933
				PI378674B	-28.104	PI437366	-27.8526	PI68661	-27.6883	PI89117	-27.8052	PI458065A	-27.6944	PI476895	-27.8752	PI407086	-28.0969	PI507059	-27.8477	PI605761	-28.7701	PI434980B	-27.7936
				PI424197	-28.1043	PI437156C	-27.8532	PI438383	-27.6884	PI615481	-27.8052	PI417371	-27.695	PI567346	-27.8756	PI507045	-28.097	PI407069	-27.848	PI222550	-28.7701	PI307893	-27.7942
				PI437264	-28.1049	PI437972	-27.8538	PI578402	-27.6884	PI88445	-27.8059	PI407992	-27.695	PI398462	-27.8762	PI476910	-28.0978	PI417115	-27.8495	PI209577	-28.7704	PI567102A	-27.7942
				PI437072	-28.1052	PI200594	-27.8539	PI103414	-27.6885	PI88349	-27.806	PI458148	-27.695	PI506961	-27.8762	PI507011	-28.0985	PI587618B	-27.8495	PI567134	-28.7711	PI567054C	-27.7956
				PI438155	-28.1055	PI438049	-27.8539	PI189929	-27.6886	PI86502	-27.806	PI398912	-27.6951	PI408282	-27.8763	PI506514	-28.0987	PI587677	-27.8509	PI567069A	-28.772	PI566988B	-27.7959
				PI631437	-28.1056	PI417513B	-27.854	PI522191	-27.6888	PI437684	-27.8061	PI84908-1	-27.6953	PI398991	-27.8763	PI507470	-28.099	PI644057	-27.8526	PI594868	-28.7728	PI587917	-27.7964
				PI291321	-28.1056	PI437857B	-27.8542	PI417355A	-27.6888	PI86456	-27.8064	PI398700	-27.6953	PI398331	-27.8769	PI407099	-28.0991	PI594548	-27.8529	PI605760	-28.7739	PI594848	-27.7985
				PI184047	-28.106	PI437167B	-27.8543	PI603668B	-27.6888	PI613559B	-27.8064	PI509547	-27.6954	PI506487	-27.877	PI628862	-28.0992	PI597471E	-27.8532	PI239235	-28.7744	PI323566	-27.7987
				PI445795	-28.1063	PI538388	-27.8547	PI227324	-27.6889	PI79848-1	-27.8067	PI408069	-27.6954	PI91159S	-27.8772	PI507357	-28.0994	PI323574	-27.8545	PI605754	-28.775	PI566986	-27.7996
				PI634876	-28.1064	PI253658C	-27.8549	PI437970	-27.6892	PI408128	-27.8069	PI424217A	-27.6957	PI417494	-27.8773	PI476925	-28.0995	PI587694	-27.8579	PI605786D	-28.7753	PI471904	-27.7997
				PI437599	-28.1065	PI437978	-27.8556	PI68713	-27.6893	PI79835	-27.8069	PI567583C	-27.6957	PI416899	-27.8773	PI408169C	-28.0998	PI548469	-27.8585	PI587771	-28.7757	PI567118B	-27.8006
				PI548379	-28.1067	PI437533A	-27.8557	PI91109	-27.6897	PI518287	-27.8071	PI408259A	-27.6957	PI339978	-27.8773	PI507640	-28.0998	PI594004B	-27.8589	PI567116A	-28.7761	PI594728B	-27.802
				PI437611B	-28.1069	PI438423	-27.8557	PI603414	-27.6903	PI86142	-27.8074	PI417305	-27.6958	PI567401	-27.8775	PI506776	-28.0998	PI594832B	-27.8596	PI578454	-28.7762	PI567041B	-27.8078
				PI437560	-28.107	PI437492	-27.8558	PI438227	-27.6907	PI91152	-27.8075	PI424549A	-27.6959	PI407753	-27.8779	PI506867	-28.0999	PI587641B	-27.8597	PI205903	-28.7763	PI566990B	-27.8079
				PI522192A	-28.1072	PI407701	-27.8558	PI567525	-27.6907	PI610670	-27.8076	PI91153-7	-27.696	PI423761	-27.8779	PI606418A	-28.1	PI628885	-27.8605	PI566975	-28.7764	PI594837B	-27.8083
				PI437564	-28.1074	PI503337	-27.8559	PI437865	-27.6916	PI417324A	-27.8084	PI603407	-27.696	PI605834B	-27.8782	PI553050	-28.1003	PI594547	-27.8611	PI567256	-28.7765	PI587922B	-27.8091
				PI342619A	-28.1075	PI445828	-27.8559	PI567512A	-27.6916	PI89130	-27.8085	PI398431	-27.6961	PI567682B	-27.8783	PI458305	-28.1005	PI594562A	-27.862	PI587627C	-28.7771	PI423961A	-27.8112
				PI437292B	-28.1078	PI603546A	-27.8559	PI538387	-27.6917	PI548276	-27.8087	PI87632	-27.6964	PI588011A	-27.8784	PI398769	-28.1008	PI224273	-27.8624	PI548447	-28.7773	PI215690	-27.8114
				PI522230A	-28.108	PI437981	-27.8561	PI68461-1	-27.6918	PI437459	-27.8088	PI424403	-27.6966	PI408167B	-27.8784	PI564261	-28.1008	PI628815	-27.8625	PI245008	-28.7777	PI567137B	-27.812
				PI291325	-28.1081	PI437858	-27.8568	PI506710	-27.692	PI567486B	-27.809	PI548598	-27.6967	PI399111	-27.8785	PI506708	-28.1012	PI587853	-27.8625	PI567098A	-28.7784	PI567005A	-27.8128
				PI153246	-28.1083	PI597407A	-27.857	PI89006-2	-27.6921	PI507147	-27.8091	PI567605	-27.6968	PI417068	-27.8786	PI200502	-28.1012	PI594751C	-27.8627	PI587926	-28.7786	PI341260A	-27.8128
				PI578389	-28.1083	PI548249	-27.8574	PI423941	-27.6921	PI79760	-27.8093	PI458277	-27.6968	PI407756	-27.8786	PI587584	-28.1014	FC31927	-27.863	PI381657	-28.7787	PI307837	-27.8129
				PI468904	-28.1084	PI436682	-27.8575	PI612731	-27.6922	PI89061N	-27.8095	PI424211	-27.6969	PI594397B	-27.8787	PI507310	-28.1015	PI587567A	-27.8639	PI205907	-28.779	PI567090	-27.813
				PI437549	-28.1085	PI378676B	-27.8579	PI603464	-27.6923	PI92643	-27.8096	PI424486	-27.697	PI603720	-27.8787	PI468131	-28.1019	PI603605	-27.8644	PI594786A	-28.7793	PI567106B	-27.8135
				PI437735	-28.1085	PI437094	-27.8581	PI567262E	-27.6925	PI88886	-27.8104	PI82315	-27.6971	PI398892	-27.8788	PI506768	-28.1029	PI407076	-27.8645	PI587551	-28.7802	PI341261	-27.8143
				PI437208	-28.1086	PI603323	-27.8584	PI417436	-27.6927	PI538381	-27.8105	PI506852	-27.6972	PI407856	-27.8788	PI507306	-28.1041	PI644059	-27.8648	PI566999C	-28.7803	PI594728A	-27.8149
				PI424198	-28.109	PI464923	-27.8584	PI68748	-27.693	PI424366	-27.8108	PI588025	-27.6973	PI408166C	-27.8788	PI399104	-28.1045	PI587618D	-27.8652	PI605778B	-28.7804	PI567107B	-27.8149
				PI437239	-28.1091	PI438504A	-27.8585	PI92596	-27.6935	PI88789	-27.8111	PI408184A	-27.6973	PI84949	-27.8792	PI507452	-28.1046	PI165947	-27.8652	PI566989C	-28.7807	PI566985C	-27.815
				PI323586A	-28.1093	PI438055B	-27.8587	PI438139	-27.6936	PI424408	-27.8117	PI398772	-27.6974	PI594659C	-27.8793	PI416970	-28.1051	PI424131	-27.866	PI165674	-28.7809	PI603708	-27.8152
				PI437582	-28.1097	PI548561	-27.8588	PI86443	-27.6937	PI596407	-27.8117	PI59849	-27.6975	PI398500	-27.8794	PI424419	-28.1051	PI587741	-27.8665	PI628906	-28.781	PI215691	-27.8157
				PI437598A	-28.1097	PI567214A	-27.8588	PI597441	-27.6939	PI603911A	-27.8118	PI398964	-27.698	PI416811	-27.8795	PI507499	-28.1056	PI506793	-27.8669	PI205911	-28.7812	PI567139A	-27.8164
				PI361097B	-28.1099	PI594902	-27.8594	PI437087	-27.6942	PI567251	-27.812	PI587989B	-27.6981	PI587975	-27.8797	PI424103B	-28.1057	PI603741B	-27.868	PI259543	-28.7812	PI284816B	-27.8165
				PI639630A	-28.11	PI567217B	-27.8596	PI283334	-27.6943	PI424570	-27.8121	PI424532	-27.6982	PI408323	-27.8804	PI507037	-28.1057	PI548661	-27.8693	PI567093B	-28.7815	PI594769	-27.8178
				PI594261	-28.1103	PI437573A	-27.8596	PI88351	-27.6944	PI417192	-27.8122	PI597475B	-27.6996	PI408098	-27.8805	PI506664	-28.1058	PI555453	-27.8694	PI376843	-28.7818	PI567035C	-27.8184
				PI438404	-28.1104	PI561239	-27.8597	PI80469	-27.6944	PI86026-1	-27.8123	PI567571	-27.6997	PI417581	-27.8808	PI559371	-28.1059	PI200449	-27.8694	PI567001A	-28.7823	PI322691	-27.8205
				PI437244	-28.1105	PI467346	-27.8598	PI384474	-27.6945	PI91750	-27.8123	PI603405B	-27.6997	PI506757	-27.8808	PI407115	-28.106	PI587552	-27.8703	PI567035B	-28.7825	PI307851B	-27.8218
				PI512323	-28.1109	PI467311D	-27.8598	PI507349	-27.6945	PI60272	-27.8127	PI594395	-27.6998	PI632644	-27.881	PI507012	-28.1066	PI507629	-27.8705	PI605763	-28.7826	PI567135B	-27.8237
				PI437148	-28.111	PI603329	-27.8602	PI416986	-27.6947	PI458233	-27.8129	PI274209	-27.7	PI567382B	-27.8812	PI398648	-28.1067	FC31689	-27.8712	PI567056B	-28.7831	PI567140A	-27.8237
				PI578415	-28.111	PI437979	-27.8603	PI417268	-27.6948	PI200458	-27.813	PI417086A	-27.7	PI407953	-27.8816	PI603615B	-28.1067	PI587830A	-27.8712	PI224268	-28.7832	PI307879	-27.8244
				PI437503	-28.111	PI407705	-27.8604	PI415073B	-27.695	PI407746	-27.8136	PI458188	-27.7002	PI458126	-27.8817	PI368037	-28.1068	PI587562	-27.8712	PI506680	-28.7834	PI307863	-27.8249
				PI638511	-28.1111	PI578503	-27.8608	PI567261D	-27.6952	FC31684	-27.8137	PI200460	-27.7002	PI423855	-27.8818	PI506984	-28.1068	PI587687D	-27.8713	PI567042	-28.785	PI340898A	-27.8251
				PI437082	-28.1113	PI603330	-27.8609	PI507696B	-27.6952	PI548304	-27.814	PI82210	-27.7003	PI567355A	-27.8823	PI398824	-28.1069	PI378690	-27.8726	PI603537C	-28.7856	PI340901	-27.8252
				PI417552	-28.1118	PI417521	-27.861	PI416904B	-27.6954	PI506596	-27.8143	FC19979-7	-27.7003	PI408144	-27.8823	PI417375	-28.107	PI587812B	-27.8729	PI259539	-28.7876	PI594822	-27.8266
				PI437742	-28.112	PI562374	-27.8612	PI547540	-27.6962	PI567485	-27.8146	PI508296D	-27.7003	PI408221C	-27.8823	PI417223	-28.1073	PI594510A	-27.873	PI587748	-28.7883	PI567006B	-27.8275
				PI417548	-28.112	PI437990	-27.8612	PI68622	-27.6967	PI479735	-27.8147	PI458179	-27.7004	FC31918	-27.8823	PI506622	-28.1074	PI417496	-27.8731	PI567055	-28.7885	PI567015	-27.8281
				PI437910B	-28.1123	PI597405B	-27.8618	PI437876	-27.6971	PI603675	-27.815	PI424232B	-27.7005	PI398977	-27.8826	PI506742	-28.108	PI468972	-27.8736	PI603770	-28.7887	PI587914A	-27.8285
				PI438397	-28.1123	PI561317	-27.8618	PI607385	-27.6972	PI567583B	-27.8151	PI408271	-27.7007	PI417259	-27.8828	PI506965	-28.1081	PI587660A	-27.8737	PI208784	-28.7888	PI587914B	-27.8296
				PI437775	-28.1123	PI437559	-27.8618	PI248396	-27.6973	PI340041	-27.8152	PI562565	-27.7009	PI60296	-27.8829	PI587687B	-28.1085	PI587767A	-27.8738	PI417149	-28.7889	PI567135A	-27.8307
				PI508083	-28.1124	PI438339B	-27.8621	PI423948A	-27.6974	PI605743A	-27.8154	PI417431	-27.701	PI587984A	-27.8834	PI506948	-28.1086	PI423911	-27.8739	PI605757	-28.7901	PI566971B	-27.831
				PI437245	-28.1127	PI437987	-27.8622	PI416752	-27.6979	PI70528	-27.8156	PI187150	-27.7012	PI476889	-27.8835	PI593986	-28.1086	PI587747	-27.8743	PI594865	-28.7902	PI567106C	-27.8313
				PI597448A	-28.1129	PI603324B	-27.8622	PI470225	-27.6979	PI80845-1	-27.8158	PI615510A	-27.7013	PI416792	-27.8835	PI605786B	-28.1086	PI615438	-27.8744	PI587597C	-28.7903	PI340900B	-27.8316
				PI597425	-28.1133	PI561354	-27.8623	PI556929	-27.6983	PI398638	-27.816	PI458169B	-27.7016	PI615509A	-27.8836	PI423925	-28.1091	PI468969	-27.8746	PI535807	-28.7905	PI306702C	-27.8317
				PI437344A	-28.1134	PI436683	-27.8624	PI417142	-27.6984	PI458117	-27.8171	PI408222A	-27.7017	PI408153	-27.884	PI507340	-28.1092	PI594471E	-27.8747	PI566977B	-28.7906	PI341256A	-27.8319
				PI567598A	-28.1135	PI437168B	-27.8627	PI427088G	-27.6985	PI438252C	-27.8173	PI567536	-27.7017	PI587985B	-27.8841	PI606377	-28.1093	PI497967	-27.8747	PI605906	-28.7912	PI323577	-27.8331
				PI437257	-28.1136	PI603305	-27.8628	PI79846	-27.6986	PI567574A	-27.8174	PI88811	-27.7018	PI567299A	-27.8842	PI593989	-28.1094	PI200464	-27.8754	PI148259	-28.7913	PI567110B	-27.8338
				PI153251	-28.1139	PI438065	-27.8629	PI404171	-27.6988	PI458052	-27.8175	PI594670D	-27.7018	PI587819	-27.8844	PI407075	-28.1098	PI588023A	-27.8757	PI548444	-28.7916	PI566987B	-27.8341
				PI445827B	-28.114	PI438172	-27.8629	PI506480	-27.6993	PI476922	-27.8176	PI246368	-27.7018	PI407880	-27.8845	PI507326	-28.1099	PI423923	-27.8764	PI566978	-28.7921	PI567047B	-27.8341
				PI347545	-28.1141	PI437294B	-27.8631	PI574478A	-27.6993	PI437776	-27.8177	PI417171	-27.7019	PI407916	-27.8848	PI506772	-28.1099	PI256376	-27.8768	PI612157	-28.7925	PI594718B	-27.8343
				PI437996B	-28.1143	PI548370	-27.8634	PI88307	-27.6998	PI588050A	-27.8177	PI424302	-27.702	PI398573	-27.885	PI605781A	-28.11	PI378686A	-27.8783	PI567088A	-28.7926	PI587950	-27.8347
				PI154192	-28.1144	PI438493	-27.8636	PI507164	-27.6999	PI504481	-27.8178	PI83868	-27.702	PI458058	-27.8851	PI507044	-28.1101	PI605876C	-27.8785	PI468965	-28.7929	PI587918	-27.8347
				PI437529	-28.1147	PI438166B	-27.8636	PI291295	-27.7001	PI84619	-27.8179	PI398247	-27.7021	PI506535	-27.8856	PI407094	-28.1101	PI561383	-27.8798	PI587889	-28.7929	PI567018	-27.8372
				PI417557	-28.1148	PI200593	-27.8644	PI437882B	-27.7001	PI468408A	-27.8179	PI417457	-27.7021	PI407890-1	-27.8857	PI567188	-28.1105	PI507632	-27.8811	PI567070A	-28.7935	PI497969	-27.838
				PI437527	-28.1149	PI437821	-27.8648	PI417148	-27.7004	PI398641	-27.8185	PI424569B	-27.7021	PI408285C	-27.8859	PI507192	-28.1106	PI594512A	-27.8817	PI416819A	-28.7937	PI567141	-27.8397
				PI189965	-28.1149	PI437892	-27.8648	PI437375B	-27.7006	PI423814B	-27.8191	PI605872	-27.7024	PI408121	-27.886	PI632749	-28.1122	PI594511B	-27.8821	PI283328	-28.7942	PI567108C	-27.8415
				PI189939	-28.115	PI437150	-27.8649	PI417384	-27.7007	PI605745A	-27.8191	PI398549	-27.7024	PI227159	-27.8861	PI399041	-28.1123	PI346300	-27.8854	PI594536	-28.7947	PI567058C	-27.8419
				PI257434	-28.1159	PI437411	-27.865	PI92633	-27.7008	PI339977	-27.8199	PI603599B	-27.7026	PI612613	-27.8863	PI476885	-28.1123	PI594802C	-27.8857	PI588019A	-28.7951	PI340898B	-27.8424
				PI437149	-28.1163	PI253658A	-27.8652	PI567258	-27.701	PI437894	-27.8199	PI398267	-27.703	PI508294	-27.8865	PI507102	-28.1123	PI165675	-27.8866	PI423963	-28.7953	PI566969	-27.8425
				PI295947	-28.1164	PI438276	-27.8653	PI290130	-27.7012	PI398710	-27.8205	PI398278	-27.7031	PI417390	-27.8866	PI567405	-28.1124	PI507207	-27.8868	PI615518	-28.7955	PI341247	-27.8429
				PI437109A	-28.1164	PI467336	-27.8662	PI372416B	-27.7013	PI84987A	-27.8208	PI424498	-27.7031	PI423772	-27.8867	PI593984	-28.113	PI587681	-27.8881	PI594540	-28.7964	PI566970B	-27.8503
				PI437158	-28.1167	PI84686	-27.8664	PI437610B	-27.7017	PI634758	-27.8212	PI548343	-27.7032	PI398629	-27.8869	PI548457	-28.113	PI224269	-27.8887	PI594738B	-28.7964	PI567040	-27.8521
				PI438318	-28.1167	PI437847B	-27.8668	PI92598	-27.7027	PI398639	-27.8213	PI398258	-27.7033	PI398632	-27.8869	PI567282B	-28.1131	PI567403A	-27.8889	PI181698	-28.7968	PI340899	-27.8533
				PI578501	-28.1169	PI407726	-27.8669	PI561322	-27.7032	PI507530	-27.8219	PI506523	-27.7037	PI408024	-27.8869	PI593990	-28.1131	PI632940	-27.8902	PI587862A	-28.7973	PI495016	-27.8534
				FC30692	-28.1169	PI437373	-27.867	PI547416	-27.7035	PI398957	-27.8219	PI398698	-27.7037	PI408297	-27.887	PI587658B	-28.1132	PI632943B	-27.8908	PI567089B	-28.7978	PI205910	-27.8577
				PI342619B	-28.1171	PI437608	-27.8671	PI437089	-27.7036	PI506837	-27.8226	PI424274A	-27.704	PI398974	-27.8871	PI408318B	-28.1132	PI594475A	-27.891	PI587587A	-28.7984	PI567010B	-27.8584
				PI361085B	-28.1172	PI612732	-27.8671	PI437340B	-27.7036	PI561300B	-27.8232	PI458169A	-27.704	PI423742	-27.8873	PI507504	-28.1134	PI587658A	-27.8918	PI628894	-28.7986	PI587924	-27.8619
				PI437413	-28.118	PI592977	-27.8672	PI54608	-27.7037	PI85456	-27.8238	PI486354A	-27.704	PI632950	-27.8874	FC31935	-28.1139	PI548448	-27.8921	PI205914	-28.7998	PI594768	-27.8628
				PI603426E	-28.1184	PI437425	-27.8672	PI547423	-27.7038	PI68494	-27.8242	PI594608A	-27.7041	PI408313	-27.8874	PI507617	-28.114	PI628962	-27.8929	PI603641	-28.7999	PI567146A	-27.8648
				PI153259	-28.1186	PI438121	-27.8673	PI578492	-27.704	PI458189B	-27.8245	PI398994	-27.7044	PI407855	-27.8875	PI507219	-28.1141	PI615462	-27.8934	PI567031B	-28.8002	PI567019	-27.8696
				FC30683	-28.1186	PI467311B	-27.8675	PI86038	-27.704	PI80844-2	-27.8245	PI507339	-27.7047	PI398353	-27.8879	PI594591A	-28.1141	PI567148	-27.8936	PI594770B	-28.8004	PI567122D	-27.871
				PI347565B	-28.1186	PI593967	-27.8676	PI69996	-27.7041	PI340021A	-27.8247	PI90245	-27.7048	PI408286	-27.8879	PI398628	-28.1143	PI587883B	-27.8941	PI567087A	-28.8012	PI587916B	-27.8715
				PI437665	-28.1186	PI437105B	-27.8682	PI574478C	-27.7041	PI614153	-27.8251	PI229316	-27.7051	PI89154S	-27.888	PI423762	-28.1145	PI324187A	-27.8943	PI639573	-28.802	PI567145C	-27.8742
				PI437557	-28.1187	PI550740	-27.8684	PI253650B	-27.7049	PI398859	-27.8252	PI248513	-27.7052	PI567379B	-27.8881	PI506540	-28.1146	PI587867	-27.8944	PI285094	-28.8022	PI567139B	-27.8752
				PI438068	-28.1193	PI437327	-27.8685	PI417020	-27.705	PI507184B	-27.8256	PI417065	-27.7054	PI506565	-27.8881	PI424164B	-28.1153	FC30967	-27.8945	PI374157	-28.8026	PI306702B	-27.8788
				PI578371	-28.1195	PI603327	-27.8685	PI506562	-27.7051	PI88806	-27.8258	PI633983	-27.7055	PI398285	-27.8882	PI587572A	-28.1155	PI468970	-27.895	PI417501	-28.8037	PI567140B	-27.8827
				PI437265D	-28.1195	PI578401C	-27.8686	PI547429	-27.7052	PI88291	-27.8259	PI339981	-27.7056	PI407887	-27.8883	PI567377B	-28.1157	PI587613	-27.8952	PI219653	-28.8041	PI567122C	-27.8828
				PI437590	-28.1195	PI438053	-27.8689	PI567481	-27.7054	PI464940	-27.8264	PI605832B	-27.7056	PI424448	-27.8885	PI593985	-28.1158	PI603631	-27.8956	PI205915	-28.8046	PI487431	-27.8836
				PI361058	-28.12	PI479758	-27.869	PI437592	-27.7054	PI423798A	-27.8264	PI408295B	-27.7057	PI458028	-27.8889	PI476934	-28.116	PI578332B	-27.8958	PI587862B	-28.8056	PI567238	-27.8844
				PI639529B	-28.1201	PI71161	-27.8701	PI70036	-27.7055	PI181535	-27.8265	PI424492	-27.7058	PI398585	-27.8893	PI518297	-28.1161	PI603630	-27.8963	PI506889	-28.8058	PI567007C	-27.8859
				PI437659	-28.1205	PI438038	-27.8701	PI507155	-27.7057	PI399043	-27.8266	PI458266	-27.7063	PI602451	-27.8896	PI507382	-28.1161	PI587670B	-27.8966	PI594510B	-28.8059	PI594837A	-27.887
				PI437194	-28.1206	PI88804	-27.8702	PI578364	-27.7059	PI567262C	-27.8267	PI506652	-27.7066	PI416765	-27.8898	PI424434	-28.1161	PI587568A	-27.8967	PI594522	-28.8066	PI471900	-27.8871
				PI153261	-28.1207	PI437951	-27.8706	PI594550	-27.7059	FC4007B	-27.8267	PI458287	-27.7067	PI506583	-27.8898	PI587595A	-28.1162	PI542972	-27.8969	PI639565	-28.8066	PI567083B	-27.8936
				PI437764	-28.121	PI437161	-27.8714	PI561316	-27.7059	PI408270A	-27.8275	PI424305	-27.7069	PI507437	-27.8902	PI506612	-28.1163	PI171445	-27.8974	PI548443	-28.8066	PI567146B	-27.8999
				PI290114	-28.1212	PI438334A	-27.8715	PI437973	-27.7059	PI398227	-27.8278	PI408264	-27.7072	PI417491	-27.8902	PI416975	-28.1164	PI587756	-27.8976	PI566976	-28.8068	PI567008	-27.9044
				PI437225	-28.1213	PI548681	-27.8716	PI93565	-27.7065	PI82232	-27.8278	PI424565	-27.7072	PI506729	-27.8905	PI587972	-28.1165	PI603634	-27.8982	PI567111	-28.8082	PI594840	-27.91
				PI437646A	-28.1213	PI467322A	-27.8717	PI181541	-27.7067	PI424550	-27.8278	PI547441	-27.7073	PI423847	-27.8906	PI587638	-28.1166	PI588017C	-27.8983	PI518288	-28.8088	PI487429	-27.911
				PI361060	-28.1214	PI438143	-27.8718	PI479725A	-27.707	PI424423	-27.8279	PI398940	-27.7073	PI507305	-27.8906	PI407067	-28.1172	PI476927	-27.8995	PI587811B	-28.8092	PI374192A	-27.9121
				PI361056	-28.1216	PI467311A	-27.872	PI603364	-27.7071	PI229345	-27.828	PI567318	-27.7075	PI423924	-27.8907	PI605793	-28.1172	PI587583A	-27.8995	PI603775A	-28.8107	PI494752	-27.9142
				PI438395	-28.122	PI548536	-27.8721	PI93559	-27.7072	PI594878	-27.8282	PI603725	-27.7076	PI548460	-27.891	PI506740	-28.1172	PI200477	-27.8996	PI374184	-28.8108	PI567102B	-27.9144
				PI548539	-28.1225	PI437329	-27.8723	PI68530	-27.7073	PI253653A	-27.8284	PI398442	-27.7076	PI408055D	-27.891	PI438431	-28.1173	PI567410A	-27.8996	PI548497	-28.8112	PI567041D	-27.9205
				PI437579	-28.1225	PI91732-1	-27.8724	PI603152	-27.7077	PI594689	-27.8285	PI398357	-27.7077	PI593994	-27.8916	PI587657	-28.1176	PI594302	-27.8999	PI628824	-28.8117	PI567005B	-27.9288
				PI548389	-28.1225	PI437723	-27.8724	PI578369	-27.7079	PI506527	-27.8289	PI594693A	-27.7078	PI587646	-27.8916	PI171443	-28.1177	PI476926	-27.9007	PI205913	-28.8127	PI566970A	-27.9303
				PI438267	-28.1232	PI378671	-27.8725	PI438235	-27.708	PI548213	-27.8289	PI424485	-27.7078	PI424251B	-27.8919	PI633424	-28.1181	PI587680	-27.9015	PI486330	-28.8128	PI567048B	-28.0202
				PI437507	-28.1233	PI507701	-27.8726	PI548553	-27.7082	PI424382	-27.8293	PI86091-1	-27.7078	PI458278B	-27.892	PI506952	-28.1182	PI548455	-27.9016	PI175176	-28.8134	PI416900	-28.0411
				PI378680B	-28.1234	PI438269	-27.8726	PI548245	-27.7084	PI561321	-27.8294	PI424558A	-27.7079	PI507186	-27.8921	PI398254	-28.1184	PI174865	-27.902	PI374169	-28.8136	PI567036	-28.0731
				PI153242	-28.1234	PI438030	-27.8731	PI567262B	-27.7087	PI79691	-27.8295	PI507425	-27.7084	PI553038	-27.8926	PI417475	-28.1187	PI583367	-27.9024	PI506506	-28.8137
				PI438233A	-28.1237	PI612763	-27.8732	PI423938	-27.7088	PI398505	-27.8296	PI408067A	-27.7086	PI594660C	-27.893	PI506702	-28.1188	PI507024	-27.9027	PI603621	-28.8138
				PI612745	-28.1243	PI89056-3	-27.8733	PI438437	-27.7089	PI567583A	-27.8298	PI417163	-27.7087	PI407893	-27.8933	PI407252	-28.1188	PI587916D	-27.903	PI628825	-28.8139
				PI297546	-28.1244	PI518754	-27.8737	PI404196A	-27.7091	PI587637	-27.8298	PI458062B	-27.7087	PI506582	-27.8934	PI507003	-28.119	PI587579B	-27.9035	PI603646	-28.814
				PI437753A	-28.1245	PI437330B	-27.8739	PI556850	-27.7091	PI70019	-27.83	PI567566	-27.7088	PI567385	-27.8935	PI417216	-28.1192	PI587996B	-27.9044	PI567122B	-28.8143
				PI372413	-28.1245	PI603382A	-27.8742	PI507132A	-27.7092	PI408026	-27.8301	PI408217B	-27.7088	PI594415B	-27.8939	PI417204	-28.1193	PI594549C	-27.9052	PI423913	-28.8143
				PI437680B	-28.1247	PI548375	-27.8747	PI437593B	-27.7092	PI578494B	-27.8306	PI417577	-27.7089	PI416814	-27.8939	PI366036	-28.1196	PI576446	-27.9057	PI567105	-28.8148
				PI437553	-28.1247	PI467343	-27.8749	PI416953	-27.7095	PI548176	-27.8311	PI243540	-27.7091	PI407884	-27.894	PI408276	-28.1197	PI407088	-27.9059	PI566998A	-28.8148
				PI153300	-28.1249	PI189919	-27.8749	PI417064	-27.7096	PI576161	-27.8314	PI398758	-27.7091	PI398870	-27.8941	PI507103	-28.1197	PI587883A	-27.9063	PI374173	-28.8148
				PI189913	-28.1253	PI404169A	-27.875	PI603662A	-27.7102	PI567590A	-27.8315	PI597474	-27.7094	PI417359	-27.8943	PI407053	-28.12	PI153682	-27.9079	PI567077A	-28.8151
				PI437955A	-28.1255	PI437514A	-27.875	PI417023	-27.7103	PI458510	-27.8318	PI548334	-27.7095	PI602452	-27.8945	PI507206	-28.1201	PI594585	-27.908	PI374176	-28.8153
				PI578388A	-28.1258	PI189917	-27.8754	PI423950	-27.7108	PI91165	-27.8318	PI603458B	-27.7096	PI507266	-27.8946	PI605777	-28.1202	PI588014C	-27.9083	PI628842	-28.8162
				PI79739	-28.126	PI437314	-27.8755	PI391583	-27.7108	PI594818	-27.8318	PI594799A	-27.7099	PI80498	-27.8946	PI398896	-28.1202	PI518721	-27.9093	PI374166	-28.8163
				PI437260A	-28.126	PI189896	-27.876	PI507200	-27.7109	PI594282	-27.8319	PI548297	-27.7101	PI507209	-27.8946	PI566992B	-28.1203	PI324189	-27.9094	PI175175	-28.8168
				PI437701	-28.1263	PI539864	-27.8762	PI640911	-27.711	PI398989	-27.8325	PI424338	-27.7103	PI84910	-27.8946	PI587598B	-28.1205	PI594558	-27.9109	PI374168	-28.8168
				PI548354	-28.1263	PI438209	-27.8764	PI464904	-27.7116	PI424297	-27.8327	PI398472	-27.7103	PI416977	-27.8948	PI594629	-28.1208	PI198078	-27.9113	PI374182	-28.8169
				PI437852	-28.1265	PI437421	-27.8766	PI603751A	-27.7117	PI398230	-27.8328	PI605825B	-27.7104	PI605845C	-27.8956	PI507163	-28.121	PI594553	-27.9115	PI567013	-28.8174
				PI290137	-28.1265	PI184042	-27.877	PI438252B	-27.7118	PI548204	-27.8334	PI458104	-27.7105	PI592903	-27.8957	PI398718	-28.1214	PI615695	-27.9123	PI374175	-28.818
				PI437272	-28.1266	PI417510	-27.8773	PI407706B	-27.7118	PI437444	-27.8335	PI567273B	-27.7106	PI507031	-27.8958	PI628917	-28.1215	PI378687B	-27.9132	PI428691	-28.8182
				PI438355	-28.1266	PI437887A	-27.8773	PI68670-2	-27.7119	PI84656	-27.8343	PI157434	-27.7107	PI408192-2	-27.8964	PI587608C	-28.122	PI587882	-27.9133	PI374172	-28.8185
				PI153239	-28.1266	PI437738B	-27.8776	PI567217C	-27.712	PI85665	-27.8344	PI506658	-27.7107	PI398387	-27.8965	PI506763	-28.1222	PI587760	-27.9134	PI407766	-28.8192
				PI423994	-28.1267	PI479728B	-27.8777	PI603613	-27.7123	PI561311B	-27.8345	PI458204	-27.7108	PI407894	-27.8966	PI587974	-28.1222	PI255734	-27.9138	PI441373B	-28.8202
				PI189876	-28.1268	PI438097	-27.8779	PI79862-1	-27.7126	PI248509B	-27.8346	PI578477A	-27.711	PI398837	-27.8966	PI407054	-28.1224	PI587988B	-27.9139	PI374162	-28.8208
				PI437830	-28.1269	PI438062	-27.8781	PI437881	-27.7127	PI398684	-27.8348	PI458026	-27.711	PI340026	-27.897	PI507346	-28.1225	PI628908	-27.9145	PI265498	-28.8219
				PI153305	-28.127	PI437117	-27.8781	PI578410	-27.7129	PI68701	-27.8349	PI605826D	-27.7111	PI407815	-27.897	PI594794A	-28.1231	PI221715	-27.9148	PI205899	-28.8221
				PI437294A	-28.1277	PI189966	-27.8782	PI548577	-27.713	PI90578	-27.8349	PI458190	-27.7113	PI339998	-27.8972	PI506571	-28.1234	PI628916	-27.9159	PI587631B	-28.823
				PI514671	-28.1282	PI603758C	-27.8784	PI506709	-27.7132	PI89006	-27.8351	PI399054	-27.7117	PI594418D	-27.8977	PI628869	-28.1241	PI507137	-27.9165	PI588048	-28.8234
				PI437474B	-28.1282	PI593953	-27.8791	PI92627	-27.7134	PI594508	-27.8352	PI408084B	-27.7117	PI632666	-27.8979	PI506792	-28.1244	PI587563C	-27.9167	PI416826A	-28.8239
				PI437998	-28.1283	PI437091	-27.8794	PI466749A	-27.7135	PI548412	-27.8353	PI424385	-27.7118	PI123587	-27.898	PI416876	-28.1248	PI587633A	-27.9167	PI594494A	-28.824
				PI578433	-28.1283	PI91123	-27.8796	PI86112	-27.7137	PI522215	-27.8354	PI417102A	-27.7121	PI342002	-27.898	PI399047	-28.1249	PI330633	-27.917	PI208204	-28.8241
				PI438358A	-28.1284	PI438059	-27.8797	PI68410	-27.7137	PI398686	-27.8357	PI424429	-27.7121	PI407995	-27.8982	PI628931	-28.125	PI417127	-27.9172	PI374186	-28.8242
				PI189960	-28.1285	PI437408C	-27.88	PI561350A	-27.7137	PI68533-1	-27.8357	PI548159	-27.7121	PI423720	-27.899	PI587555A	-28.1251	PI587884	-27.9189	PI441373A	-28.8243
				PI437196	-28.1286	PI291311B	-27.8801	PI479724A	-27.7145	PI567528B	-27.8359	PI506590D	-27.7124	PI507139	-27.8991	PI587730A	-28.1253	PI594774	-27.9197	PI566998B	-28.8244
				PI437320	-28.1286	PI547807	-27.8804	PI592930	-27.7145	PI567602A	-27.836	PI506590E	-27.7124	PI506730	-27.8992	PI507105	-28.1255	PI171446	-27.9199	PI265491	-28.8245
				PI417560	-28.1286	PI479762	-27.8804	PI437576	-27.7145	PI561339	-27.8361	PI87575	-27.7129	PI398627	-27.8994	PI506739	-28.1256	PI587663	-27.9205	PI204337	-28.825
				PI132204	-28.1287	PI438233C	-27.8807	PI358318A	-27.7146	PI398702	-27.8362	PI506515	-27.7129	PI417263	-27.8995	PI408266	-28.1256	PI628898	-27.9212	PI567006A	-28.8254
				PI597651	-28.1289	PI593961	-27.8808	PI467334B	-27.7147	PI88780	-27.8364	PI548559	-27.7129	PI594594	-27.8996	PI587774	-28.1256	PI566989A	-27.9215	PI594307	-28.8256
				PI290136	-28.129	PI437163	-27.8818	PI594148	-27.7149	PI594685A	-27.8365	PI632642	-27.713	PI424269C	-27.8999	PI594803B	-28.1257	PI476928	-27.922	PI204331	-28.8257
				PI437915B	-28.1291	PI603439	-27.8823	PI547533	-27.7149	PI437550C	-27.837	PI398923	-27.7131	PI594781	-27.8999	PI587857	-28.1259	PI587575C	-27.9229	PI417428	-28.8258
				PI542403	-28.1292	PI548641	-27.8825	PI603343A	-27.7151	PI398903	-27.8371	PI458195	-27.7131	PI417467	-27.8999	PI628812	-28.1262	PI605785	-27.923	PI309658	-28.8262
				PI437769	-28.1292	PI599299	-27.883	PI438177	-27.7156	PI340033	-27.8371	PI200470	-27.7132	PI398184	-27.9003	PI507057	-28.1262	PI587818	-27.9235	PI165676	-28.8271
				PI437265A	-28.1292	PI70485	-27.8833	PI54818	-27.7157	PI572295	-27.8373	PI424272A	-27.7135	PI561390	-27.9004	PI506578	-28.1264	PI346302	-27.9243	PI587616	-28.8272
				PI437276	-28.1297	PI567782	-27.8835	PI437871	-27.7158	PI84644	-27.8374	PI407873	-27.7137	PI398506	-27.9004	PI408345	-28.1267	PI578456	-27.9244	PI567257B	-28.8276
				PI597426	-28.1297	PI424210	-27.8841	PI548363	-27.7162	PI273483E	-27.8375	FC19976-2	-27.7138	PI398713	-27.9005	PI615502	-28.1269	PI567046C	-27.9247	PI181697	-28.8276
				PI437228	-28.1297	PI592912A	-27.8851	PI603336	-27.7163	PI603402	-27.8377	PI603715	-27.7139	PI506552	-27.9007	PI587606C	-28.1271	PI628853	-27.9249	PI567049A	-28.8307
				PI423991	-28.1298	PI438088	-27.8854	PI291293B	-27.7164	PI594467	-27.8377	PI556889	-27.714	PI567766	-27.9009	PI86490	-28.1274	PI506755	-27.925	PI587700D	-28.8315
				PI189955	-28.1304	PI445830	-27.8855	PI479738	-27.7167	PI506610	-27.8379	PI398523	-27.7141	PI398373	-27.9011	PI423900	-28.1274	PI587872	-27.926	PI181696	-28.8334
				PI597467	-28.1306	PI438087	-27.8858	PI70089	-27.7167	PI70212	-27.8384	PI423752A	-27.7148	PI179825	-27.9012	PI506922	-28.1276	PI628948	-27.9265	PI567002A	-28.8338
				PI437906	-28.1306	PI253652D	-27.8861	PI238922	-27.7168	PI398672	-27.8384	PI506916	-27.7151	PI417074	-27.9015	PI628839	-28.1276	PI548473	-27.9265	PI285095	-28.8342
				PI437761	-28.1306	PI467335A	-27.8864	PI437434B	-27.7168	PI458040	-27.8389	PI82259	-27.7151	PI438302B	-27.9016	PI603777	-28.1276	PI594449	-27.9275	PI567061	-28.8343
				PI578428A	-28.1307	PI438024	-27.8865	PI189931	-27.7168	PI54609	-27.8392	PI605818A	-27.7154	PI506745	-27.9016	PI506546	-28.1278	PI548659	-27.928	PI567035A	-28.8344
				PI437767	-28.1308	PI437968	-27.8865	PI578504	-27.7173	PI603485	-27.8394	PI423809	-27.7156	PI424324B	-27.9016	PI507484	-28.1279	PI507630	-27.9286	PI215755	-28.8345
				PI603319	-28.131	PI437546	-27.8868	PI69992	-27.7175	PI92691	-27.8395	PI605821A	-27.7157	PI398979	-27.9018	PI578334	-28.128	PI587854A	-27.9287	PI578453	-28.8352
				PI442026	-28.131	PI438137B	-27.8868	PI438103	-27.7176	PI587982A	-27.8395	PI458078	-27.7159	PI408129	-27.902	PI408109B	-28.1281	PI587709A	-27.929	PI374163	-28.8355
				PI89001	-28.131	PI438215	-27.8869	PI68436	-27.7177	PI407925	-27.8396	PI424227A	-27.7159	PI603677B	-27.9021	PI423831	-28.1282	PI587708	-27.9299	PI441378	-28.8356
				PI438264	-28.131	PI189892	-27.8871	PI417173	-27.7179	PI423814A	-27.8396	PI408079A	-27.7159	PI507462	-27.9021	PI408241	-28.1287	PI594573	-27.9303	PI393549	-28.8363
				PI290148	-28.1312	PI437519	-27.8876	PI567786	-27.718	PI416996	-27.8403	PI408265B	-27.7161	PI507321	-27.9024	PI567350A	-28.1287	PI588040	-27.9308	PI578452	-28.8364
				PI436612	-28.1312	PI603704A	-27.8878	PI561233C	-27.718	PI603185	-27.8403	PI398926	-27.7161	PI408161	-27.9024	PI423931	-28.1289	PI538402B	-27.9313	PI205908	-28.8367
				PI290138	-28.1314	PI578474	-27.888	PI68680-2	-27.718	PI407903A	-27.8404	PI509089	-27.7162	PI407799	-27.9024	PI219656	-28.1294	PI632943A	-27.9324	PI567034	-28.837
				PI438349	-28.1315	PI437491	-27.8882	PI532472	-27.7182	PI612594	-27.8407	PI594804	-27.7162	PI398461	-27.9025	PI507615	-28.1299	PI587688	-27.9336	PI566985B	-28.8371
				PI438162	-28.1317	PI452433	-27.8884	PI547543	-27.7185	PI196153	-27.8408	PI458053A	-27.7164	PI340004	-27.903	PI79862	-28.1301	PI594541	-27.9337	PI441352	-28.8375
				PI548621	-28.1317	PI437901	-27.889	PI557535	-27.7187	PI556687	-27.8408	PI567769	-27.7164	PI424417	-27.9031	PI417406	-28.1301	PI633622	-27.9359	PI567122A	-28.838
				PI438160B	-28.1317	PI612622A	-27.8894	PI437814B	-27.7187	PI86301	-27.841	PI507123	-27.7165	PI605831B	-27.9033	PI605876F	-28.1301	PI587877B	-27.9359	PI374164	-28.8391
				PI437996A	-28.132	PI437630B	-27.8896	PI603746	-27.7198	PI567598B	-27.8412	PI587999B	-27.7166	PI417251	-27.9034	PI507115	-28.1301	PI587596B	-27.9373	PI587862D	-28.8392
				PI437205A	-28.132	PI437833	-27.89	PI548424	-27.7201	PI91153	-27.8412	PI424402A	-27.7168	PI506598	-27.9035	PI212604	-28.1303	PI594841A	-27.9376	PI374154	-28.8394
				PI290151	-28.1322	PI561296C	-27.89	PI437093	-27.7201	PI417580	-27.8412	PI458191	-27.7169	PI424136	-27.9036	PI407080	-28.131	PI567410B	-27.9381	PI203400	-28.8405
				PI438265	-28.1323	PI438212A	-27.8904	PI548165	-27.7204	PI86027	-27.8416	PI605834C	-27.7169	PI399042	-27.904	PI423721	-28.1314	PI587592B	-27.9386	PI567093A	-28.841
				PI132205	-28.1324	PI437081A	-27.8907	PI603663	-27.7207	PI86123	-27.842	PI547539	-27.717	PI408091	-27.904	PI398434	-28.1315	PI587568B	-27.9399	PI587700C	-28.8418
				PI438156	-28.1327	PI592960	-27.8911	PI438066	-27.7207	PI416870	-27.8421	PI398929	-27.7172	PI578480	-27.9043	PI587564B	-28.1316	PI522236	-27.9406	PI208430	-28.8418
				PI438405	-28.1327	PI438170	-27.8915	PI470224	-27.7208	FC4002N	-27.8421	PI157404	-27.7176	PI398340	-27.9046	PI507479	-28.132	PI123439	-27.9412	PI594751D	-28.8429
				PI437256	-28.1327	PI603326	-27.8916	PI475811A	-27.7208	PI407849	-27.8422	PI594233B	-27.7177	PI605821C	-27.9046	PI507033	-28.1321	PI324190	-27.9412	PI567072A	-28.8431
				PI153270	-28.133	PI603758A	-27.8918	PI437748	-27.721	PI398927	-27.8422	PI458115	-27.7178	PI567764	-27.905	PI424465	-28.1322	PI507663	-27.9418	PI567081	-28.8431
				PI437268	-28.1331	PI438304A	-27.8918	PI437974B	-27.721	PI407926B	-27.8423	PI408050B	-27.7179	PI458238	-27.905	PI655521	-28.1324	PI587790B	-27.9446	PI587783	-28.8433
				PI438411	-28.1331	PI437635A	-27.8919	PI437311B	-27.7211	PI157429	-27.8423	PI603673C	-27.7179	PI398784	-27.905	PI605864	-28.1326	PI578459	-27.9458	PI567050	-28.8438
				PI438356	-28.1334	PI438017	-27.892	PI592941	-27.7211	PI399080	-27.8424	PI398768	-27.7181	PI398186	-27.9051	PI587683	-28.1332	PI628918	-27.9465	PI374180	-28.844
				PI438039	-28.1335	PI438074	-27.8926	PI416920	-27.7214	PI567706B	-27.8426	PI507384	-27.7182	PI567382C	-27.9055	PI605909C	-28.1335	PI567315	-27.9481	PI416873C	-28.8445
				PI417519A	-28.1337	PI578385	-27.8926	PI603480	-27.7214	PI407903B	-27.8427	PI19986	-27.7183	PI507513	-27.9056	PI587720	-28.134	PI587660B	-27.9484	PI587961	-28.8447
				PI634898	-28.1337	PI437651A	-27.8934	PI437389C	-27.7216	PI408005	-27.843	PI567621A	-27.7184	PI507376	-27.9058	PI97150	-28.1341	PI601984	-27.9496	PI578463	-28.8449
				PI238925	-28.1338	PI437389B	-27.8934	PI398493	-27.7216	PI507544	-27.8431	PI424140	-27.7185	PI398341	-27.9058	PI594635D	-28.1341	PI587892C	-27.9514	PI194773	-28.8451
				PI639529A	-28.1339	PI248410	-27.8936	PI383278	-27.7217	PI424319	-27.8432	PI424481A	-27.7186	PI507290	-27.9062	PI587719C	-28.1342	PI578317	-27.9514	PI567073B	-28.8457
				PI437831	-28.1339	PI564524	-27.8937	PI437462C	-27.7219	PI548366	-27.8436	PI423830A	-27.7186	PI398526	-27.9063	PI587725A	-28.1347	PI603608	-27.952	PI567110A	-28.846
				PI153278	-28.134	PI437088B	-27.8937	PI438051B	-27.722	PI398813	-27.8437	PI416801	-27.7186	PI633567	-27.9067	PI615496	-28.1349	PI603524	-27.9521	PI605787B	-28.8462
				PI153275	-28.134	PI438137A	-27.8939	PI84954	-27.7224	PI398832	-27.8437	PI408172	-27.7187	PI594003	-27.907	PI407283	-28.1349	PI230970	-27.9523	PI239237	-28.8462
				PI437198	-28.1341	PI438002	-27.894	PI548690	-27.7238	PI424359	-27.8438	PI398959	-27.7187	PI548441	-27.907	PI594009	-28.1352	PI587784	-27.9528	PI605767A	-28.8473
				PI634877	-28.1342	PI437633D	-27.8943	PI437689	-27.7241	PI458101	-27.8438	PI87457	-27.7188	PI587606B	-27.9073	PI628876	-28.1352	PI587815A	-27.953	PI374161	-28.8474
				PI153284	-28.1343	PI87531	-27.8946	PI437657	-27.7242	PI273483A	-27.8442	PI506601	-27.7188	PI398658	-27.9074	PI587846B	-28.1357	PI587563A	-27.953	PI605758A	-28.8476
				PI438377	-28.1343	PI603373	-27.8947	PI592901	-27.7243	PI398908	-27.8446	PI398621	-27.719	PI417262	-27.9076	PI615483	-28.1359	PI628844	-27.9535	PI284814	-28.8481
				PI437552	-28.1346	PI603308A	-27.8948	PI437128	-27.7244	PI567362A	-27.8446	PI407913B	-27.7194	PI458180	-27.9077	PI587735	-28.1363	PI594904	-27.9543	PI417009	-28.8481
				PI153273	-28.1348	PI437615C	-27.8955	PI594254	-27.7245	PI424540	-27.8448	PI408260C	-27.7195	PI399100	-27.9078	PI506761	-28.1365	PI595099	-27.9547	PI603538C	-28.8482
				PI153281	-28.135	PI437156A	-27.8959	PI603483	-27.7246	PI86071	-27.8448	PI567375A	-27.7199	PI407792	-27.9079	PI603702B	-28.137	PI587888	-27.9548	PI603785	-28.8483
				PI437816	-28.1351	PI81037-4	-27.8961	PI603470	-27.7247	PI70213	-27.8448	PI408057	-27.7199	PI423970	-27.9083	PI408007	-28.1373	PI587750	-27.9558	PI615442	-28.8488
				PI372424	-28.1352	PI437450	-27.8963	PI548338	-27.7249	PI458178	-27.8448	PI458060A	-27.7199	PI398337	-27.9084	PI416933	-28.1375	PI587590	-27.9561	PI189402	-28.8488
				PI417381	-28.1353	PI437376A	-27.8966	PI423881	-27.7249	PI274206	-27.8452	PI243514	-27.72	PI408192-1	-27.9085	PI506577	-28.1379	PI587754	-27.9567	PI208435	-28.8492
				PI438327	-28.1354	PI404192B	-27.8967	PI437651B	-27.7252	PI610671	-27.8458	PI86876	-27.7201	PI506875	-27.9086	PI407937-2	-28.1381	PI578332A	-27.9579	PI567097A	-28.8499
				PI378674A	-28.1354	PI438494	-27.8968	PI592928	-27.7254	PI79797	-27.8458	PI424590A	-27.7202	PI408238-2	-27.9087	PI628872	-28.1385	PI587630B	-27.9589	PI374177	-28.8502
				PI153277	-28.1354	PI540554	-27.8972	PI437169B	-27.7255	PI572294	-27.8467	PI547572	-27.7202	PI587986A	-27.9088	PI636460	-28.1385	PI605899B	-27.9592	PI605767B	-28.8507
				PI248404	-28.1355	PI603344	-27.8983	PI591485	-27.7257	PI408315A	-27.847	PI458071	-27.7204	PI587986B	-27.9088	PI594831	-28.1387	PI323552	-27.9597	PI133226	-28.8529
				PI437180	-28.1357	PI86737	-27.8986	PI88810	-27.7259	PI567717A	-27.847	PI458137	-27.7204	PI536521	-27.909	PI605802	-28.139	PI587550A	-27.9603	PI204332	-28.8547
				PI290154	-28.1358	PI567212D	-27.8986	PI437649B	-27.726	PI273483F	-27.847	PI594777	-27.7204	PI408308B	-27.9092	PI90577	-28.1394	PI632937	-27.9605	PI283326	-28.8548
				PI437267	-28.1359	PI592964	-27.8991	PI437649A	-27.726	PI603451A	-27.8477	PI423851	-27.7205	PI416795	-27.9096	PI407967	-28.1395	PI429329	-27.9611	PI578462	-28.855
				PI438025	-28.1359	PI437439	-27.8991	PI91557	-27.7262	PI398954	-27.8479	PI567719	-27.7208	PI423738	-27.9098	PI506748	-28.14	PI548971	-27.962	PI567064B	-28.8552
				PI417508	-28.1359	PI548280	-27.8992	PI437752B	-27.7263	PI88965	-27.848	PI636462	-27.7208	PI507124	-27.9098	PI594630	-28.1401	PI509095	-27.9622	PI374156	-28.8557
				PI153286	-28.136	PI533657	-27.8997	PI189930	-27.7263	PI398504	-27.8481	PI458070B	-27.7211	PI423743C	-27.9101	PI507622	-28.1403	PI319526	-27.9628	PI518284	-28.8559
				PI297547	-28.1361	PI153236	-27.8998	PI437428B	-27.7267	PI438488	-27.8481	PI506784	-27.7211	PI587629	-27.9103	PI398372	-28.1405	PI587665	-27.9636	PI434982	-28.856
				PI361077B	-28.1362	PI578418	-27.9002	PI612733	-27.7267	PI507779	-27.8481	PI407979	-27.7214	PI603537A	-27.9107	PI506501	-28.1406	PI594740C	-27.9637	PI594739A	-28.8573
				PI592909	-28.1363	PI437594A	-27.9005	PI547461	-27.7269	PI639568	-27.8482	PI507149	-27.7215	PI81774	-27.9107	PI181559	-28.1406	PI605758D	-27.9642	FC31919	-28.8592
				PI291319A	-28.1364	PI291328	-27.9006	PI70463	-27.7271	PI424444A	-27.8484	PI588010B	-27.7216	PI398518	-27.911	PI548484	-28.1409	PI597472	-27.9649	PI417314	-28.8595
				PI438022	-28.1365	PI597407B	-27.9006	PI567242	-27.7277	PI632401	-27.8488	PI407869B	-27.7217	PI417383	-27.9112	PI593995B	-28.1411	PI594793	-27.9653	PI594731	-28.8598
				PI378675B	-28.1369	PI592907C	-27.9007	PI561297	-27.7277	PI70001	-27.8488	PI567552	-27.7217	PI399026	-27.9114	PI548978	-28.1411	PI553041	-27.9661	PI326578	-28.8601
				PI424207	-28.1369	PI603290	-27.9009	PI603672A	-27.7279	PI556928	-27.849	PI417056	-27.7222	PI398449	-27.9115	PI587733	-28.1412	PI587662B	-27.9662	PI374165	-28.8609
				PI437917	-28.137	PI437616	-27.901	PI238930	-27.7279	PI423882A	-27.8491	PI458024A	-27.7226	PI417026	-27.9115	PI506778	-28.1413	PI407120	-27.9664	PI374183	-28.8615
				PI438035	-28.137	PI291323	-27.9011	PI437417	-27.7288	PI634889	-27.8494	PI408169B	-27.7227	PI408066B	-27.9115	PI615507	-28.1416	PI587622A	-27.967	PI374159	-28.8616
				PI297532	-28.1372	PI437174B	-27.9012	PI297543	-27.7289	PI405691	-27.8495	PI423790	-27.7228	PI398520	-27.9116	PI628867	-28.1416	PI594805A	-27.9682	PI587799	-28.862
				PI189872	-28.1373	PI437168A	-27.9018	PI438222	-27.7291	PI594460	-27.8498	PI424291	-27.7231	PI632663B	-27.9117	PI398479	-28.1421	PI587602	-27.9687	PI506600	-28.8626
				PI153272	-28.1375	PI548355	-27.9022	PI603340	-27.7291	PI398885	-27.85	PI86007	-27.7233	PI408331	-27.9118	PI408240	-28.1423	PI594500D	-27.9709	PI587596C	-28.8627
				PI437261C	-28.1379	PI378669D	-27.9028	PI437383	-27.7295	PI479740	-27.8503	PI594670A	-27.7233	PI398207	-27.9119	PI506921	-28.1425	PI85416	-27.9712	PI587798	-28.8628
				PI437263	-28.1384	PI437959	-27.9029	PI507293A	-27.7298	PI90407	-27.8505	PI238928	-27.7234	PI424493B	-27.912	PI424502	-28.1425	PI192871	-27.9713	PI567108B	-28.8638
				PI290115	-28.1385	PI603183	-27.9034	PI416891	-27.7298	PI417198	-27.8507	PI424497	-27.7235	PI578473C	-27.9121	PI506777	-28.1428	PI567063	-27.9713	PI376069	-28.8641
				PI238924	-28.1386	PI132215	-27.9035	PI30594	-27.7302	PI398993	-27.8511	PI340035	-27.7235	PI458289	-27.9122	PI507667	-28.1428	PI548492	-27.9714	PI175177	-28.8662
				PI522192B	-28.1387	PI592907A	-27.9041	PI70251	-27.7302	PI81041	-27.8511	PI424402B	-27.7236	PI398497	-27.9123	PI360839	-28.1429	PI594557B	-27.9717	PI434981	-28.8662
				PI438040	-28.1393	PI564276	-27.9045	PI438450	-27.7303	PI399063	-27.8511	PI424494	-27.7236	PI423928	-27.9127	PI36906	-28.1432	PI587827	-27.9719	PI566996	-28.8667
				PI607835	-28.1393	PI603383	-27.9049	PI603786	-27.7303	FC2109	-27.8514	PI398273	-27.7242	PI605830B	-27.9128	PI157469	-28.1433	PI71564	-27.973	PI323567	-28.8673
				PI297540	-28.1399	PI597440A	-27.905	PI639545A	-27.7305	PI416868B	-27.8515	FC19979-3	-27.7244	PI506944	-27.9128	PI398729	-28.1435	PI587890B	-27.9736	PI587900C	-28.8673
				PI437246C	-28.14	PI68604-2	-27.9051	PI612729	-27.7305	PI633608	-27.8517	PI398251	-27.7245	PI82588	-27.9129	PI507367	-28.1436	PI594502	-27.9746	PI374171	-28.8676
				PI358323	-28.1405	PI438147	-27.9053	PI417044	-27.7305	PI507054	-27.8519	PI567642B	-27.7246	PI398812	-27.9131	PI587656	-28.1436	PI476882	-27.9746	PI346304	-28.8678
				PI290139	-28.1405	PI438135	-27.9053	PI567276	-27.7305	PI552538	-27.852	PI567529	-27.7247	PI578329A	-27.9133	PI507049	-28.1439	PI379619	-27.9749	PI240672	-28.8682
				PI437597B	-28.1406	PI153287	-27.9057	PI92583	-27.7306	PI567499	-27.8522	PI424467	-27.7247	PI398895	-27.9135	PI628840	-28.1443	PI438282B	-27.9755	PI476888	-28.8693
				PI227326	-28.1406	PI347565A	-27.9057	PI393999	-27.7308	PI416989	-27.8527	PI458172A	-27.7249	PI408202	-27.9136	PI587570B	-28.1444	PI587739B	-27.9755	PI416873A	-28.8709
				PI437186	-28.1408	PI407704	-27.9064	PI438270	-27.7309	PI417032	-27.8528	PI229326	-27.725	PI229315	-27.9137	PI578472	-28.1445	PI628829	-27.9757	PI437562	-28.871
				PI319536B	-28.1408	PI391581B	-27.9072	PI467325	-27.731	PI594778	-27.8531	PI458043	-27.7251	PI506797	-27.9138	PI507577	-28.1447	PI376070	-27.976	PI374179	-28.8712
				PI297498A	-28.141	PI438116	-27.9074	PI603471	-27.7311	PI548215	-27.8532	PI594819	-27.7252	PI458070D	-27.9138	PI593999B	-28.1448	PI468971	-27.9788	PI374158	-28.8724
				PI437587	-28.1413	PI561237	-27.9078	PI437630D	-27.7312	PI603398B	-27.8532	PI90208	-27.7253	PI408307B	-27.9139	PI416932	-28.145	PI323562	-27.9788	PI567002B	-28.8726
				PI437202	-28.1416	PI189888	-27.9081	PI603757A	-27.7315	PI84509	-27.8533	PI506994	-27.7253	PI95780	-27.914	PI548453	-28.145	PI587891A	-27.9794	PI174867	-28.8728
				PI438217	-28.1416	PI438212B	-27.9081	PI547472	-27.7317	PI549029	-27.8533	PI458070A	-27.7256	PI587600B	-27.9145	PI407265	-28.1453	PI165926	-27.9805	PI606366	-28.8733
				PI437474A	-28.1416	PI91732-2	-27.9083	PI437447	-27.7317	PI522211A	-27.8536	PI509112	-27.7259	PI594864	-27.9147	PI424442	-28.1453	PI587675	-27.9814	PI567132B	-28.8746
				PI189861	-28.1418	PI361104	-27.9084	PI567266A	-27.7318	PI548552	-27.8541	PI408133	-27.7259	PI423862	-27.9148	PI407997	-28.1455	PI578333	-27.9814	PI567031A	-28.8756
				PI319536C	-28.1421	PI54865	-27.9092	PI438301	-27.7324	PI583837	-27.8542	PI399073	-27.726	PI507549	-27.9149	PI594471D	-28.1456	PI584506	-27.9819	PI567056A	-28.8757
				PI437250	-28.1421	PI153267	-27.9095	PI578499C	-27.7325	PI506588	-27.8545	PI507589	-27.7261	PI424515	-27.9151	PI506559	-28.1457	PI567078	-27.982	PI259540	-28.8759
				PI372417	-28.1422	PI578481	-27.9105	PI86115	-27.7327	FC2108	-27.8548	PI360845	-27.7263	PI407763	-27.9153	PI407137	-28.1457	PI567031C	-27.9824	PI587781	-28.876
				PI437772A	-28.1425	PI612736	-27.9106	PI437337	-27.7329	PI408138C	-27.8549	PI340039	-27.7264	PI506835	-27.9153	PI407131	-28.1457	PI593238	-27.983	PI175179	-28.8789
				PI438037	-28.1431	PI603698I	-27.9112	PI437440	-27.7329	PI88305	-27.8559	PI553051	-27.7268	PI83836	-27.9154	PI507143	-28.1458	PI381680	-27.9841	PI393545	-28.88
				PI437192	-28.1437	PI437877A	-27.9114	PI567486A	-27.7331	PI506858	-27.856	PI423784	-27.7268	PI507135	-27.9154	PI578471B	-28.1458	PI587828	-27.985	PI393544	-28.8806
				PI438233B	-28.1439	PI291304	-27.9115	PI592973	-27.7331	PI594404	-27.8562	PI423756B	-27.727	PI417141	-27.9156	PI561571	-28.146	PI548237	-27.985	PI628950	-28.8807
				PI437265B	-28.1444	PI548581	-27.9118	PI153280	-27.7333	PI518667	-27.8565	PI91679	-27.7272	PI424309B	-27.9157	PI568260	-28.1469	PI536009	-27.9855	PI567082A	-28.882
				PI438094A	-28.1444	PI437713	-27.9121	PI227333	-27.7333	FC31579	-27.8566	PI157428	-27.7275	PI507308	-27.9158	PI407307	-28.1469	PI594500C	-27.9864	PI253657	-28.8821
				PI290125	-28.1445	PI437996C	-27.9121	PI84750	-27.7334	PI567528A	-27.8568	PI424274B	-27.7275	PI398476	-27.9158	PI407143	-28.147	PI628875	-27.9876	PI205906	-28.8821
				PI437483	-28.1447	PI70087	-27.9122	PI567264B	-27.7334	PI398902	-27.8568	PI91719	-27.7277	PI417396	-27.9158	PI507594B	-28.1471	PI175191	-27.9881	PI393546	-28.8833
				PI437222	-28.1447	PI603342	-27.9124	PI70495	-27.7335	PI486353	-27.8569	PI507458	-27.7278	PI458258	-27.916	PI407781C	-28.1473	PI219652	-27.9896	PI567065	-28.8835
				PI437232	-28.1447	PI445837	-27.9125	PI547541	-27.7336	PI339993	-27.8569	PI398995	-27.728	PI587606E	-27.9162	PI96089	-28.1478	PI587905	-27.9901	PI417504	-28.8838
				FC30684	-28.1447	PI437077	-27.9126	PI567261A	-27.7337	PI181540	-27.857	PI597479	-27.728	PI408150	-27.9162	PI399061	-28.148	PI587698C	-27.9905	PI416806	-28.8842
				PI437193	-28.1448	PI437344B	-27.9127	PI404151	-27.7338	PI393541A	-27.857	PI366123	-27.728	PI398586	-27.9167	PI615508	-28.1482	PI499955	-27.9906	PI567084	-28.8852
				PI437246A	-28.1448	PI437156B	-27.9135	PI91161	-27.734	PI173994	-27.8571	PI399005	-27.7281	PI507485	-27.9169	PI506580	-28.1484	PI175188	-27.9906	PI567014A	-28.8861
				PI522186	-28.145	PI437414	-27.9143	PI261474	-27.734	PI408315B	-27.8573	PI548301	-27.7282	PI407786B	-27.917	PI509104	-28.1485	PI587557A	-27.9913	PI159922	-28.8863
				PI603299	-28.145	PI291303B	-27.9154	PI437416	-27.7342	PI506720	-27.8573	PI408248A	-27.7287	PI423758	-27.9171	PI506885	-28.1491	PI423909	-27.9913	PI374167	-28.8864
				PI437255	-28.1451	PI437911	-27.9157	PI407659A	-27.7345	PI398300	-27.8575	PI408089	-27.7287	PI605827C	-27.9177	PI506648	-28.1492	PI553042	-27.9934	PI175184	-28.8885
				PI290152	-28.1457	PI70241	-27.9159	PI90180	-27.7345	PI340011	-27.8578	PI416841	-27.7288	PI587652	-27.9177	PI506667	-28.1499	PI192869	-27.9935	PI159926	-28.8886
				PI438468	-28.146	PI437166B	-27.916	PI65346	-27.7348	PI567513	-27.8579	PI398922	-27.7288	PI506804	-27.9179	PI506534	-28.15	PI615498	-27.9939	PI566995A	-28.8887
				PI361077A	-28.1462	PI547806	-27.9162	PI91167	-27.7353	PI417189	-27.8579	PI605830A	-27.7288	PI417472D	-27.918	PI507014	-28.1503	PI219655	-27.9963	PI416828	-28.8903
				PI437283	-28.1465	PI603182	-27.9163	PI476344	-27.7355	PI567516A	-27.8581	PI458280	-27.7289	PI398465	-27.9181	PI605790	-28.1515	PI281885	-27.9969	PI587854B	-28.8912
				PI437207	-28.1465	PI78243	-27.9166	PI437505	-27.7356	PI81785	-27.8583	PI398773	-27.7292	PI578335A	-27.9185	PI437717	-28.1515	PI603540A	-27.997	PI445848A	-28.8923
				PI438319B	-28.1465	PI561318B	-27.9167	PI92561	-27.7358	PI603394	-27.8585	PI398294	-27.7294	PI594623	-27.9188	PI423876	-28.1517	PI587837	-27.9973	PI227687	-28.8932
				PI153319	-28.1467	PI437363B	-27.9167	PI567253	-27.7359	PI423747A	-27.8587	PI243515	-27.7295	PI340022	-27.9191	PI628892	-28.152	PI628870	-27.998	PI567028	-28.8936
				PI297534	-28.1476	PI437159	-27.9169	PI603758D	-27.7361	PI232992	-27.8588	PI398990	-27.7296	PI200472	-27.9197	PI506966	-28.152	PI441380	-27.9998	PI393547	-28.8954
				PI567157B	-28.1481	PI467333	-27.9179	PI437520B	-27.7364	PI398992	-27.8591	PI423788	-27.7298	PI628799	-27.9199	PI567404B	-28.1521	PI192873	-28.0017	PI393550	-28.8954
				PI291329	-28.1481	PI479731	-27.918	PI438085	-27.7367	PI567541A	-27.8592	PI398489	-27.7298	PI603530C	-27.92	FC32175	-28.1523	PI175180	-28.004	PI331795	-28.8964
				PI297529	-28.1486	PI518291C	-27.9184	PI89013	-27.7368	PI407851	-27.8593	PI408226A	-27.7299	PI408118	-27.9201	PI587755	-28.1528	PI323554	-28.0059	PI204340	-28.8967
				PI438384	-28.1487	PI592911A	-27.9184	PI639556C	-27.7374	PI603456	-27.8593	PI157454	-27.7299	PI588005B	-27.9201	PI506628	-28.153	PI281889	-28.0059	PI247679	-28.8976
				PI437772B	-28.1489	PI92468	-27.9185	PI603481	-27.7375	PI567243	-27.8594	PI424364A	-27.7302	PI408134B	-27.9202	PI408253	-28.1537	PI587678	-28.0061	PI393548	-28.8978
				PI437676A	-28.1499	PI507521	-27.9187	PI479725B	-27.7375	PI91730-1	-27.8595	PI416772	-27.7305	PI408022	-27.9204	PI407738	-28.1538	PI175183	-28.0076	PI323564	-28.8979
				PI438138A	-28.1499	PI612723	-27.919	PI393541B	-27.7376	PI584469	-27.8597	PI408318A	-27.7305	PI507256	-27.9206	PI157475	-28.1539	PI192870	-28.0083	PI548479	-28.8985
				PI257432	-28.15	PI437318	-27.9193	PI438080	-27.7379	PI83945-1	-27.8598	PI398551	-27.7306	PI506940	-27.9208	PI506539	-28.154	PI175197	-28.0101	PI417025	-28.9006
				PI417507	-28.15	PI438230A	-27.9194	PI548689	-27.7382	PI87630	-27.8599	PI157439	-27.7307	PI567375C	-27.9211	PI322694	-28.154	PI594740B	-28.014	PI393565A	-28.9011
				PI437306A	-28.1504	PI583364	-27.9198	PI466749B	-27.7384	PI603614A	-27.86	PI243548	-27.7311	PI605832A	-27.9212	PI417372	-28.154	PI548271	-28.0206	PI567003A	-28.9014
				PI603324A	-28.1508	PI603181	-27.9201	PI423871	-27.7385	PI506860	-27.86	PI398746	-27.7311	PI407989	-27.9213	PI378683	-28.1542	PI587869	-28.0212	PI605755	-28.902
				PI378680A	-28.1513	PI578401A	-27.9203	PI437099	-27.7387	PI567515	-27.8605	PI68679-2	-27.7314	PI587588B	-27.9217	PI594833	-28.1546	PI587793	-28.0229	PI210178	-28.9021
				PI70242-4	-28.1516	PI437622A	-27.9205	PI438084	-27.7389	PI86098	-27.861	PI594780	-27.7314	PI587642B	-27.9217	PI587564A	-28.1548	PI285093	-28.0258	PI587941	-28.9048
				PI290132	-28.1518	PI437443	-27.9205	PI603484	-27.7391	PI89162	-27.8611	PI507106	-27.7315	PI407874-2	-27.9217	PI553040	-28.1548	PI587726A	-28.0263	PI423958	-28.9073
				PI437501B	-28.1518	PI437637	-27.9205	PI68480	-27.7393	PI490768	-27.8612	PI340053B	-27.7315	PI603649	-27.922	PI476929	-28.155	PI567087B	-28.0264	PI605787A	-28.9086
				PI417554	-28.152	PI507354	-27.9206	PI506479	-27.7394	PI556572	-27.8612	PI458306A	-27.7318	PI587848	-27.9221	PI587864A	-28.1553	PI323275	-28.0293	PI594485	-28.9095
				PI347567	-28.1522	PI437621A	-27.921	PI567323C	-27.7396	PI87600-1	-27.8615	PI398490	-27.7321	PI407788C	-27.9224	PI594589	-28.1554	PI587671	-28.0322	PI566987A	-28.9098
				PI437261A	-28.1527	PI561308	-27.9215	PI437437A	-27.7397	PI567601	-27.862	PI588033A	-27.7321	PI506472	-27.9226	PI407060	-28.1556	PI567027B	-28.0323	PI262180	-28.9102
				PI361059B	-28.1529	PI567250A	-27.9216	PI437944	-27.7398	PI54618	-27.862	PI157447	-27.7321	PI398491	-27.9238	PI507603	-28.1559	PI324187B	-28.0326	PI566990A	-28.9161
				PI291331	-28.1534	PI467328	-27.9219	PI91138	-27.7399	PI605745C	-27.8624	PI398963	-27.7323	PI587643B	-27.9238	PI200505	-28.1559	PI567068B	-28.034	PI240666	-28.9175
				PI257428	-28.1534	PI548508	-27.9219	PI68516	-27.7408	PI424425	-27.8624	PI507093	-27.7324	PI423806	-27.9238	PI506741	-28.156	PI175186	-28.0355	PI587900D	-28.9223
				PI437774A	-28.1539	PI592963	-27.9221	PI68732	-27.7413	PI548318	-27.8625	PI407796	-27.7325	PI416908	-27.9238	PI587670A	-28.156	PI587767B	-28.0358	PI588043	-28.9232
				PI437773	-28.1543	PI438339A	-27.9222	PI70224	-27.7419	PI92590	-27.8627	PI567641	-27.7326	PI593993B	-27.924	PI594782	-28.1564	PI587795	-28.0359	PI279088	-28.9246
				PI612757	-28.1543	PI438018	-27.9223	PI470221	-27.742	PI458042	-27.8628	PI594611	-27.733	PI567298	-27.9241	PI398646	-28.1564	PI497958	-28.0362	PI374174	-28.9252
				PI437501A	-28.1546	PI189863	-27.9224	PI593963	-27.7422	PI458197	-27.8632	PI82581	-27.733	PI398336	-27.9241	PI507612	-28.1565	PI175185	-28.0378	PI566995B	-28.9273
				PI438157	-28.1547	PI612738	-27.9228	PI479713	-27.7423	PI468916	-27.8633	PI408203A	-27.7331	PI506767	-27.9243	PI507138	-28.1569	PI628851	-28.0391	PI605787C	-28.9278
				PI417550	-28.1548	PI291284	-27.923	PI398296	-27.7427	PI602491	-27.8635	PI632661A	-27.7332	PI605806B	-27.9245	PI97161	-28.1569	PI594758B	-28.0399	PI548437	-28.9296
				PI522203	-28.1553	PI437381C	-27.9231	PI253650A	-27.743	PI522211C	-27.8637	PI424379	-27.7332	PI603907	-27.9247	PI408101	-28.1574	PI587801	-28.0402	PI324068	-28.9311
				PI445820A	-28.1562	PI437623	-27.9234	PI561320	-27.743	PI506529	-27.8637	PI398791	-27.7333	PI603537B	-27.9249	PI603733	-28.1574	PI567176	-28.0403	PI200490	-28.9317
				PI417543	-28.1563	PI603341	-27.9235	PI86023	-27.743	PI88289	-27.8641	PI424421	-27.7333	PI417489	-27.9254	PI507503	-28.1577	PI323572	-28.0409	PI500648	-28.9324
				PI603429A	-28.1566	PI437370	-27.9235	PI437151	-27.7431	FC31678	-27.8641	PI507406B	-27.7333	PI417335	-27.9255	PI417490	-28.1577	PI587731	-28.0417	PI578460	-28.9349
				PI612756	-28.1571	PI438016C	-27.9236	PI72342	-27.7433	PI567731	-27.8641	PI417019	-27.7333	PI507453	-27.9259	PI507210	-28.1582	PI605781C	-28.0419	PI567075A	-28.9403
				PI437551	-28.1573	PI634871	-27.9241	PI437589	-27.744	PI92645	-27.8642	PI424490	-27.7334	PI424553	-27.9261	PI181561	-28.1586	PI578306B	-28.0422	PI567074A	-28.9446
				PI290133	-28.1579	PI437423	-27.9245	PI153289	-27.7441	PI634886	-27.8644	PI408198	-27.7334	PI506597	-27.9263	PI507088	-28.1587	PI628848A	-28.0432	PI263044	-28.9452
				PI437826	-28.158	PI437974A	-27.9252	PI561327C	-27.7441	PI603395	-27.8644	PI398823	-27.7337	PI398213	-27.9264	PI407256	-28.1592	PI548480	-28.0433	PI567009A	-28.9467
				PI437957A	-28.1586	PI437866	-27.9253	PI84665	-27.7443	PI507280	-27.8648	PI507448	-27.7338	PI408012	-27.9265	PI628882	-28.1594	PI310441	-28.0458	PI240671	-28.9478
				PI372414	-28.1591	PI548647	-27.9259	PI437699	-27.7448	PI86482	-27.8651	PI424220B	-27.7339	PI506694	-27.9265	PI587864B	-28.1594	PI323573	-28.0467	PI374155	-28.9494
				PI437754	-28.1592	PI438100	-27.9259	PI639556D	-27.7454	PI417027	-27.8651	PI548189	-27.734	PI86982	-27.9266	PI417188	-28.1595	PI587776	-28.0491	PI85897	-28.9503
				PI437502	-28.1596	PI291283	-27.9259	PI437462A	-27.7454	PI603589	-27.8652	PI423977	-27.7342	PI615510B	-27.9269	PI166147	-28.1597	PI587563D	-28.0492	PI567058B	-28.9527
				PI599300	-28.16	PI438064	-27.9261	PI603594	-27.7456	PI96927	-27.8653	PI578473B	-27.7343	PI398413	-27.9269	PI587844B	-28.16	PI615476	-28.0521	PI548495	-28.953
				PI227330	-28.1602	PI437514B	-27.9268	PI437722	-27.746	PI430619	-27.8654	PI408178	-27.7345	PI398623	-27.9269	PI506649	-28.16	PI322690	-28.0525	PI566971A	-28.9557
				PI513382	-28.1603	PI548516	-27.9269	PI417292	-27.7462	PI91108N	-27.8655	PI567587A	-27.7347	PI398348	-27.9271	PI416907	-28.1601	PI377573	-28.0537	PI417500	-28.9569
				PI612761A	-28.1604	PI548238	-27.9271	PI507718A	-27.7463	PI88290	-27.8655	PI398565	-27.7348	PI567380	-27.9273	PI518759	-28.1604	PI509100	-28.0554	PI548461	-28.9586
				PI437857A	-28.1604	PI437610A	-27.9273	PI384473	-27.7464	PI507248	-27.8659	PI398199	-27.7349	PI507374	-27.9275	PI506483	-28.1604	PI222546	-28.0599	PI417385	-28.9628
				PI603296	-28.1605	PI603361	-27.9274	PI437480	-27.7466	PI88353	-27.866	PI408131A	-27.7349	PI407814-2	-27.9276	PI398575	-28.1606	PI632649	-28.0603	PI204333	-28.9681
				PI361094	-28.1612	PI561374	-27.9276	PI603433B	-27.7468	PI417051	-27.866	PI424251A	-27.7352	PI408204	-27.9276	PI628817	-28.1606	PI548657	-28.0606	PI567029B	-28.9784
				PI603292	-28.1613	PI437721B	-27.9276	PI437867A	-27.7468	PI89066	-27.8663	PI507540	-27.7353	PI398437	-27.9276	PI587626	-28.1608	PI165583	-28.0619	PI507486	-28.9821
				PI361122	-28.1622	PI475817	-27.9277	PI92580	-27.7469	PI423889	-27.8666	PI157410	-27.7355	PI417347	-27.9277	PI464935	-28.1609	PI192867	-28.0636	PI319533	-28.986
				PI290123B	-28.1624	PI603350	-27.9278	PI437904	-27.7478	PI548503	-27.8666	PI424535A	-27.7357	PI398347	-27.9282	PI368038	-28.1609	PI330634	-28.0636	PI548442	-28.9909
				PI507673	-28.1624	PI417295	-27.9278	PI266085B	-27.748	PI87619	-27.8666	PI424519	-27.7357	PI605813	-27.9283	PI587653	-28.1614	PI605779D	-28.0645	PI566968A	-28.9925
				PI261475	-28.1628	FC30233	-27.9279	PI578363	-27.7483	PI91159	-27.867	PI424243	-27.7358	PI587719A	-27.9283	PI507338	-28.1615	PI587862C	-28.0646	PI548436	-28.9932
				PI297535	-28.163	PI437213	-27.9281	PI372404C	-27.7484	PI92662	-27.8671	PI408020C	-27.7359	PI594001	-27.9283	PI407964	-28.1617	PI203404	-28.0651	PI587811A	-29.0006
				PI437259	-28.1631	PI437468	-27.9281	PI633730	-27.7486	PI408321	-27.8675	PI83858	-27.7359	PI398187	-27.9284	PI567791	-28.1618	PI174866	-28.0665	PI639578	-29.0291
				PI290157	-28.1634	PI561299B	-27.9283	PI507162	-27.7492	PI578497A	-27.8679	PI398871	-27.736	PI398711	-27.9284	PI423786	-28.1618	PI594447	-28.0665	PI567007B	-29.0291
				PI152361	-28.1638	PI437995B	-27.9284	PI370057B	-27.7493	PI564718	-27.8682	PI568254	-27.736	PI398662	-27.9284	PI597471D	-28.1619	PI346298	-28.0668	PI205909	-29.0584
				PI417533	-28.1644	PI603375	-27.9289	PI561349	-27.7506	PI548268	-27.8687	PI605826B	-27.7361	PI423837B	-27.9284	PI157476	-28.1619	PI587726B	-28.0672	PI567007A	-29.0729
				PI358317A	-28.1647	PI437516	-27.929	PI578499A	-27.7507	PI548376	-27.8688	PI253661C	-27.7362	PI424156D	-27.929	PI587668B	-28.162	PI192872	-28.0675
				PI438417	-28.165	PI548384	-27.9293	PI437477B	-27.7509	PI416784	-27.869	PI408055A	-27.7363	PI416799	-27.9294	PI417562	-28.1621	PI518665	-28.0675
				PI417078	-28.165	PI594170A	-27.9293	PI87619-1	-27.7512	PI92702	-27.869	PI424149	-27.7363	PI594677	-27.9295	PI587579C	-28.1622	PI567023A	-28.0701
				PI437354	-28.165	PI437132A	-27.9295	PI437458B	-27.7516	PI547883	-27.8695	PI507430	-27.7368	PI407866	-27.9296	PI594015	-28.1623	PI578331	-28.0704
				PI437269	-28.1652	PI548571	-27.9298	PI200592	-27.7523	PI593259	-27.8696	PI424364B	-27.7369	PI506830	-27.9297	PI408044	-28.1624	PI594753A	-28.0705
				PI518291A	-28.1658	PI561318A	-27.9306	PI92748	-27.7525	PI437709	-27.87	PI408090	-27.737	PI407982	-27.9299	PI424178C	-28.1624	PI548660	-28.0714
				PI437260B	-28.1662	PI437395A	-27.9307	PI591496	-27.7526	PI238931	-27.8702	PI507021	-27.7372	PI416759	-27.93	PI594473	-28.1626	PI567010A	-28.0715
				PI417534	-28.1667	PI548609	-27.932	PI70516	-27.7527	PI437367	-27.8704	PI594889	-27.7372	PI417098	-27.9306	PI632650	-28.1627	PI548454	-28.0721
				PI417506	-28.1667	PI594170B	-27.932	PI437472	-27.7528	PI507794	-27.8708	PI561365	-27.7373	PI587719B	-27.9306	PI507136	-28.1635	PI588032A	-28.0743
				PI612617B	-28.1669	PI548241	-27.9321	PI437448	-27.7528	PI424541	-27.8709	PI399039	-27.7374	PI603677A	-27.931	PI407935	-28.1639	PI407768	-28.0753
				PI424208	-28.1671	PI612759C	-27.9322	PI437346	-27.7529	PI423815	-27.8713	PI253665B	-27.7375	PI398907	-27.9312	PI398732	-28.1643	PI79861	-28.0758
				PI561332	-28.1671	PI438120	-27.9324	PI437427A	-27.7529	PI594401D	-27.8713	PI547640	-27.7375	PI605884E	-27.9323	PI605791A	-28.1644	PI230973	-28.0768
				PI319537A	-28.1673	PI561301	-27.9332	PI578401D	-27.7531	PI438312	-27.8718	PI458294	-27.7379	PI408207-1	-27.9324	PI507327	-28.1646	PI441358	-28.081
				PI319538	-28.1674	PI567215B	-27.9335	PI437883	-27.7533	PI548347	-27.8721	PI84646-2	-27.738	PI346309	-27.9326	PI507611	-28.1647	PI603534A	-28.0814
				PI438387	-28.1674	PI291303A	-27.9337	PI438070	-27.7533	PI70253	-27.8722	PI507244	-27.7381	PI417055	-27.9329	PI506500	-28.1648	PI567029A	-28.0822
				PI445816A	-28.1677	PI522190	-27.9339	PI68522	-27.7538	PI84976-1	-27.8725	PI398759	-27.7382	PI423745	-27.933	PI615437	-28.165	PI438347	-28.0844
				PI438041	-28.1681	PI597659	-27.934	PI416866	-27.7541	PI92690	-27.8726	PI340048	-27.7382	PI507203	-27.9331	PI632944B	-28.165	PI578311B	-28.0919
				PI290123A	-28.1682	PI438316	-27.934	PI438133B	-27.7545	PI92704	-27.8731	PI91153-1	-27.7383	PI408087	-27.9332	PI407153	-28.165	PI381672	-28.096
				PI437289	-28.1685	PI384470	-27.934	PI437908	-27.7553	PI606400	-27.8741	PI547552	-27.7383	PI605828C	-27.9332	PI507360	-28.1651	PI180445	-28.0965
				PI437174A	-28.169	PI567223	-27.9341	PI424192A	-27.7554	PI506602	-27.8744	PI84664	-27.7383	PI587643A	-27.9333	PI507602	-28.1653	PI159097	-28.0971
				PI548649	-28.1692	PI464898	-27.9344	PI518677	-27.7554	PI567563A	-27.8747	PI408108	-27.7383	PI398352	-27.9335	PI605862C	-28.1657	PI221716	-28.0972
				PI437265C	-28.1692	PI437344C	-27.9348	PI437497	-27.7555	PI398749	-27.8749	PI506833	-27.7383	PI408267	-27.9337	PI594785	-28.1659	PI594759D	-28.099
				PI437650A	-28.1696	PI548531	-27.935	PI504496	-27.7558	PI548290	-27.8757	PI506865	-27.7383	PI408180-2	-27.9343	PI507394	-28.1661	PI510675	-28.1017
				PI189903	-28.1696	PI437132B	-27.9351	PI518676	-27.7565	PI84666	-27.8757	PI507535	-27.7386	PI605809A	-27.9344	PI506650	-28.1662	PI323558	-28.1036
				PI417551	-28.1697	PI603432C	-27.9354	PI291315	-27.7566	PI398806	-27.8757	PI424164A	-27.7387	PI407807	-27.9347	PI201421	-28.1662	PI578318E	-28.1052
				PI189951	-28.1697	PI297505	-27.9356	PI438505	-27.757	PI595926	-27.8758	PI95801	-27.7391	PI398581	-27.9349	PI378698	-28.1667	PI497968	-28.108
				PI437812	-28.1699	PI437584	-27.9357	PI437402	-27.7571	PI548315	-27.8762	PI424322	-27.7392	PI587758	-27.9349	PI408220	-28.1667	PI567016	-28.1084
				PI417523	-28.1699	PI291320A	-27.9366	PI417183	-27.7572	PI417241	-27.8763	PI378692	-27.7392	PI407808-2	-27.9349	PI603156	-28.167	PI587682C	-28.1204
				PI437221	-28.1703	PI438305	-27.9368	PI88309	-27.7573	PI548652	-27.8765	PI339736	-27.7396	PI593648	-27.935	PI476930	-28.1672	PI497962	-28.1204
				PI189938	-28.1707	PI438109B	-27.9369	PI438216	-27.7573	PI437129B	-27.8769	PI567620B	-27.7396	PI506660	-27.935	PI587764	-28.1679	PI578307C	-28.1271
				PI437205B	-28.1709	PI437993	-27.9369	PI68715	-27.7575	PI407875A	-27.8775	PI417238	-27.7397	PI65342	-27.9352	PI567356	-28.1683	PI445683	-28.1272
				PI438441	-28.1709	PI417519B	-27.9369	PI68562	-27.7576	PI54592	-27.8778	PI458207	-27.7398	PI398568	-27.9353	PI606433	-28.1683	PI567410C	-28.1301
				PI437566	-28.1713	PI437236	-27.937	PI603467	-27.7577	PI80480	-27.8779	PI408245	-27.7401	PI407853	-27.9354	PI209908	-28.1685	PI567271	-28.1321
				PI437518	-28.1719	PI592907D	-27.9372	PI574533	-27.7579	PI360843	-27.878	PI416840	-27.7402	PI567379A	-27.9355	PI407084	-28.1685	PI323276	-28.1353
				PI437240	-28.1719	PI438044	-27.9373	PI89065-2	-27.758	PI592978	-27.878	PI632420	-27.7403	PI408294B	-27.9356	PI423986	-28.1688	PI548490	-28.1366
				PI291313	-28.1724	PI612752	-27.9375	PI507671	-27.7581	PI88306	-27.878	PI408187	-27.7403	PI399060	-27.9358	PI587658C	-28.169	PI548256	-28.1373
				PI290135	-28.1726	PI548509	-27.9376	PI417349	-27.7586	PI407870	-27.8783	PI424311	-27.7404	PI603700	-27.9358	PI506946	-28.1691	PI578312	-28.14
				PI584527	-28.1729	PI561238	-27.9381	PI438223	-27.7586	PI407861A	-27.8785	PI97155	-27.7406	PI407809	-27.936	PI548980	-28.1693	PI323550	-28.1426
				PI612755	-28.1733	PI438245	-27.9382	PI615553	-27.7587	PI603596	-27.8794	PI423863A	-27.7407	PI507128	-27.9361	PI229346	-28.1694	PI192874	-28.1545
				PI639550B	-28.1737	PI227331	-27.9384	PI88311	-27.7591	PI592935	-27.8796	PI458149	-27.7409	PI578329B	-27.9364	PI507109	-28.1695	PI578323A	-28.1569
				PI297507A	-28.1744	FC3609	-27.9386	PI89154	-27.7592	PI548216	-27.8797	PI274423	-27.741	PI398574	-27.9364	PI506505	-28.1695	PI553047	-28.1588
				PI248408	-28.1745	PI603427A	-27.9389	PI632963	-27.7594	PI79872	-27.8798	PI567182	-27.7412	PI507233	-27.9365	PI605857A	-28.1696	PI567030	-28.1658
				PI437508A	-28.1746	PI438259A	-27.9394	PI547094	-27.7594	PI68710	-27.8799	PI424295	-27.7412	PI227158	-27.9366	PI379622	-28.1697	PI166032	-28.1675
				PI378658	-28.1749	PI91110	-27.9396	PI437957B	-27.7596	PI606401	-27.8808	PI458235	-27.7413	PI507177	-27.9366	PI506733B	-28.1698	PI497960	-28.1683
				PI361061A	-28.175	PI438009	-27.9397	PI70453	-27.7598	PI632664	-27.8808	PI423793	-27.7413	PI407751	-27.9367	PI507647	-28.1699	PI165989	-28.1727
				PI258385	-28.175	PI437504	-27.9398	PI281850	-27.7598	PI68692-2	-27.8808	PI506765	-27.7414	PI507314	-27.9367	PI509108	-28.17	PI166028	-28.1735
				PI248401	-28.1756	PI438330B	-27.94	PI437913	-27.7599	PI561860	-27.8811	PI424239	-27.7415	PI398612	-27.9375	PI417473	-28.1701	PI497961	-28.1742
				PI417537A	-28.1766	PI153214	-27.9404	PI567367	-27.7603	PI506894	-27.8812	PI424419	-27.7415	PI417272	-27.9375	PI423965	-28.1701	PI165914	-28.1743
				PI445816B	-28.1772	PI438220	-27.9407	PI92671	-27.7605	PI507777	-27.8813	PI224271	-27.7418	PI605896C	-27.9378	PI587697	-28.1701	PI587770	-28.178
				PI437506	-28.1772	PI547797	-27.9415	PI603390B	-27.7606	PI588008A	-27.8813	PI398444	-27.7419	PI458033	-27.9378	PI587597A	-28.1704	PI509113	-28.1945
				PI612753A	-28.1781	PI438058	-27.9417	PI548537	-27.7607	PI408130	-27.8814	PI567281B	-27.742	PI339871C	-27.938	PI605891B	-28.1711	PI567041C	-28.1958
				PI542769	-28.179	PI438190	-27.9417	PI613558B	-27.7609	PI430622	-27.8818	PI424530	-27.7422	PI340001	-27.938	PI507298	-28.1712	PI315701	-28.2057
				PI438158A	-28.1791	PI603321	-27.9418	PI438173	-27.7613	PI438427	-27.8818	PI398558	-27.7422	PI398524	-27.9382	PI398967	-28.1716	PI567068A	-28.2169
				PI404155C	-28.18	PI438094B	-27.9421	PI603660	-27.7621	PI70247	-27.8821	PI506590C	-27.7423	PI398961	-27.9385	PI407801	-28.1721	PI567076	-28.221
				PI430536	-28.1803	PI438051A	-27.9426	PI91559	-27.7621	PI88303-1	-27.8824	PI567581	-27.7423	PI60273	-27.9385	PI381683	-28.1723	PI322689	-28.2215
				PI437570	-28.1804	PI438330A	-27.9426	PI507517	-27.7621	PI437463B	-27.8825	PI398820	-27.7424	PI507270	-27.9389	PI423921	-28.1726	PI210352	-28.2802
				PI639542B	-28.1814	PI361096	-27.9427	PI437902C	-27.7623	PI567264D	-27.8825	PI424471	-27.7425	PI458133	-27.9389	PI578326	-28.1731	PI165563	-28.2966
				PI189950	-28.1817	PI437992	-27.9428	PI437887B	-27.7626	PI88466	-27.8831	PI483084	-27.7426	PI458072B	-27.939	PI464937B	-28.1736	PI324067	-28.2999
				PI578404	-28.1819	PI438166A	-27.9431	PI340018	-27.7627	PI398831	-27.8831	PI506911	-27.7426	PI408104	-27.9391	PI587682A	-28.1737	PI171438	-28.3023
				PI437316	-28.1825	PI54809	-27.9433	PI507716	-27.7629	PI594394	-27.8832	PI587608A	-27.7426	PI506713	-27.9391	PI628883	-28.1737
				PI438015	-28.1836	PI437429A	-27.9434	PI68455	-27.7629	PI507239	-27.8835	PI424384	-27.7427	PI408330	-27.9396	PI632748	-28.174
				PI437676B	-28.1851	PI437619	-27.9434	PI542045	-27.7631	PI639284	-27.8835	PI507082B	-27.7428	PI408082	-27.9397	PI594020	-28.1742
				PI417555	-28.1857	PI438072	-27.9436	PI86102	-27.7634	PI438315	-27.8841	PI423846	-27.7429	PI416797	-27.9398	PI587577I	-28.1743
				PI232995	-28.1864	PI437500A	-27.9438	PI416972	-27.7636	PI567266C	-27.8843	PI458301	-27.7429	PI423897	-27.94	PI587673	-28.1746
				PI437201	-28.1866	PI361075	-27.944	PI507196	-27.7641	PI458140	-27.8844	PI398271	-27.7432	PI416800	-27.9401	PI628831	-28.1748
				PI438027A	-28.187	PI437645A	-27.9442	PI297515	-27.7642	PI96787	-27.8848	PI547556	-27.7432	PI567755C	-27.9401	PI86543	-28.1751
				PI437215	-28.1883	PI438048B	-27.9448	PI438228	-27.7643	PI424005	-27.8853	PI506931	-27.7433	PI417331	-27.9403	PI594427C	-28.1752
				PI639527	-28.1895	PI548251	-27.9454	PI438308A	-27.7648	PI437412	-27.8853	PI94159-3	-27.7434	PI398660	-27.9407	PI603520	-28.1752
				PI437380	-28.192	PI54853	-27.9457	PI68421	-27.7649	PI417137	-27.8854	PI84632	-27.7435	PI398882	-27.9408	PI587866	-28.1754
				PI361097A	-28.1923	PI479712	-27.9459	PI437795	-27.7653	PI437586A	-27.8856	PI91121-2	-27.7436	PI408336	-27.941	PI603650	-28.1757
				PI257436	-28.1924	PI612760	-27.9459	PI404187	-27.7655	PI548388	-27.8862	PI603189	-27.7436	PI632905	-27.941	PI568261	-28.1762
				PI437523	-28.1925	PI548629	-27.9469	PI603391	-27.7655	PI605751	-27.8865	PI547525	-27.7437	PI506934	-27.941	PI632944C	-28.1772
				PI438379	-28.1929	PI532441A	-27.9475	PI68598	-27.766	PI430623	-27.8873	PI506590A	-27.7439	PI417351	-27.9411	PI398817	-28.1773
				PI189882	-28.1934	PI507373	-27.9478	PI88997	-27.7661	PI603752	-27.8874	PI398939	-27.7439	PI458044	-27.9412	PI506953	-28.1775
				PI297549	-28.1951	PI438122	-27.9479	PI603190	-27.7661	PI458061A	-27.8874	PI458217	-27.744	PI507052	-27.9415	PI407062	-28.1784
				PI297512	-28.1957	PI548526	-27.9479	PI561311A	-27.7662	PI92654	-27.8875	PI408212A	-27.7443	PI424137B	-27.9416	PI398469	-28.1785
				PI438389	-28.1959	PI547805	-27.948	PI88479	-27.7664	PI424563	-27.8875	PI407817	-27.7445	PI549021B	-27.9417	PI437730	-28.1786
				PI248403	-28.1963	PI437339B	-27.948	PI548206	-27.767	PI71850-1	-27.8875	PI398522	-27.7446	PI507454	-27.9418	PI507335	-28.1791
				PI603300	-28.1971	PI437786	-27.9487	PI561324	-27.7673	PI398712	-27.8877	PI398182	-27.7448	PI587805	-27.9418	PI424159B	-28.1792
				PI464929A	-28.1987	PI96193	-27.9497	PI592938	-27.7673	PI603716	-27.8878	PI594646	-27.7449	PI507333	-27.942	PI407828	-28.1794
				PI417522	-28.1988	PI547817	-27.9498	PI437404	-27.7676	PI583835	-27.8879	PI417293	-27.745	PI398521	-27.942	PI371607	-28.1796
				PI232900	-28.1996	PI437074	-27.9499	PI567267A	-27.768	PI518715	-27.8879	PI398355	-27.7452	PI567409B	-27.942	PI408092C	-28.1797
				PI297531	-28.2001	PI430460B	-27.9502	PI549071	-27.7682	PI507473	-27.8879	PI424227B	-27.7452	PI567472	-27.9421	PI594427B	-28.1798
				PI597400	-28.2005	PI464902	-27.9502	PI437306B	-27.7687	PI458276	-27.8881	PI229357	-27.7453	PI507234	-27.9421	PI628837	-28.1798
				PI437175	-28.2008	PI504483B	-27.9503	PI557536	-27.7695	PI424247A	-27.8884	PI458051A	-27.7454	PI398287	-27.9424	PI628909	-28.1802
				PI257433	-28.2009	PI567169	-27.9508	PI437678B	-27.7695	PI567597A	-27.8884	PI157449	-27.7461	PI603772	-27.9427	PI398580	-28.1803
				PI437172	-28.2014	PI603180	-27.9509	PI567161	-27.7697	PI567266D	-27.8884	PI406708	-27.7462	PI587619	-27.9432	PI341264	-28.1803
				PI438374	-28.2016	PI539862	-27.951	PI548406	-27.7699	PI92606	-27.8884	PI458067B	-27.7463	PI417235	-27.9435	PI628884	-28.1809
				PI437389A	-28.2034	PI437738A	-27.9512	PI548692	-27.7707	PI417354	-27.889	PI588008B	-27.7464	PI408164	-27.9437	PI587550C	-28.181
				PI297518	-28.2034	PI437449	-27.9513	PI603381B	-27.7709	PI91151	-27.8893	PI547496	-27.7464	PI407891	-27.9437	PI594424	-28.1811
				PI438375B	-28.2036	PI437333	-27.9514	PI567262D	-27.7709	PI468408B	-27.8894	PI594295	-27.7464	PI408115	-27.9439	PI578485B	-28.1812
				PI458540B	-28.2045	PI290124	-27.9515	PI603751B	-27.7711	PI339991	-27.8894	PI632430	-27.7464	PI423732	-27.944	PI221713	-28.1814
				PI445792	-28.205	PI479714	-27.9519	PI437479	-27.7712	PI153292	-27.8894	PI437845D	-27.7467	PI594568A	-27.9441	PI578319A	-28.1815
				PI417544B	-28.206	PI437995C	-27.9522	PI567168	-27.7712	PI423973	-27.8899	PI408285B	-27.7468	PI408023	-27.9442	PI507224	-28.1816
				PI634874	-28.2061	PI84674	-27.9528	PI567254	-27.7713	PI603673A	-27.89	PI548327	-27.7468	PI594650B	-27.9443	PI507254	-28.1818
				PI445789	-28.2061	PI438099	-27.9529	PI603366	-27.7714	PI522211B	-27.8902	PI398206	-27.7469	PI423805	-27.9445	PI423852	-28.1819
				PI297507B	-28.2065	PI437101	-27.9532	PI437899	-27.7715	PI253665D	-27.8905	PI181551	-27.7471	PI398381	-27.9448	PI594572B	-28.1823
				PI347559A	-28.2068	PI437855	-27.9533	PI437515B	-27.7715	PI407926A	-27.8905	PI424332	-27.7473	PI200450	-27.945	PI398789	-28.1826
				PI603295	-28.2069	PI634875	-27.9534	PI88293	-27.7716	PI196152	-27.8908	PI507265	-27.7475	PI398591	-27.945	PI407150	-28.1828
				PI438470	-28.2071	PI603427B	-27.9536	PI596412	-27.7717	PI506771	-27.891	PI561334	-27.7477	PI417073	-27.9455	PI628871	-28.1828
				PI438402	-28.2072	PI88797	-27.9539	PI524993	-27.7719	PI594900A	-27.8911	PI408032B	-27.7478	PI506783	-27.9457	PI587915A	-28.1828
				PI290131	-28.2076	PI548319	-27.9539	PI68585	-27.7722	PI594616	-27.8912	PI424395	-27.7479	PI408004-2	-27.9458	PI181556	-28.183
				PI297550	-28.2095	PI361071B	-27.954	PI437130	-27.7725	PI398821	-27.8913	PI408314	-27.7482	PI594568B	-27.9458	PI423861	-28.1834
				PI548311	-28.2097	PI437988	-27.954	PI91104	-27.7725	PI91149	-27.8917	PI605824B	-27.7483	PI567392	-27.9459	PI424370A	-28.1839
				PI464871A	-28.2113	PI86416	-27.954	PI613558A	-27.7726	PI417225	-27.8919	PI547549	-27.7485	PI567635	-27.9462	PI578311C	-28.1841
				PI438313	-28.2116	PI548620	-27.9544	PI507696A	-27.7728	PI91100-1	-27.8923	PI594401E	-27.7489	PI594468	-27.9463	PI567350B	-28.1843
				PI438208	-28.212	PI597415	-27.9545	PI533655	-27.7729	PI547861	-27.8929	PI424477	-27.7489	PI602448	-27.9464	PI587997B	-28.1844
				PI438351	-28.2131	PI467323B	-27.9554	PI470223	-27.7731	PI597385	-27.893	PI398774	-27.749	PI398481	-27.9466	PI597389	-28.185
				PI522182A	-28.2133	PI578388B	-27.9554	PI548646	-27.7736	PI84757	-27.8932	PI603462	-27.7491	PI408127	-27.947	PI417273	-28.1851
				PI603698F	-28.2134	PI561302C	-27.9562	PI437495	-27.7737	PI85666	-27.8932	PI417435	-27.7491	PI553048	-27.9471	PI506564	-28.1851
				PI438375A	-28.2136	PI603204	-27.9563	PI437956B	-27.7739	PI91089	-27.8933	PI549045A	-27.7492	PI458069	-27.9472	PI378686B	-28.1853
				PI618613	-28.2147	PI438191	-27.9563	PI438057	-27.7741	PI567720A	-27.8933	PI399035	-27.7492	PI567349A	-27.9472	PI200446	-28.1853
				PI612764	-28.216	PI291300	-27.9566	PI592972	-27.7743	PI437563	-27.8934	PI398891	-27.7492	PI398485	-27.9479	PI458082	-28.1856
				PI548601	-28.2162	PI603332	-27.9567	PI475811B	-27.7748	PI87615	-27.8947	PI424349C	-27.7493	PI602447	-27.948	PI597471B	-28.1857
				PI464911	-28.2167	PI603727	-27.957	PI603195	-27.7752	PI468918	-27.8948	PI507092	-27.7494	PI417464	-27.948	PI407243	-28.1862
				PI437521	-28.2171	PI153316	-27.9572	PI603482	-27.7754	PI68806	-27.8949	PI407985	-27.7496	PI605744	-27.9482	PI587740	-28.1864
				PI437246B	-28.218	PI547799	-27.9574	PI437884	-27.7755	PI68483	-27.895	PI587976D	-27.7497	PI407963	-27.9483	PI594617	-28.1868
				PI438200	-28.2196	PI438113	-27.9574	PI291296	-27.7757	PI567574B	-27.895	PI594690A	-27.7498	PI424363	-27.9483	PI407154	-28.1872
				PI180501	-28.2208	PI548610	-27.9575	PI437643B	-27.776	PI437456	-27.8951	PI507481	-27.7498	PI398795	-27.9483	PI567316B	-28.1875
				PI378657	-28.2209	PI89058	-27.9583	PI437432B	-27.7763	PI464920B	-27.8954	PI407914C	-27.7499	PI424455	-27.9484	PI507657	-28.1875
				PI639542A	-28.2209	PI437598B	-27.9583	PI291302A	-27.7764	PI398687	-27.8955	PI398191	-27.7499	PI458186	-27.9484	PI507225	-28.1876
				PI603698C	-28.2209	PI603380	-27.9584	PI437435	-27.7765	PI603612	-27.8956	PI507400	-27.7501	PI398512	-27.9488	PI506878	-28.1877
				PI372421B	-28.2214	PI438205	-27.9588	PI266806A	-27.7765	PI398727	-27.8958	PI424539	-27.7503	PI458239	-27.9489	PI398731	-28.1877
				PI290141	-28.2217	PI437905	-27.9589	PI437886B	-27.7767	PI548367	-27.8958	PI416965	-27.7505	PI200546	-27.9489	PI215811	-28.188
				PI639547	-28.2222	PI438081	-27.959	PI548328	-27.777	PI567696A	-27.896	PI398257	-27.7505	PI587645	-27.9492	PI605817C	-28.1882
				PI153245	-28.2232	PI438004B	-27.9596	PI82263-3	-27.7774	PI91725-4	-27.8962	PI532466B	-27.7507	PI506794	-27.9494	PI606369B	-28.1883
				PI603443B	-28.2234	PI639539A	-27.9596	PI79712	-27.7777	PI567362B	-27.8967	PI407918B	-27.7508	PI417081	-27.9498	PI506972	-28.1887
				PI189883	-28.2236	PI438323	-27.9601	PI476352C	-27.7781	PI79874	-27.8972	PI567696C	-27.7508	PI567321B	-27.95	PI587698A	-28.1887
				PI290140	-28.2239	PI438234A	-27.9605	PI383277	-27.7781	PI438341	-27.8975	PI339865A	-27.7508	PI587639	-27.95	PI556738	-28.1888
				PI417539	-28.2249	PI438149	-27.9611	PI595843	-27.7782	PI54615	-27.8977	PI592980	-27.7509	PI417157	-27.9501	PI587689	-28.1889
				PI372421A	-28.2257	PI548530	-27.9613	PI603303	-27.7783	PI534648	-27.8977	PI407952A	-27.751	PI587994B	-27.9505	PI222397	-28.1889
				PI417530	-28.2263	PI512322A	-27.9613	PI88298	-27.7787	PI578479	-27.8978	PI588033B	-27.751	PI398545	-27.9505	PI587659B	-28.1891
				PI417538	-28.2264	PI424202	-27.9614	PI84928	-27.7788	PI70519	-27.8979	PI594420	-27.7512	PI398286	-27.9505	PI578307A	-28.1891
				PI438360B	-28.2273	PI438056	-27.9614	PI70507	-27.7788	PI408028	-27.8981	PI398305	-27.7515	PI548466	-27.9507	PI424603	-28.1892
				PI437512	-28.2274	PI561327A	-27.9618	PI89059	-27.779	PI404154	-27.8988	PI603160	-27.7515	PI398665	-27.9507	PI566992A	-28.1892
				PI437296	-28.2278	PI438179	-27.962	PI437857C	-27.779	PI522216	-27.8989	PI567456	-27.7516	PI424482	-27.9508	PI603644	-28.1896
				PI464929B	-28.229	PI378680E	-27.9622	PI70009	-27.7795	PI423829	-27.899	PI407900	-27.7517	PI416847	-27.951	PI605874C	-28.1897
				PI458540C	-28.2309	PI437144	-27.9627	PI437803	-27.78	PI68759	-27.899	PI614155	-27.7518	PI458306B	-27.9512	PI175174	-28.1898
				PI458540D	-28.2315	PI189924	-27.9631	PI561377	-27.7801	PI404160A	-27.8992	PI91082	-27.7519	PI605827B	-27.9513	PI424157A	-28.19
				PI438109A	-28.2317	PI438324	-27.9633	PI384471	-27.7802	PI437377	-27.8992	PI458116	-27.752	PI91725	-27.9514	PI594567A	-28.1905
				PI297506	-28.2323	PI438042	-27.9641	PI437387	-27.7804	PI398822	-27.8995	PI398906	-27.752	PI476883	-27.9517	PI379620	-28.1905
				PI437600	-28.2329	PI438401	-27.9641	PI93560	-27.7805	PI70199	-27.8999	PI632640B	-27.7524	PI398393	-27.9519	PI587881	-28.1905
				PI204652	-28.235	PI557010	-27.9644	PI437427B	-27.7807	PI68479	-27.8999	PI632661B	-27.7525	PI408304	-27.9521	PI423824	-28.1905
				PI464871C	-28.2359	PI438112A	-27.9646	PI437880	-27.7808	PI68470	-27.8999	PI84669N	-27.7525	PI398335	-27.9522	PI407152	-28.1907
				PI153213	-28.2359	PI603440C	-27.9647	PI438219	-27.7809	PI438335	-27.9001	PI588029	-27.7525	PI324924	-27.9524	PI319531	-28.191
				PI232994	-28.2362	PI417059	-27.9649	PI567159B	-27.7809	PI92577	-27.9006	PI458175B	-27.7526	PI636463	-27.9526	PI407744	-28.191
				PI464871B	-28.2363	PI548683	-27.965	PI60296-1	-27.7811	PI81667	-27.9008	PI423729	-27.7528	PI157443	-27.9527	PI319525	-28.1913
				PI467313	-28.2368	PI248407	-27.9651	PI437834A	-27.7813	PI417018	-27.9009	PI594608B	-27.753	PI407864	-27.9527	PI507598	-28.1916
				PI438371	-28.2369	PI603352	-27.9653	PI548295	-27.7813	PI70469-1	-27.9014	PI398430	-27.7532	PI398183	-27.9529	PI548486	-28.1917
				PI458540A	-28.2374	PI436617	-27.9655	PI70478	-27.7814	PI548263	-27.9018	PI510670	-27.7533	PI398799	-27.9529	PI507613	-28.1917
				PI437242	-28.2378	PI591435	-27.9656	PI506669	-27.7814	PI416988	-27.9019	PI592951	-27.7533	PI615482	-27.9529	PI628873	-28.1918
				PI561299A	-28.2379	PI518752	-27.9658	PI68696	-27.7815	PI437578	-27.9019	PI423733	-27.7535	PI398370	-27.9531	PI424601	-28.1918
				PI189859	-28.2387	PI68474-2	-27.966	PI248398	-27.7818	PI567494	-27.9022	PI408300	-27.7535	PI507545	-27.9541	PI430600C	-28.192
				PI291319B	-28.2404	PI548519	-27.9661	PI437438	-27.7818	PI612759D	-27.9024	PI507464	-27.7537	PI603530A	-27.9542	PI123440	-28.1922
				PI153233	-28.2412	PI603698H	-27.9664	PI88495	-27.782	PI88490-1	-27.9025	PI408201A	-27.7539	PI398346	-27.9543	PI587664A	-28.1923
				PI417558	-28.2414	PI567473B	-27.9664	PI548232	-27.7822	PI479722	-27.9026	FC19976-1	-27.7542	PI408244	-27.9543	PI407106	-28.1924
				PI603429B	-28.2439	PI88288	-27.9668	PI88805-4	-27.7823	PI576160	-27.9027	PI458074B	-27.7543	PI578438	-27.9546	PI424479	-28.1928
				PI423708B	-28.2444	PI378655	-27.9668	PI437453	-27.7824	PI90499-1	-27.9029	PI603487A	-27.7543	PI339982	-27.9547	PI407151	-28.193
				PI438446B	-28.2463	PI417527	-27.9672	PI68457-1	-27.7825	PI594445	-27.9034	PI424167	-27.7544	PI567059	-27.9548	PI506502	-28.193
				PI423714	-28.2465	PI437757	-27.9672	PI438061	-27.7827	PI437461	-27.9034	PI398475	-27.7544	PI179823	-27.9548	PI424594	-28.1931
				PI238921	-28.2469	PI437509	-27.9672	PI68763	-27.7827	PI408312A	-27.9038	PI594670C	-27.7545	PI606376	-27.9551	PI587582	-28.1932
				PI438447	-28.2469	PI438376	-27.9674	PI479727	-27.7828	PI404182	-27.904	PI424579	-27.7548	PI408045	-27.9552	PI594427A	-28.1933
				PI437766	-28.2487	PI253653C	-27.9678	PI92603	-27.7835	PI424134	-27.9041	PI567516B	-27.7549	PI636461	-27.9552	PI398192	-28.1934
				PI438348A	-28.2491	PI437953A	-27.9681	PI424192B	-27.7835	PI70515	-27.9043	PI507312	-27.7549	PI407758	-27.9553	PI587736B	-28.1936
				PI189961	-28.2516	PI597409	-27.9683	PI507174	-27.7836	PI404196B	-27.9043	PI424346	-27.7553	PI606410	-27.9554	PI407090	-28.1936
				PI438394	-28.2532	PI54854	-27.9689	PI438001	-27.7837	PI79620	-27.9044	PI398696	-27.7554	PI588007A	-27.9554	PI424163	-28.194
				PI153249	-28.2534	PI438309	-27.9695	PI69503	-27.7838	PI80481	-27.9046	PI567645B	-27.7554	PI407865	-27.9556	PI506496	-28.1942
				PI189866	-28.2544	PI561307	-27.9696	PI507707	-27.7841	PI88447-3	-27.905	PI594873	-27.7555	PI398661	-27.9557	PI507001	-28.1943
				PI437191	-28.2558	PI561296A	-27.9699	PI593964	-27.7842	PI85630	-27.9052	PI547511	-27.7556	PI408268	-27.9559	PI468966	-28.1945
				PI417545	-28.2571	PI547803	-27.9704	PI437437B	-27.7843	PI593257	-27.9054	PI407902B	-27.7556	PI416807	-27.9559	PI416848	-28.1953
				PI189964	-28.258	PI437398	-27.9708	PI506732	-27.7845	PI86449-0	-27.9055	PI594712	-27.7557	PI603638	-27.956	PI398983	-28.1958
				PI445787	-28.2591	PI416904C	-27.9711	PI68484-4	-27.7845	PI437674	-27.9056	PI583295	-27.7557	PI398800	-27.956	PI79825	-28.1961
				PI518829	-28.2597	PI438063	-27.9712	PI68500	-27.7846	PI91120-3	-27.9057	PI567544	-27.7557	PI407739	-27.9561	PI437667	-28.1965
				PI438348B	-28.26	PI437846	-27.9712	PI592913	-27.7846	PI567775A	-27.9058	PI408285A	-27.7557	PI507154	-27.9562	PI587825A	-28.1966
				PI417540	-28.2601	PI438151	-27.9712	PI437716B	-27.7846	PI407850	-27.906	PI407981B	-27.7559	PI504495	-27.9565	PI605876B	-28.1967
				PI438449	-28.2607	PI438206	-27.9713	PI561309A	-27.7847	PI423818	-27.9062	PI567570	-27.756	PI417034	-27.9569	PI476916	-28.1967
				PI257437	-28.2611	PI548164	-27.9716	PI86089	-27.7848	PI71845	-27.9062	PI507385	-27.7561	PI605810A	-27.957	PI476900	-28.1968
				PI567221	-28.2631	PI546487	-27.9719	PI592910	-27.7848	PI398898	-27.9067	PI398281	-27.7561	PI399125	-27.957	PI378684B	-28.1968
				PI438385	-28.2631	PI437781	-27.9719	PI65341	-27.7849	PI458189A	-27.9069	PI594463A	-27.7562	PI398651	-27.9572	PI603618	-28.197
				PI438239A	-28.2644	PI522188A	-27.972	PI68475	-27.785	PI92466	-27.907	PI594471C	-27.7564	PI398725	-27.9573	PI175194	-28.1973
				FC32033	-28.2651	PI438289	-27.9722	PI506642	-27.7852	PI458205	-27.9071	PI507419	-27.7564	PI424365	-27.9574	PI518727	-28.1973
				PI378673	-28.2664	PI438381	-27.9723	PI92734	-27.7853	PI603455A	-27.9074	PI408217C	-27.7566	PI603689	-27.9575	PI408332B	-28.1976
				PI248395	-28.2664	PI437760	-27.9725	PI291293A	-27.7855	PI642768	-27.9078	PI399094	-27.7566	PI408226B	-27.9575	PI587806A	-28.1977
				PI437115	-28.267	PI189881	-27.9726	PI437898	-27.7858	PI458237	-27.9078	PI424617	-27.7567	PI588009	-27.9575	PI587593	-28.198
				PI438364	-28.2689	PI539865	-27.973	PI543855	-27.786	PI634757	-27.9079	PI423882B	-27.7567	PI423767	-27.9576	PI594759C	-28.1983
				PI438399	-28.2695	PI437498	-27.9735	PI79761	-27.7862	PI532463A	-27.9085	PI424260	-27.7568	PI594856	-27.9577	PI587558A	-28.1988
				PI538391	-28.2703	PI438071	-27.9738	PI578405	-27.7863	PI416943	-27.9087	PI84671	-27.7571	PI587649	-27.9578	PI506991	-28.1991
				PI437079A	-28.2714	PI438026	-27.9739	PI417255	-27.7865	PI490767	-27.909	PI81023	-27.7572	PI407838	-27.9579	PI507223	-28.1991
				PI548623	-28.2731	PI567215C	-27.9743	PI548608	-27.7865	PI549030A	-27.9094	PI458021	-27.7574	PI417483	-27.9579	PI594249	-28.1995
				FC32141	-28.2745	PI438250A	-27.9743	PI458511	-27.7867	PI603672B	-27.9094	PI424168C	-27.7576	PI587836	-27.9579	PI86109	-28.1999
				PI437615A	-28.2781	PI437312	-27.9744	PI603390A	-27.7867	PI88359	-27.9095	PI85469	-27.758	PI398760	-27.958	PI378687A	-28.2007
				PI257435	-28.2791	PI437368	-27.9745	PI416749	-27.7868	PI532442	-27.9095	PI366121	-27.758	PI408096	-27.9585	PI594004A	-28.2008
				PI437746	-28.2797	PI603334	-27.9745	PI437627	-27.7868	PI437403	-27.9098	PI518290	-27.758	PI458150C	-27.9586	PI407133	-28.2011
				PI437712	-28.2806	PI438188	-27.9747	PI92592	-27.7869	PI81044-1	-27.9099	PI417413	-27.758	PI398538	-27.9586	PI567207	-28.2015
				PI507472	-28.2813	PI548524	-27.9752	PI92464	-27.7871	PI92608	-27.9102	PI587716A	-27.7581	PI506983	-27.9586	PI587574B	-28.2015
				PI437078B	-28.2832	PI437105A	-27.9752	PI68484-1	-27.7875	PI606373	-27.9104	PI424326	-27.7581	PI408159	-27.959	PI423878	-28.2019
				PI232902	-28.2844	PI92565	-27.9753	PI614088	-27.7875	PI567512C	-27.9105	PI408281A	-27.7582	PI407840	-27.9592	PI507660	-28.2019
				PI378660A	-28.2848	PI437860A	-27.9753	PI594298	-27.7875	PI547818	-27.9106	PI424299A	-27.7582	PI587600C	-27.9593	PI379621	-28.2021
				PI378675A	-28.2862	PI508084	-27.9755	PI578365	-27.7876	PI92617	-27.9106	PI506808	-27.7583	PI603178	-27.9596	PI398721	-28.2023
				PI347570	-28.2876	PI437868	-27.9758	PI603719A	-27.7877	PI82302	-27.9106	PI398657	-27.7585	PI417350	-27.9597	PI407149	-28.2026
				PI378665	-28.2884	PI437540	-27.9763	PI92607	-27.7878	PI567545	-27.9107	PI84985	-27.7586	PI567383	-27.9597	PI615504	-28.2027
				PI347559B	-28.29	PI542042	-27.9764	PI323586B	-27.7879	PI561330A	-27.911	PI547554	-27.7586	PI561393	-27.9599	PI567394C	-28.2029
				PI290142	-28.2906	PI438187	-27.9764	PI603345	-27.7887	PI87167	-27.9111	PI547574	-27.7587	PI423914B	-27.96	PI398945	-28.2032
				PI232899	-28.2913	PI438202	-27.9769	PI506477	-27.7889	PI404160B	-27.9113	PI424349B	-27.7587	PI407825	-27.96	PI408265C	-28.2035
				PI297542	-28.2938	PI603362	-27.977	PI91180	-27.7893	PI79691-4	-27.9115	PI602502B	-27.7588	PI553044	-27.96	PI587597B	-28.2036
				PI290122	-28.2961	PI438054	-27.9773	PI92611	-27.7897	PI88354	-27.9115	PI408216A	-27.7588	PI417039	-27.9602	PI507596	-28.2036
				PI437490	-28.3009	PI78242	-27.9773	PI437893	-27.7899	PI506671	-27.9116	PI157482	-27.7589	PI416901	-27.9602	PI399088	-28.2041
				PI445822	-28.3044	PI438036	-27.9776	PI438290	-27.7901	PI567424A	-27.9118	PI567610A	-27.759	PI605867	-27.9603	PI587730C	-28.2047
				PI475821	-28.315	PI438224	-27.9782	PI437457	-27.7902	PI578057	-27.9119	PI157462	-27.7591	PI340023	-27.9604	PI458243	-28.2054
				PI437079B	-28.3163	PI437716A	-27.9783	PI437400	-27.7903	PI92619	-27.9123	PI408068A	-27.7594	PI398253	-27.9604	PI567406A	-28.2058
				PI417553	-28.318	PI437737	-27.9791	PI407721	-27.7907	PI92594	-27.9126	PI508296B	-27.7594	PI398653	-27.9605	PI407055	-28.2059
				PI438326	-28.319	PI639544	-27.9791	PI89156	-27.7911	PI507238	-27.9128	PI398656	-27.7595	PI605850A	-27.9605	PI628900	-28.206
				PI372419	-28.3196	PI347546B	-27.9793	PI639285	-27.7913	PI408025	-27.913	PI416958	-27.7595	PI578335B	-27.9609	PI587841A	-28.206
				PI437339A	-28.3205	PI438119	-27.9799	PI88455	-27.7913	PI90573	-27.913	PI636695	-27.7596	PI605865A	-27.9611	PI506802	-28.2065
				PI347555	-28.33	PI437282	-27.9803	PI464941	-27.7914	PI592974	-27.913	PI507398	-27.7597	PI408322	-27.9613	PI398724	-28.2068
				PI438331B	-28.3474	PI70473-1	-27.9804	PI88352	-27.7914	PI603755D	-27.9131	PI567396A	-27.7597	PI398614	-27.9613	PI494181	-28.207
				PI437561	-28.3544	PI347543	-27.9805	PI437902A	-27.7916	PI408048A	-27.9143	PI547544	-27.7597	PI398487	-27.9614	PI407898B	-28.2073
				PI257438	-28.3636	PI79699	-27.9807	PI437344D	-27.7917	PI70076	-27.9146	PI507456	-27.7597	PI567375D	-27.9614	PI594557A	-28.2074
				PI596525	-28.3886	PI407654	-27.981	PI578419B	-27.7918	PI55089-1	-27.9149	PI506525	-27.7598	PI508268	-27.9619	PI567174C	-28.2074
				PI548283	-28.5274	PI438115	-27.9814	PI437399	-27.7928	PI602492	-27.9151	PI235346	-27.7599	PI605805A	-27.962	PI407148	-28.2079
						PI438189	-27.9815	PI437890B	-27.7929	PI91142	-27.9154	PI594708B	-27.7599	PI606397B	-27.9622	PI507070	-28.2081
						PI437452A	-27.9816	PI427088C	-27.793	PI547867	-27.9155	PI398790	-27.7599	PI424440	-27.9625	PI424142	-28.2082
						PI347542	-27.9816	PI567266B	-27.7934	PI340007	-27.9157	PI424493A	-27.7601	PI458128	-27.9627	PI407111	-28.2083
						PI437556	-27.9818	PI548292	-27.7935	PI586980	-27.9159	PI398754	-27.7601	PI588002	-27.9628	PI507645	-28.2084
						PI438090	-27.9821	PI437900	-27.7936	PI591500	-27.9162	PI417254	-27.7603	PI408339	-27.9628	PI587687C	-28.2084
						PI378663	-27.9822	PI437434A	-27.7939	PI594471A	-27.9163	PI157409	-27.7605	PI507252	-27.9631	PI587558B	-28.2085
						PI592899	-27.9824	PI612344	-27.7939	PI605883	-27.9167	PI603742A	-27.7606	PI408167C	-27.9631	PI506743	-28.209
						PI602498	-27.9826	PI574479B	-27.7939	PI483460A	-27.9168	PI54615-2	-27.7607	PI399098	-27.9633	PI424172B	-28.2095
						PI342620A	-27.9829	PI90560	-27.7943	PI424261	-27.917	PI588008C	-27.7608	PI340019	-27.9635	PI506675	-28.2096
						PI614833	-27.9829	PI548616	-27.7944	PI196156	-27.917	PI398878	-27.7609	PI506780	-27.9635	PI269518A	-28.2096
						PI547795	-27.983	PI297510	-27.7944	PI458244A	-27.9171	PI587998D	-27.7609	PI587998F	-27.9637	PI507423	-28.2097
						PI437774C	-27.9835	PI438229	-27.7944	PI603428D	-27.9171	PI408064	-27.761	PI398670	-27.9637	PI566984	-28.2098
						PI479728A	-27.9836	PI437902B	-27.7944	PI424488A	-27.9173	PI408335A	-27.761	PI567670	-27.9637	PI587623	-28.2098
						PI438043	-27.9842	PI464917	-27.7944	PI458307A	-27.9174	PI423816	-27.7611	PI339980	-27.9638	PI284815	-28.2103
						PI548668	-27.9844	PI603358B	-27.7946	PI437464	-27.9175	PI507089A	-27.7611	PI417399	-27.9639	PI476897	-28.211
						PI438203	-27.9845	PI437695B	-27.7948	PI54620	-27.9176	PI424216	-27.7612	PI424551	-27.9639	PI587572B	-28.2114
						PI189890	-27.9846	PI639550E	-27.7951	PI84979	-27.9178	PI398385	-27.7617	PI548161	-27.964	PI157488	-28.2115
						PI438180	-27.9849	PI437381D	-27.7953	PI89002	-27.9179	PI103415	-27.7618	PI399058	-27.9641	PI476932	-28.2115
						PI603308B	-27.9849	PI438442A	-27.7955	PI92600	-27.9179	PI408137B	-27.7618	PI605769	-27.9642	PI632655	-28.2123
						PI547808	-27.985	PI438164B	-27.7955	PI594153	-27.918	PI458038	-27.7619	PI398547	-27.9642	PI587581	-28.2124
						PI594895	-27.9856	PI603654	-27.7957	PI605815	-27.918	PI549043	-27.7619	PI417423	-27.9643	PI476907	-28.2126
						PI437086	-27.9858	PI437887C	-27.7957	PI417201	-27.9182	PI603742D	-27.7619	PI424451	-27.9643	PI507343	-28.2134
						PI153311	-27.9859	PI503340	-27.7958	PI88486	-27.9184	PI407209	-27.762	PI398798	-27.9644	PI587621	-28.2134
						PI567159A	-27.9859	PI506788	-27.7959	PI567519	-27.9185	PI613559A	-27.762	PI603530B	-27.9647	PI587704	-28.2138
						PI437862	-27.9864	PI437535	-27.7959	PI408052B	-27.9185	PI416769B	-27.7622	PI592906	-27.9647	FC31665	-28.2138
						PI89060	-27.9864	PI361067	-27.7959	PI424155A	-27.9186	PI408166A	-27.7625	PI615500	-27.9648	PI507337	-28.2139
						PI603698B	-27.9866	PI547536	-27.796	PI547804	-27.919	PI417147	-27.7626	PI399108	-27.9648	PI407270	-28.2142
						PI92470	-27.9867	PI548583	-27.7968	PI437401	-27.9192	PI506631	-27.7626	PI423860	-27.9648	PI588007B	-28.2144
						PI548618	-27.9869	PI467337	-27.7973	PI65379	-27.9197	PI83881A	-27.7626	PI605875	-27.9654	PI594414B	-28.215
						PI547796	-27.9871	PI438114	-27.7978	PI594469B	-27.9199	PI424051A	-27.7628	PI408238-1	-27.9655	PI417224	-28.215
						PI438210	-27.9874	PI60279	-27.7979	PI92688	-27.92	PI424386A	-27.7629	PI605853A	-27.9656	PI587692A	-28.2152
						PI438221	-27.9877	PI437753B	-27.7981	PI200535	-27.92	PI594476	-27.763	PI458162	-27.9663	PI615456	-28.2155
						PI437376B	-27.9879	PI593956D	-27.7981	PI92605	-27.9202	PI594872	-27.7632	PI606362	-27.9663	PI269518B	-28.2156
						PI612753B	-27.988	PI92573	-27.7985	PI603184	-27.9204	PI458090B	-27.7633	PI340013	-27.9664	PI587736A	-28.2157
						PI479719	-27.9883	PI567170A	-27.7988	PI437710	-27.9207	PI423812	-27.7636	PI605859A	-27.9666	PI594474	-28.2172
						PI438008	-27.9884	PI634879	-27.7988	PI468385	-27.9209	PI83944	-27.7636	PI398650	-27.9667	PI507639	-28.2173
						PI142491	-27.9886	PI437909B	-27.799	PI437392	-27.9211	PI458060B	-27.7636	PI507087	-27.9667	PI578308A	-28.2175
						PI437774B	-27.9888	PI437515A	-27.7997	PI91121-1	-27.9215	PI424179B	-27.7636	PI424296C	-27.9668	PI171440	-28.218
						PI548588	-27.9888	PI437752C	-27.7997	PI567673A	-27.9218	PI408170	-27.7637	PI82286	-27.9669	PI398309	-28.2181
						PI437123	-27.9888	PI91124	-27.7997	PI603486	-27.9219	PI424006A	-27.7638	PI399055	-27.967	PI603673F	-28.2182
						PI437632B	-27.989	PI574478B	-27.8004	PI458160	-27.9221	PI588013	-27.7638	PI398480	-27.967	PI476908	-28.2183
						PI522219B	-27.9891	PI438258	-27.8009	PI547809	-27.9221	PI407946-2	-27.7638	PI407800	-27.967	PI603761	-28.2185
						PI507810	-27.9894	PI229322	-27.801	PI408075	-27.9223	PI408319B	-27.7639	PI407942	-27.967	PI628912	-28.2189
						PI437739	-27.9898	PI437433	-27.8011	PI458175A	-27.9223	PI408272C	-27.7641	PI340016	-27.9671	PI506591	-28.2194
						PI438218	-27.9903	PI547823	-27.8012	PI548313	-27.9223	PI547432	-27.7642	PI219780	-27.9674	PI587586	-28.2195
						PI319535B	-27.9906	PI90574	-27.8015	PI398654	-27.9223	PI506733A	-27.7643	PI605856	-27.9675	PI507422	-28.2197
						PI153294	-27.9908	PI82184	-27.8017	PI458259	-27.9225	PI398226	-27.7644	PI605860	-27.9675	PI587659A	-28.2198
						PI597654	-27.991	PI592932	-27.8017	PI88998-2	-27.9226	PI424006B	-27.7644	PI605863A	-27.9678	PI417194	-28.2199
						PI437861	-27.9916	PI548308	-27.8019	PI547875	-27.9226	PI408229A	-27.7645	PI398422	-27.9679	PI377577	-28.2212
						PI437741	-27.9917	PI297504	-27.802	PI612758B	-27.9226	PI416872	-27.7645	PI398264	-27.9681	PI632668	-28.2216
						PI437406	-27.992	PI603381C	-27.8022	PI226588	-27.9227	PI567696B	-27.7646	PI87037	-27.9681	PI587816	-28.2219
						PI548240	-27.992	PI593956C	-27.8023	PI591536	-27.9227	PI587999C	-27.7647	PI567320	-27.9689	PI407255	-28.222
						PI171421	-27.9921	PI548570	-27.8023	PI398814	-27.9228	PI507152	-27.7648	PI507307	-27.9691	PI407281	-28.2221
						PI479710	-27.9927	PI438414	-27.8029	PI68533-2	-27.9231	PI398313	-27.7649	PI507304	-27.9692	PI594613	-28.2224
						PI438089	-27.9928	PI594464	-27.8029	PI547811	-27.9236	PI587998B	-27.765	PI407876	-27.9695	PI509090	-28.2225
						PI89061-1	-27.9933	PI85014	-27.8031	PI567617A	-27.9239	PI547417	-27.7651	PI506986	-27.9695	PI588003	-28.2227
						PI572245	-27.9938	PI507198	-27.8033	PI408312B	-27.9239	PI407805B	-27.7652	PI71465	-27.9699	PI506533	-28.223
						PI437083	-27.9939	PI561319B	-27.8033	PI567765A	-27.9239	PI398327	-27.7653	PI442009A	-27.97	PI407244	-28.2232
						PI438260	-27.9943	PI547812	-27.8041	PI438435B	-27.9246	PI90249	-27.7655	PI587647B	-27.9701	PI594567C	-28.2233
						PI417572B	-27.9946	PI574479A	-27.8045	PI407933	-27.9247	PI458087	-27.7656	PI605789B	-27.9703	PI175192	-28.2238
						PI437105C	-27.9954	PI92719	-27.8051	PI503334	-27.9248	PI594462	-27.7657	PI605858	-27.9704	PI567326B	-28.224
						PI437372	-27.9959	PI567302	-27.8057	PI567549B	-27.9249	PI398588	-27.7658	PI605893	-27.9705	PI507537	-28.2244
						PI153276	-27.9961	PI437839A	-27.8059	PI68599	-27.9251	PI547608	-27.7658	PI398683	-27.9706	PI407279	-28.2247
						PI438006	-27.9961	PI639556E	-27.806	PI479730	-27.9254	PI87525	-27.7659	PI628879	-27.971	PI171444	-28.2247
						PI437097	-27.9962	PI438234B	-27.8063	PI634888	-27.9256	PI632665	-27.7661	PI632641B	-27.971	PI603517B	-28.2249
						PI597658	-27.9963	PI603370	-27.8064	PI398600	-27.9257	PI419043	-27.7661	PI339992	-27.9711	PI381684	-28.2251
						PI437910C	-27.9969	PI437885	-27.8066	PI92593	-27.9264	PI408186B	-27.7661	PI408077	-27.9712	PI587612D	-28.2253
						PI437638	-27.9971	PI639532	-27.8067	PI88782	-27.9269	PI424556	-27.7662	PI615470	-27.9714	PI587742B	-28.2254
						PI548551	-27.9975	PI437455	-27.8069	PI86134-3	-27.9271	PI86062	-27.7664	PI123590	-27.9715	PI587886	-28.2256
						PI548396	-27.9976	PI603386	-27.8069	PI547587	-27.9272	PI423779	-27.7664	PI594212	-27.9717	PI615484	-28.2259
						PI70520	-27.998	PI54608-1	-27.8072	PI507795	-27.9275	PI424249B	-27.7664	PI567183	-27.9717	PI587614	-28.2261
						PI634882	-27.9981	PI548207	-27.8076	PI591561	-27.9276	PI424071	-27.7667	PI408337	-27.9721	PI587814C	-28.2263
						PI437721C	-27.9985	PI603381A	-27.8079	PI437323	-27.9279	PI548173	-27.7667	PI605879	-27.9721	PI588017A	-28.2264
						PI437408B	-27.9992	PI79746	-27.8079	PI547851	-27.9279	PI408298B	-27.7669	PI476917	-27.9724	PI416962	-28.2266
						PI437531	-27.9996	PI476911	-27.8081	PI567504	-27.9282	PI594606	-27.7669	PI567292	-27.9725	PI506704	-28.2267
						PI567785	-28.0002	PI88803	-27.8082	PI548182	-27.9285	PI196170	-27.767	PI417402	-27.9725	PI437591	-28.227
						PI612754	-28.0003	PI89000	-27.8086	PI548234	-27.9286	PI399019	-27.7676	PI567186	-27.9726	PI587612B	-28.2276
						PI437629	-28.0004	PI548580	-27.8086	PI437462D	-27.9291	PI85590	-27.768	PI615497	-27.9726	PI476921	-28.2278
						PI437956A	-28.0015	PI548282	-27.8088	PI633729	-27.9296	PI424188B	-27.768	PI398659	-27.9726	PI588018	-28.2279
						PI297538	-28.0018	PI567255B	-27.8088	PI89007	-27.9298	PI407320	-27.7681	PI605855	-27.9727	PI603629B	-28.2284
						PI597661	-28.0027	PI578376	-27.8091	PI548287	-27.9298	PI605845D	-27.7681	PI424589	-27.9727	PI171439	-28.2284
						PI548676	-28.0029	PI437842	-27.8094	PI578366	-27.93	PI416855	-27.7681	PI423723	-27.9727	PI587807	-28.2285
						PI597655	-28.0033	PI200479	-27.8094	PI437500C	-27.9304	PI424299C	-27.7681	PI398865	-27.9729	PI587815B	-28.2287
						PI616498	-28.0036	PI603728	-27.8103	PI567770A	-27.9305	PI507065	-27.7685	PI471931	-27.9729	PI82312	-28.2291
						PI522235A	-28.0036	PI89153	-27.8103	PI603188	-27.9307	PI547466	-27.7688	PI506639	-27.9731	PI587601C	-28.2292
						PI538393	-28.0039	PI437697	-27.8108	PI445845	-27.9309	FC31697	-27.7688	PI548654	-27.9733	PI564999	-28.2292
						PI361065A	-28.004	PI427088H	-27.8109	PI437391	-27.9312	PI423800	-27.7688	PI605812	-27.9734	PI407771	-28.23
						PI437418	-28.0042	PI540556	-27.8114	PI227328	-27.9312	PI408036	-27.7689	PI423760	-27.9735	PI423773	-28.23
						PI437381B	-28.0046	PI548369	-27.8114	PI561335	-27.9315	PI408234B	-27.769	PI424269B	-27.9736	PI561379A	-28.2306
						PI437963	-28.005	PI438144	-27.8115	PI424568	-27.9315	PI424327	-27.769	PI518825	-27.974	PI588004	-28.2307
						PI592911B	-28.005	PI82263-2	-27.8121	PI548686	-27.9316	PI458057	-27.7691	PI407803	-27.9742	PI458260	-28.2319
						PI437145A	-28.0057	PI548281	-27.8121	PI86445	-27.9318	PI594859	-27.7692	PI424491B	-27.9743	PI635999	-28.2331
						PI567229A	-28.006	PI437378C	-27.8126	PI591506	-27.9323	PI407778C	-27.7692	PI458183	-27.9743	PI423736B	-28.2335
						PI437168C	-28.0063	PI437874	-27.8129	PI584470	-27.9325	PI408295A	-27.7694	PI442017	-27.9743	PI587595C	-28.2336
						PI437339C	-28.007	PI291309A	-27.8129	PI458255	-27.9332	PI408070A	-27.7695	PI567310A	-27.9744	PI588006A	-28.2339
						PI438410	-28.007	PI561329	-27.813	PI603717	-27.9334	PI547546	-27.7697	PI509096	-27.9744	PI407253	-28.2346
						PI547821	-28.0075	PI80671	-27.8132	PI62483	-27.9337	PI594882B	-27.7697	PI605892	-27.9747	PI603633	-28.2349
						PI361093	-28.0075	PI567323B	-27.8134	PI594451	-27.9339	PI91132-3	-27.7698	PI407791	-27.9748	PI587571	-28.235
						PI438225	-28.0076	PI437802	-27.8135	FC3654N	-27.9339	PI567755A	-27.7698	PI85342	-27.9749	PI587847	-28.235
						PI603698D	-28.0078	PI378672	-27.8136	PI548525	-27.934	PI594624	-27.7699	PI606397A	-27.9752	PI587844A	-28.2351
						PI495831	-28.0081	PI438096	-27.8136	PI70470	-27.9346	PI85505	-27.77	PI506550A	-27.9752	PI605814	-28.2352
						PI437567	-28.0081	PI592908	-27.8137	PI92641	-27.9349	PI424349A	-27.7703	PI587561	-27.9753	PI506905	-28.2352
						PI438458	-28.0083	PI437431	-27.8138	PI417456	-27.9349	PI379556	-27.7704	PI407877C	-27.9756	PI587749	-28.2356
						PI153266	-28.0083	PI437844B	-27.8138	PI81766	-27.935	PI90576-2	-27.7705	PI506807	-27.9758	PI587625B	-28.2367
						PI437477A	-28.0084	PI416748	-27.8142	PI507692A	-27.9354	PI423914A	-27.7706	PI398770	-27.9759	PI506486	-28.2371
						PI438107	-28.0085	PI592956A	-27.8145	PI605801A	-27.9354	PI424342B	-27.7706	PI407837	-27.976	PI603539C	-28.2372
						PI438110	-28.0088	PI70461	-27.815	PI605759	-27.9356	PI547588	-27.7707	PI398203	-27.976	PI587583B	-28.2376
						PI597656	-28.0096	PI479721	-27.8152	PI605752	-27.9357	PI398946	-27.7707	PI81780S	-27.9762	PI416903	-28.238
						PI437603	-28.0108	PI603667A	-27.8153	PI603477A	-27.9359	PI253651B	-27.7707	PI538402A	-27.9763	PI215693	-28.2383
						PI522234	-28.0108	PI437424	-27.8156	PI603705A	-27.9359	PI606382B	-27.7708	PI578441	-27.9763	PI567326A	-28.2387
						PI548285	-28.0112	PI91120	-27.8157	PI80845-2	-27.9364	PI340010	-27.7709	PI339864B	-27.9764	PI507594A	-28.2388
						PI437165A	-28.0117	PI594896	-27.8158	PI437452B	-27.9366	PI424411	-27.771	PI605820	-27.9766	PI587841B	-28.2399
						PI603758B	-28.012	PI90570	-27.8164	PI547849	-27.9368	PI506770	-27.771	PI567402	-27.9772	PI587768	-28.2405
						PI383276	-28.0131	PI297537	-27.8166	PI68621	-27.9373	PI424175	-27.7713	PI86892	-27.9779	PI567381A	-28.241
						PI612744	-28.0132	PI567240	-27.8166	PI548628	-27.9374	PI567518	-27.7713	PI423781B	-27.9779	PI605902	-28.2415
						PI438145	-28.0134	PI68666	-27.8169	PI603452	-27.9376	PI424279	-27.7715	PI417193	-27.9781	PI423853	-28.2416
						PI361062A	-28.0135	PI437878B	-27.8169	PI69993	-27.9378	PI398200	-27.7717	PI605807	-27.9781	PI587738	-28.2418
						PI603191	-28.0136	PI427088I	-27.817	PI54620-2	-27.9382	PI408332A	-27.7718	PI606391	-27.9782	PI603538F	-28.242
						PI437621B	-28.0139	PI548411	-27.8173	PI88803-1	-27.9383	PI408134A	-27.7718	PI407761	-27.9782	PI170888	-28.2421
						PI578380A	-28.0143	PI603192	-27.8175	PI547801	-27.9387	PI594685B	-27.7719	PI408155	-27.9782	PI594738A	-28.2421
						PI438201	-28.0145	PI437850	-27.8176	PI547866	-27.9392	PI424548	-27.772	PI507498	-27.9785	PI407056	-28.2422
						PI88443	-28.0152	PI91725-3	-27.8176	PI548684	-27.9401	PI424220A	-27.772	PI594005E	-27.9786	PI92601	-28.2424
						PI437645B	-28.0154	PI603202	-27.8177	PI567244	-27.9404	PI615469	-27.772	PI417582	-27.9793	PI407061	-28.2429
						PI437379	-28.0159	PI407714	-27.8182	PI603406	-27.9406	PI79870-6	-27.7723	PI561358B	-27.9795	PI407157	-28.2434
						PI430460A	-28.0161	PI475784	-27.8183	PI603729	-27.9409	PI423783	-27.7724	PI567384	-27.9797	PI587686B	-28.2434
						PI597459A	-28.0164	PI405690	-27.8185	PI96194-3	-27.9411	PI407858	-27.7724	PI229339	-27.98	PI578328A	-28.2437
						PI438126	-28.017	PI84673-1	-27.8186	PI603682	-27.9411	PI398211	-27.7725	PI561271	-27.98	PI587797	-28.244
						PI438272	-28.0171	PI547826	-27.8187	PI506782	-27.9413	PI424449	-27.7726	PI424178A	-27.9805	PI587742C	-28.2443
						PI603371	-28.0174	PI92569	-27.819	PI547840	-27.9414	PI458165	-27.7727	PI408324	-27.9806	PI587686A	-28.2447
						PI464892	-28.0177	PI561340	-27.8195	PI567589	-27.9416	PI423771	-27.7729	PI632658	-27.9806	PI437126C	-28.2449
						PI153315	-28.0183	PI297528	-27.8195	PI532463B	-27.9419	PI594448A	-27.7731	PI398328	-27.9807	PI468130	-28.245
						PI91110-1	-28.0186	PI92660	-27.8198	PI407722	-27.9422	PI408234A	-27.7732	PI408049	-27.9809	PI588021B	-28.2454
						PI438093	-28.019	PI634365	-27.8203	PI548377	-27.9423	FC19979-6	-27.7733	PI588014A	-27.9813	PI507619B	-28.2459
						PI437984	-28.019	PI538400	-27.8213	PI398881	-27.9432	PI507493	-27.7734	PI606432B	-27.9813	PI628901	-28.2461
						PI437190	-28.02	PI437834B	-27.8217	PI438310	-27.9433	PI532455A	-27.7734	PI371612	-27.9815	PI578318A	-28.2463
						PI189946	-28.0205	PI567323A	-27.8218	PI547890	-27.9433	PI423929	-27.7735	PI408205	-27.9815	PI578311A	-28.2465
						PI522228	-28.0205	PI612747	-27.8222	PI157491	-27.9437	PI417382	-27.7737	PI603161	-27.9816	PI458257	-28.2467
						PI572241	-28.0208	PI578380B	-27.8222	PI567482A	-27.9443	PI398204	-27.7737	PI594832A	-27.9816	PI603532	-28.2469
						PI437577	-28.021	PI291302B	-27.8222	PI605800B	-27.9444	PI549017	-27.7738	PI507401	-27.9816	PI567345	-28.2472
						PI437432A	-28.021	PI603382B	-27.8226	PI548275	-27.9445	PI547563	-27.7738	PI398456	-27.9818	PI407158	-28.2474
						PI68770	-28.0213	PI567325A	-27.8235	PI437794	-27.9449	PI91734	-27.7739	PI399109	-27.9818	PI587579A	-28.2475
						PI438136	-28.0215	PI540553	-27.8238	PI567259	-27.945	PI458063	-27.7739	PI605878	-27.9824	PI365426	-28.2478
						PI567473A	-28.0217	PI507165	-27.8241	PI548558	-27.9451	PI79696	-27.7741	PI647962	-27.9826	PI548988	-28.2485
						PI417294	-28.0218	PI593962	-27.8242	PI547865	-27.9453	PI423794	-27.7744	PI408158	-27.9827	PI424461	-28.2501
						PI437960	-28.0219	PI548540	-27.8242	PI522205B	-27.9455	PI407991	-27.7744	PI603693A	-27.9829	PI416812	-28.2507
						PI437486	-28.022	PI578499B	-27.8242	PI91100-3	-27.946	PI424483	-27.7744	PI379618	-27.983	PI417200	-28.251
						PI437643A	-28.0222	PI393563	-27.8245	PI548381	-27.9461	PI591498	-27.7744	PI603458C	-27.983	PI578471C	-28.2511
						PI347552A	-28.0223	PI479732	-27.8246	PI522207B	-27.9462	PI339868F	-27.7746	PI408146	-27.9832	PI507607	-28.2512
						PI378670A	-28.0225	PI532464	-27.8246	PI91100-2	-27.9468	PI408231	-27.7746	PI587650	-27.9833	PI587664B	-28.2513
						PI437334	-28.0226	PI567440	-27.8248	PI634902	-27.9469	PI458088	-27.7746	PI416788	-27.9833	PI381674	-28.2514
						PI548599	-28.0227	PI467335B	-27.8248	PI612750	-27.9469	PI507309	-27.7748	PI507235	-27.9837	PI175193	-28.2519
						PI597662	-28.0236	PI437843A	-27.8257	PI548574	-27.9473	PI339868C	-27.7748	PI507427	-27.9837	PI381671	-28.252
						PI437808	-28.0237	PI458828	-27.8258	PI458111	-27.9479	PI594430B	-27.775	PI549020	-27.9837	PI471903	-28.2521
						PI507678	-28.0246	PI547722	-27.8268	PI603434	-27.9481	PI424536	-27.7751	PI507399	-27.9838	PI538376	-28.2524
						PI291278	-28.0251	PI561404	-27.8269	PI567469A	-27.9481	PI339865B	-27.7753	PI612146	-27.9838	PI507619C	-28.2524
						PI438004A	-28.0253	PI437420A	-27.827	PI599811	-27.9481	PI547604	-27.7753	PI606396	-27.9839	PI398546	-28.2525
						PI437223B	-28.026	PI73587	-27.827	PI556780	-27.9485	PI82325	-27.7753	PI85252	-27.9848	PI587617	-28.2526
						PI556776	-28.026	PI89167	-27.8271	PI591538	-27.9486	PI407805A	-27.7754	PI424605B	-27.9852	PI587814G	-28.2527
						PI404156	-28.0262	PI603757C	-27.8271	PI437903	-27.9487	PI273483D	-27.7758	PI407999-2	-27.9854	PI464934	-28.253
						PI438418	-28.0266	PI437356	-27.8275	PI416750	-27.9488	PI398366	-27.7762	PI458182	-27.9857	PI407250	-28.2537
						PI548417	-28.0269	PI602059	-27.8276	PI567505	-27.9488	PI507071A	-27.7762	PI628880	-27.9858	PI587727	-28.2545
						PI438256A	-28.027	PI407711B	-27.8277	PI567252	-27.949	PI458030	-27.7763	PI628964	-27.9858	PI587603C	-28.2545
						PI438268	-28.0279	PI437361	-27.828	PI404189	-27.9494	PI424257B	-27.7763	PI458102	-27.9862	PI381665	-28.2551
						PI437650B	-28.0288	PI438249B	-27.8281	PI464920A	-27.9496	PI603916	-27.7763	PI507331	-27.9862	PI423907	-28.2552
						PI437864A	-28.029	PI612930	-27.8282	PI438409	-27.9505	PI407902A	-27.7765	PI593996	-27.9863	PI548982	-28.2554
						PI437538	-28.0291	PI437844A	-27.8285	PI416990	-27.9505	PI398270	-27.7768	PI458300	-27.9863	PI381663	-28.256
						PI438196	-28.0295	PI464878	-27.8287	PI84581	-27.9506	PI507447	-27.7769	PI587994A	-27.9867	PI587601D	-28.2563
						PI507772	-28.0296	PI603365	-27.8294	PI85019	-27.9506	PI507150	-27.7769	PI417036	-27.9867	PI588006B	-28.2576
						PI548611	-28.0297	PI297545	-27.8294	PI62202	-27.9515	PI567662	-27.7772	PI578002	-27.9868	PI606428	-28.2577
						PI437195	-28.0299	PI407711A	-27.8295	PI90567-1	-27.9517	PI424283	-27.7774	PI506517	-27.9869	PI603512	-28.2578
						PI417572A	-28.03	PI437470	-27.8296	PI594444A	-27.9517	PI86078-1	-27.7775	PI567370B	-27.9872	PI587577H	-28.258
						PI404155B	-28.0301	PI437341	-27.8298	PI340031A	-27.952	PI548342	-27.7775	PI339866	-27.9872	PI587711	-28.2581
						PI437779	-28.0301	PI438199	-27.8299	PI547737	-27.9521	PI407872A	-27.7776	PI506997	-27.9873	PI371609	-28.2584
						PI153215	-28.0302	PI68706	-27.8301	PI547783	-27.9522	PI606402	-27.7778	PI407882	-27.9878	PI587627A	-28.2586
						PI437278	-28.0304	PI437711A	-27.8303	PI91113	-27.9522	PI398501	-27.7778	PI506586	-27.9879	PI605888	-28.2587
						PI248406	-28.0312	PI361062B	-27.8303	PI634910	-27.9524	PI84807	-27.7781	PI506751	-27.9885	PI594622	-28.2589
						PI597657	-28.0313	PI560911	-27.8304	PI84957	-27.9525	PI407805C	-27.7781	PI416957	-27.9886	PI175189	-28.2598
						PI562387	-28.032	PI606413	-27.8306	PI547886	-27.9527	PI88813	-27.7781	PI408145	-27.9888	FC3659	-28.2598
						PI437986	-28.0321	PI54873	-27.831	PI556989	-27.9527	PI84944	-27.7781	PI408148	-27.9888	PI175198	-28.2601
						PI437971	-28.0326	PI632948	-27.8311	PI79616	-27.9528	PI340040	-27.7783	PI417332	-27.9891	PI95860	-28.2603
						PI603318	-28.0332	PI437355	-27.8312	PI86449	-27.9529	PI591499	-27.7783	PI227567	-27.9899	PI507650	-28.2603
						PI297551	-28.0333	PI603764A	-27.8313	PI567624	-27.9531	PI547431	-27.7783	PI605840A	-27.9902	PI605877C	-28.2607
						PI81765	-28.0333	PI596413	-27.8316	PI594899A	-27.9533	PI87620-1	-27.7785	PI253664	-27.9903	PI407284	-28.261
						PI437706	-28.0339	PI437520A	-27.833	PI92663	-27.9534	PI506635	-27.7786	PI417247	-27.9903	PI407254	-28.2612
						PI437071	-28.034	PI592969	-27.8331	PI548255	-27.954	PI398877	-27.7788	PI90251	-27.9903	PI407046	-28.2616
						PI189911	-28.0346	PI153226	-27.8331	PI547855	-27.9549	PI603541B	-27.7789	PI398780	-27.9904	PI603629A	-28.2623
						PI507784	-28.0349	PI87524	-27.8331	PI437805	-27.9549	PI547456	-27.7789	PI228064	-27.9904	PI587702	-28.263
						PI437348	-28.0349	PI594466	-27.8334	PI61940	-27.9554	PI424154B	-27.779	PI399099	-27.9908	PI398292	-28.263
						PI438125	-28.035	PI68551-2	-27.8337	PI591520	-27.9554	PI458039	-27.7791	PI408308A	-27.9909	PI578308B	-28.2634
						PI438231	-28.0352	PI537094	-27.834	PI547837	-27.9556	PI398380	-27.7792	PI398756	-27.991	PI507459	-28.2635
						PI438123A	-28.0354	PI561327D	-27.8345	PI556931	-27.9566	PI423796A	-27.7795	PI458275	-27.9911	PI606426	-28.2638
						PI507761	-28.0356	PI417219	-27.8347	PI91154	-27.9566	PI424150	-27.7795	PI594400	-27.9913	PI175187	-28.2639
						PI437762	-28.0362	PI437420B	-27.8348	PI549034	-27.9568	PI408296A	-27.7796	PI423743A	-27.9914	PI603702A	-28.2642
						PI437378A	-28.0362	PI603387	-27.8349	PI437466	-27.9569	PI408124C	-27.7797	PI594486C	-27.9916	PI594645	-28.2643
						PI614674	-28.0365	PI92694	-27.8353	PI547784	-27.9569	PI594648A	-27.7799	PI407965	-27.9916	PI399102	-28.2647
						PI407655A	-28.0365	PI437427C	-27.8354	PI602499	-27.9575	PI548212	-27.7799	PI417250	-27.9916	PI567378	-28.2647
						PI417515	-28.0367	PI603199	-27.8354	PI567706A	-27.9576	PI458248	-27.78	PI595765	-27.9916	PI175199	-28.2649
						PI572243	-28.0368	PI391578	-27.8354	PI603567A	-27.9576	PI507432	-27.78	PI567382A	-27.9919	PI587877A	-28.2649
						PI437508B	-28.0373	PI84580	-27.8357	PI475818	-27.9577	PI219783	-27.7801	PI567309	-27.9919	PI594857	-28.2653
						PI603698E	-28.0375	PI518669	-27.8359	PI547888	-27.958	PI506864B	-27.7801	PI398618	-27.9922	PI594740A	-28.2663
						PI437496	-28.0377	PI603658	-27.8362	PI603196	-27.9586	PI172901	-27.7802	PI603688	-27.9922	PI175196	-28.2664
						PI524994	-28.0377	PI592933	-27.8364	PI361101	-27.9587	PI594853	-27.7803	PI603543E	-27.9923	PI424157B	-28.2664
						PI438317	-28.038	PI603662B	-27.8366	PI283331	-27.9588	PI404178	-27.7804	PI408076C	-27.9926	PI587814F	-28.267
						PI437469A	-28.0382	PI507519	-27.837	PI547876	-27.9591	PI507028	-27.7805	PI612609	-27.9928	PI587669	-28.2673
						PI438366	-28.0382	PI632947	-27.8373	PI594799B	-27.9592	PI200463	-27.7807	PI603518	-27.9932	PI603610A	-28.2674
						PI507768	-28.0387	PI561338A	-27.8374	PI547800	-27.9593	PI398358	-27.7807	PI567400	-27.9932	PI594701	-28.2675
						PI548322	-28.0388	PI573008	-27.8375	PI68732-1	-27.9595	PI594609	-27.7807	PI458271	-27.9935	PI416781	-28.2676
						PI438010	-28.0391	PI438178	-27.838	PI634906	-27.9596	PI85420	-27.7809	PI399075	-27.9937	PI407156	-28.2681
						PI372416A	-28.0394	PI592944	-27.8381	PI591535	-27.9597	PI407812	-27.7809	PI632639D	-27.9937	PI407132	-28.2689
						PI297502	-28.0396	PI603347	-27.8382	PI548677	-27.9598	PI605886B	-27.781	PI548991	-27.994	PI407303	-28.2695
						PI437780	-28.0398	PI291297	-27.8389	PI548635	-27.9598	PI438307	-27.781	PI587998G	-27.9942	PI594596	-28.2696
						PI82183	-28.0406	PI464893	-27.8391	PI560909	-27.9601	PI591487	-27.7812	PI408093	-27.9943	PI587693	-28.2699
						PI427099	-28.0406	PI548391	-27.8395	PI591532	-27.9604	PI458201	-27.7814	PI605876A	-27.9943	PI437708	-28.27
						PI81775	-28.0407	PI507353	-27.8396	PI253661A	-27.9607	PI549040	-27.7814	PI408040-1	-27.9944	PI605891C	-28.2703
						PI437187	-28.0408	PI68687	-27.8402	PI567363B	-27.9616	PI594283	-27.7816	PI587722	-27.9945	PI587721B	-28.2705
						PI438078	-28.041	PI613562	-27.8403	PI490766	-27.9618	PI594883	-27.7816	PI398427	-27.9945	PI587570A	-28.2708
						PI438171	-28.0419	PI85671	-27.8413	PI86116	-27.9621	PI547602	-27.7817	PI506594	-27.9945	PI593998	-28.271
						PI437098	-28.0422	PI372415A	-27.8419	PI606388	-27.9622	PI424523A	-27.7818	PI587996A	-27.995	PI424453	-28.2711
						PI290126A	-28.0425	PI372415B	-27.842	PI612932	-27.9623	PI606384	-27.7818	PI594776	-27.9951	PI170892	-28.2719
						PI522198A	-28.0425	PI634878	-27.8421	PI437641B	-27.9629	PI442010	-27.7821	PI416815	-27.9952	PI628874	-28.2722
						PI189915	-28.0432	PI438076	-27.843	PI603915B	-27.9629	PI605876E	-27.7822	PI424222B	-27.9952	PI587563B	-28.2725
						PI437081B	-28.0433	PI561230	-27.8435	PI92707	-27.9631	PI408074C	-27.7825	PI509099	-27.9955	PI602501	-28.2727
						PI546038	-28.0436	PI92595	-27.8439	PI567357	-27.9631	PI458079	-27.7827	PI417404	-27.9956	PI587668A	-28.2727
						PI437875A	-28.0443	PI437420C	-27.8444	PI560910	-27.9631	PI398197	-27.7828	PI588053B	-27.9956	PI587737	-28.2734
						PI458825B	-28.0448	PI68663	-27.8447	PI587977	-27.9632	PI408020B	-27.7828	PI408084A	-27.9958	PI561379B	-28.2751
						PI597660	-28.0452	PI437617	-27.845	PI634907	-27.9634	PI547551	-27.7829	PI398424	-27.9959	PI374220	-28.2752
						PI639543	-28.0453	PI438086	-27.8455	PI68530-2	-27.9639	PI594647B	-27.7829	FC31683	-27.996	PI594666B	-28.2759
						PI437815	-28.0453	PI361112B	-27.8457	PI587981	-27.964	PI458077	-27.783	PI567408	-27.9962	PI407262	-28.2769
						PI184045	-28.0456	PI88442	-27.8459	PI634909	-27.9641	PI506576	-27.7831	PI398825	-27.9963	PI603522	-28.2773
						PI438028	-28.0457	PI547706	-27.8462	PI584441	-27.9643	PI371611	-27.7831	PI458284	-27.9963	PI603665	-28.2774
						PI437853A	-28.0458	PI547741	-27.8462	PI86114	-27.9644	PI87011	-27.7831	PI506791	-27.9963	PI423927	-28.2775
						PI475822A	-28.0458	PI68736	-27.8464	PI548236	-27.9645	PI594448B	-27.7832	PI647960	-27.9965	PI398719	-28.2777
						PI68586	-28.0462	PI93217	-27.8465	PI592952	-27.9645	PI407905	-27.7832	PI407784	-27.9965	PI587895	-28.2786
						PI603445A	-28.0466	PI593956B	-27.8473	PI548203	-27.9646	PI507286C	-27.7832	PI340003	-27.9966	PI587569	-28.2794
						PI437907	-28.0467	PI79596	-27.848	PI86028	-27.9647	PI555399	-27.7833	PI458173	-27.9967	PI578306A	-28.2797
						PI438123C	-28.0468	PI437609B	-27.8481	PI547872	-27.9648	PI398849	-27.7834	PI587987B	-27.9968	PI437126B	-28.2808
						PI437499	-28.0469	PI597664	-27.8482	PI547869	-27.9649	PI594019	-27.7834	PI605841B	-27.9973	PI587813	-28.2808
						PI612610	-28.0473	PI603358A	-27.849	PI518671	-27.9653	PI567691	-27.7836	PI407798	-27.9975	PI85010	-28.281
						PI79870-1	-28.0473	PI547825	-27.8492	PI404175	-27.9654	PI547607	-27.7837	PI578491A	-27.9984	PI407135	-28.2822
						PI437075	-28.0475	PI437324	-27.8493	PI90566-1	-27.9655	PI458114	-27.7838	PI567390	-27.9985	PI407242	-28.2822
						PI437823	-28.0479	PI547759	-27.8496	PI507295	-27.9657	PI603690	-27.7838	PI399021	-27.9986	PI603703A	-28.2824
						PI507686A	-28.0495	PI438332	-27.8497	PI547893	-27.9661	PI407958	-27.7838	PI594002	-27.9989	PI606370	-28.2826
						PI639550C	-28.0496	PI548360	-27.8506	PI547879	-27.9661	PI424270A	-27.7838	PI587648	-27.9992	PI417376	-28.2827
						PI438340B	-28.0497	PI73585	-27.8508	PI547852	-27.9664	PI417434	-27.7839	PI567192	-27.9993	PI567376A	-28.2833
						PI63271	-28.05	PI479711	-27.8508	PI547860	-27.9665	PI87561	-27.7842	PI615488	-27.9999	PI476905B	-28.2837
						PI89055	-28.0511	PI437550A	-27.8511	PI437487	-27.9665	PI547641	-27.7842	PI603581	-27.9999	PI578309	-28.2847
						PI639528A	-28.0511	PI437707	-27.8512	PI547882	-27.9668	PI547550	-27.7842	PI398689	-28.0002	PI587603A	-28.2848
						PI248409	-28.0512	PI90575	-27.8518	PI547891	-27.9668	PI547591	-27.7845	PI92743	-28.0008	PI407134	-28.2854
						PI438292	-28.0516	PI567198	-27.8522	PI634912	-27.9669	PI605817A	-27.7845	PI605884F	-28.0012	PI578305B	-28.2856
						PI92649	-28.0516	PI548576	-27.8522	PI253661B	-27.9672	PI588026A	-27.7846	PI628878	-28.0013	PI88816S	-28.2863
						PI438082	-28.0519	PI594897	-27.8522	PI548597	-27.9672	PI567738B	-27.7846	PI605882A	-28.0016	PI594803A	-28.2867
						PI437118A	-28.052	PI561233B	-27.8523	PI567364	-27.9672	PI643146	-27.7846	PI398783	-28.0016	PI567394B	-28.2876
						PI464882	-28.0522	PI548219	-27.8526	PI591534	-27.9673	PI273484	-27.7847	PI417037	-28.0019	PI603703B	-28.2879
						PI68610	-28.0525	PI593966	-27.8527	PI404188B	-27.9674	PI548174	-27.7851	PI506915	-28.0019	PI605862B	-28.2879
						PI361095	-28.0526	PI88468	-27.853	PI79627	-27.9679	PI424487A	-27.7851	PI407978	-28.002	PI171441	-28.2892
						PI597653	-28.0528	PI567199	-27.8535	PI538377	-27.9682	PI424284B	-27.7851	PI408156	-28.002	PI170890	-28.2892
						PI153247	-28.0536	PI438226	-27.854	PI567690	-27.9685	PI605837B	-27.7852	PI408243	-28.002	PI408259B	-28.2893
						PI153244	-28.0537	PI89063	-27.854	PI92659	-27.9686	PI407196	-27.7854	PI399044	-28.0021	PI587825B	-28.29
						PI438146	-28.0539	PI438442B	-27.8551	PI594469A	-27.9687	PI424280	-27.7856	PI594005A	-28.0021	PI587595B	-28.2904
						PI438207B	-28.0541	PI603369	-27.8551	PI548333	-27.9688	PI424257A	-27.7856	PI399012	-28.0022	PI407144	-28.2905
						PI603315	-28.0544	PI69512	-27.8552	PI547824	-27.9689	PI567738A	-27.7857	PI605868	-28.0024	PI507666	-28.291
						PI424209	-28.0545	PI464884	-27.8552	PI518718A	-27.9689	PI594823	-27.7857	PI83942	-28.0025	PI587839A	-28.2911
						PI438034	-28.0556	PI629008	-27.8557	PI547873	-27.9691	PI507086	-27.7859	PI458283	-28.003	PI594842	-28.2923
						PI464891A	-28.0568	PI291299	-27.8557	PI547857	-27.9691	PI567287	-27.786	PI398496	-28.0031	PI407136	-28.2924
						PI522232	-28.0572	PI547771	-27.856	PI567267B	-27.9694	PI407998C	-27.786	PI458273	-28.0032	PI587601A	-28.2928
						PI438195	-28.0579	PI79773	-27.8561	PI547878	-27.9695	PI506655	-27.7861	PI567407	-28.0036	PI594004C	-28.2933
						PI603317	-28.0598	PI578412	-27.8561	PI90486	-27.9696	PI424229A	-27.7861	PI599508	-28.0036	PI628911	-28.2934
						PI437095	-28.0598	PI437946A	-27.8567	PI606374	-27.9699	PI603413	-27.7862	PI507048	-28.0037	PI507595	-28.2938
						PI347546A	-28.0602	PI416846	-27.857	PI548614	-27.9702	PI547656	-27.7863	PI398468	-28.0038	PI594591B	-28.2944
						PI438118	-28.0607	PI89014	-27.8573	PI591521	-27.9704	PI408237	-27.7865	PI407826	-28.0039	PI594556	-28.2947
						PI437524	-28.0607	PI467340	-27.8574	PI591539	-27.9708	PI442007B	-27.7865	PI408147	-28.0041	PI587705A	-28.2967
						PI447003B	-28.0609	PI91164	-27.8574	PI603915A	-27.9709	PI424303	-27.7867	PI398217	-28.0042	PI506497	-28.2975
						PI437547	-28.0618	PI603753A	-27.8575	PI430624	-27.971	PI398766	-27.7867	PI416849	-28.0043	PI407138	-28.2985
						PI437969	-28.062	PI438262	-27.8581	PI417175	-27.971	PI424038A	-27.7868	PI605885A	-28.0044	PI436567	-28.2994
						PI522198B	-28.0621	PI458508A	-27.8581	PI458113	-27.9711	PI594463B	-27.7869	PI408094-1	-28.0045	PI587679	-28.2995
						PI437133	-28.0627	PI68481	-27.8581	PI587980B	-27.9711	PI424236	-27.7869	PI398269	-28.0045	PI374219	-28.2998
						PI297541	-28.0631	PI547696	-27.8587	PI578368	-27.9713	PI416968	-27.787	PI605789A	-28.0045	PI587806B	-28.2999
						PI437854	-28.0644	PI88798	-27.8588	PI591509	-27.9714	PI567656	-27.7873	PI507518	-28.0047	PI374221	-28.3
						PI603338	-28.0646	PI437864B	-27.8595	PI591533	-27.9716	PI583366	-27.7873	PI83874	-28.0048	PI407139	-28.3003
						PI476345	-28.0649	PI437325	-27.8596	PI547819	-27.9718	PI417002	-27.7874	PI407919	-28.0054	PI594436	-28.3006
						PI438492	-28.065	PI89073	-27.8602	PI461419	-27.9719	PI458053B	-27.7874	PI458164	-28.0055	PI458212	-28.3008
						PI491579	-28.0653	PI567197	-27.8603	PI506762A	-27.9719	PI408235	-27.7875	PI594023A	-28.0056	PI408003-2	-28.3008
						PI437695A	-28.0657	PI548168	-27.8604	PI567404A	-27.9722	PI547471	-27.7876	PI567650D	-28.0056	PI587839B	-28.3009
						PI184043	-28.0658	PI567418B	-27.8606	PI592950	-27.9723	PI632645	-27.7879	PI391597	-28.0058	PI587868	-28.301
						PI437395B	-28.0666	PI291302C	-27.8609	PI92722	-27.9723	PI103419B	-27.7881	PI507079	-28.0058	PI587668C	-28.3019
						PI438000	-28.0671	PI437153B	-27.8611	PI438281	-27.9726	PI594682B	-27.7883	PI567521	-28.0062	PI253662	-28.3024
						PI507785	-28.0671	PI567241	-27.8615	PI547689	-27.9728	PI547421	-27.7883	PI407899	-28.0066	PI148260	-28.3026
						PI603337A	-28.0672	PI603419A	-27.8619	PI417077	-27.9731	PI196171	-27.7884	PI399014	-28.0067	PI587618A	-28.3039
						PI548625	-28.0675	PI437131	-27.8622	PI507774	-27.9733	PI594413	-27.7886	PI603507	-28.0068	PI587612F	-28.3041
						PI578340A	-28.0675	PI68670-1	-27.8628	PI427136	-27.9734	PI423893	-27.7886	PI398833	-28.0068	PI567376B	-28.3045
						PI532450	-28.0681	PI603667B	-27.8632	PI547885	-27.9734	PI508296F	-27.7886	PI399007	-28.0069	PI594434	-28.3049
						PI437614A	-28.0691	PI639528B	-27.8634	PI547892	-27.9735	PI229353	-27.7887	PI416808	-28.007	PI567322	-28.305
						PI437353	-28.0693	PI89170	-27.8646	PI548403	-27.9736	PI417339	-27.7887	PI416981	-28.007	PI578313B	-28.3053
						PI438140	-28.0694	PI639528C	-27.8647	PI547832	-27.9738	PI408260A	-27.7887	PI605863B	-28.0071	PI507036	-28.306
						PI603431	-28.07	PI92109	-27.8649	PI567435A	-27.9738	PI423839	-27.7887	PI398703	-28.0072	PI381675	-28.306
						PI437197	-28.0701	PI547743	-27.8649	PI548253	-27.9739	PI548337	-27.7888	PI408160	-28.0072	PI221717	-28.3061
						PI445834	-28.0708	PI437897	-27.8651	PI89012-1	-27.9742	PI567655	-27.789	PI587585A	-28.0073	PI587725B	-28.3065
						PI361092	-28.072	PI518751	-27.8654	PI548632	-27.9742	PI346308	-27.7891	PI506550B	-28.0073	PI430625	-28.3067
						PI417139	-28.0731	PI437848A	-27.8662	PI196157	-27.9746	PI594457B	-27.7891	PI476931	-28.0079	PI587661B	-28.3071
						PI91733	-28.0734	PI54862	-27.8665	PI86063	-27.9746	PI567669	-27.7891	PI399118	-28.0079	PI594491	-28.3076
						PI251585	-28.0739	PI547773	-27.8667	PI591516	-27.9746	PI424396	-27.7892	PI605887A	-28.0082	PI381673	-28.3084
						PI438127	-28.0742	PI547782	-27.8669	PI634905	-27.9751	PI398368	-27.7892	PI398733	-28.0082	PI578323B	-28.3087
						PI437648A	-28.0744	PI437454	-27.8669	PI547694	-27.9752	PI594779	-27.7893	PI408250	-28.0082	PI378684A	-28.3088
						PI539863	-28.0744	PI639556B	-27.867	PI518672	-27.9752	PI547434	-27.7895	PI398583	-28.0084	PI587794	-28.3089
						PI417516	-28.0749	PI603756	-27.8671	PI417291	-27.9754	PI594452	-27.7896	PI605874B	-28.0085	PI416927	-28.3089
						PI438023	-28.0759	PI578500	-27.8671	PI603655	-27.9756	PI540555	-27.7896	PI407833B	-28.0088	PI381677	-28.309
						PI437160	-28.0759	PI438011	-27.8673	PI547864	-27.9756	PI507151	-27.7896	PI438297	-28.009	PI381656	-28.3109
						PI248397	-28.0759	PI603472A	-27.8673	PI92601-1	-27.9759	PI424472B	-27.7898	PI417106	-28.009	PI381662	-28.311
						PI506678	-28.076	PI430596	-27.8676	PI547868	-27.9761	PI603417	-27.7898	PI157493	-28.0091	PI165673	-28.3111
						PI437630C	-28.0762	PI547753	-27.8676	PI532453A	-27.9761	PI442011	-27.7899	PI594005B	-28.0092	PI594425	-28.3114
						PI603351	-28.0762	PI437867B	-27.8678	PI567778	-27.9763	PI398188	-27.79	PI605876G	-28.0094	PI594674A	-28.3116
						PI479744	-28.0763	PI437488	-27.8681	PI68748-1	-27.9765	PI532460A	-27.79	PI408163	-28.0095	PI381676	-28.3119
						PI438502	-28.0765	PI437879	-27.8682	PI567457	-27.9766	PI548400	-27.7901	PI597469	-28.0102	PI587896	-28.313
						PI79617	-28.0765	PI547712	-27.8683	PI591503	-27.9767	PI547664	-27.7903	PI408141	-28.0103	PI381678	-28.313
						PI438134	-28.077	PI548554	-27.8684	PI591504	-27.9768	PI594648B	-27.7905	PI416960	-28.0103	PI201431	-28.3133
						PI297511	-28.078	PI437084	-27.8688	PI104708	-27.9769	PI398716	-27.7906	PI408188	-28.0104	PI587892B	-28.3134
						PI361117	-28.0784	PI547733	-27.8688	PI92720	-27.9776	PI81042-1	-27.7906	PI408229B	-28.0105	PI605887C	-28.3134
						PI248400	-28.0787	PI92661	-27.8693	PI567679A	-27.9776	PI417233	-27.7911	PI605877B	-28.0107	PI587687A	-28.3138
						PI548572	-28.0797	PI507543	-27.8693	PI567586B	-27.9777	PI424580	-27.7912	PI399045	-28.0108	PI201428	-28.3139
						PI578344B	-28.0806	PI437653	-27.8694	PI437500B	-27.9779	PI157442	-27.7914	PI398582	-28.0108	PI407258	-28.3139
						PI291310A	-28.0807	PI475815	-27.8697	PI87026	-27.9783	PI437749	-27.7915	PI587651	-28.0108	PI594577	-28.3142
						PI417525	-28.0808	PI561312	-27.8697	PI291306B	-27.9783	PI507082C	-27.7916	PI340000	-28.0108	PI548463	-28.315
						PI561302B	-28.0809	PI297536	-27.8698	PI567648A	-27.9785	PI407195	-27.7917	PI458048	-28.0108	PI587751	-28.3151
						PI437966	-28.0813	PI68454	-27.8699	PI591518	-27.9785	PI424286	-27.7917	PI398818	-28.0109	PI587558C	-28.3152
						PI603424B	-28.0814	PI603757B	-27.8703	PI547887	-27.9786	PI547457	-27.7919	PI408274	-28.0109	PI587566A	-28.3153
						PI438111B	-28.0816	PI547760	-27.8704	PI437390	-27.9789	PI547512	-27.792	PI398255	-28.0109	PI587705B	-28.3164
						PI79727	-28.083	PI548617	-27.8705	PI84579	-27.9791	PI424246	-27.792	PI85666S	-28.011	PI605890B	-28.3165
						PI417528	-28.0831	PI92589	-27.8706	PI597478A	-27.9795	PI507571	-27.7921	PI548667	-28.0111	PI221972	-28.3178
						PI291273	-28.0833	PI79695	-27.871	PI603384	-27.9799	PI567749B	-27.7923	PI605753	-28.0111	PI587557B	-28.3178
						PI438232	-28.0833	PI437386	-27.8715	PI547880	-27.9801	PI408203B	-27.7923	PI399082	-28.0111	PI594017	-28.3179
						PI438363	-28.0836	PI603656	-27.8715	PI561330B	-27.9802	PI398318	-27.7924	PI398793	-28.0111	PI587800	-28.3184
						PI437612	-28.0836	PI68683	-27.8716	PI574541	-27.9803	PI424310	-27.7926	PI416771	-28.0112	PI408296B	-28.3187
						PI68576	-28.0837	PI548510	-27.8718	PI549039	-27.9805	PI408196B	-27.7926	PI594922	-28.0112	PI200461	-28.3189
						PI603353	-28.0847	PI606421	-27.8719	PI547841	-27.9805	PI578478A	-27.7927	PI399032	-28.0112	PI567394A	-28.3189
						PI438108	-28.0848	PI70197	-27.8721	PI70501	-27.9807	PI398839	-27.7927	PI408157	-28.0113	PI587612C	-28.3191
						PI437909A	-28.0848	PI437793	-27.8723	PI547871	-27.9808	PI547603	-27.7927	PI398971	-28.0113	PI381679	-28.3191
						PI291272	-28.0851	PI361074	-27.8728	PI634765	-27.9812	PI406710	-27.7928	PI408165	-28.0114	PI567206	-28.3208
						PI437200A	-28.0852	PI417520	-27.8736	PI547844	-27.9814	PI424051B	-27.7928	PI398301	-28.0114	PI587940	-28.3231
						PI438230B	-28.0852	PI547713	-27.8737	PI591486	-27.9815	PI424605A	-27.7928	PI407980	-28.0116	PI594422	-28.3236
						PI438106	-28.0853	PI437407	-27.8742	PI591537	-27.9815	PI229359	-27.793	PI408059	-28.0116	PI269518C	-28.3238
						PI437381A	-28.0858	PI603348C	-27.8745	PI547847	-27.9819	PI547577	-27.7932	PI339989	-28.0117	PI587559B	-28.3246
						PI36653	-28.0861	PI547679	-27.8745	PI567602B	-27.982	PI283330	-27.7933	PI594660A	-28.0118	PI212605	-28.325
						PI438077	-28.0867	PI476352A	-27.8747	PI88297	-27.9821	PI424567	-27.7935	PI507509A	-28.0118	PI587666	-28.3252
						PI437994	-28.0868	PI533656	-27.8747	PI547655	-27.9821	PI508293	-27.7935	PI559934	-28.0118	PI594674B	-28.3253
						PI438060	-28.0871	PI547684	-27.8751	PI547881	-27.9822	PI548201	-27.7935	PI594005C	-28.0119	PI587618C	-28.3254
						PI522212A	-28.0874	PI68709	-27.8752	PI547652	-27.9822	PI603726	-27.7937	PI631122	-28.012	PI209333	-28.3256
						PI557011	-28.0879	PI437788A	-27.8753	PI96322	-27.9822	PI398470	-27.7937	PI408325	-28.0121	PI632944D	-28.3273
						PI603325	-28.0879	PI507352	-27.8753	PI547859	-27.9826	PI547469	-27.7937	PI407846	-28.0125	PI587603D	-28.3276
						PI326580	-28.088	PI68680	-27.8755	PI470227B	-27.9827	PI507026	-27.7938	PI594605B	-28.0125	PI594423	-28.3282
						PI96152	-28.088	PI437494	-27.8758	PI91341	-27.9828	PI423731	-27.7938	PI407821B	-28.0126	PI567412	-28.3283
						PI372418	-28.0881	PI603385	-27.876	PI591515	-27.9829	PI587600A	-27.7938	PI408099	-28.0126	PI587835	-28.3296
						PI189945	-28.0884	PI69501	-27.8762	PI561313	-27.9833	PI458041	-27.7941	PI508297	-28.0126	PI587723A	-28.3304
						PI437119	-28.0898	PI547770	-27.8763	PI547858	-27.9833	PI548409	-27.7942	PI594012	-28.0127	PI603696	-28.3317
						PI548258	-28.0906	PI437961	-27.8763	PI547846	-27.9834	PI398234	-27.7942	PI507095B	-28.0128	PI221714	-28.3318
						PI250844	-28.0907	PI632946	-27.8766	PI437103	-27.9836	PI398412	-27.7943	PI408123	-28.0129	PI587698B	-28.3323
						PI437661A	-28.0922	PI547718	-27.8767	PI567649	-27.9842	PI86490-3	-27.7944	PI417346	-28.0129	PI507476	-28.334
						PI639537	-28.0922	PI567166	-27.8769	PI591507	-27.9844	PI594607	-27.7945	PI587625A	-28.013	PI587661A	-28.3343
						PI401418	-28.0928	PI603764B	-27.8774	PI547682	-27.9846	PI416987	-27.7947	PI587647A	-28.0131	PI464937A	-28.3353
						PI70027	-28.0928	PI438109C	-27.8776	PI547870	-27.9851	PI547665	-27.7947	PI408122	-28.0134	PI587766	-28.3353
						PI437700	-28.0928	PI547720	-27.878	PI189928	-27.9856	PI567602C	-27.7947	PI417440	-28.0135	PI603617	-28.3358
						PI361088A	-28.0933	PI89004	-27.8781	PI634762	-27.9856	PI507382	-27.7948	PI407804	-28.0136	PI594709	-28.3383
						PI68551-3	-28.0933	PI427088E	-27.8782	PI634763	-27.9858	PI613559F	-27.7948	PI408120	-28.0137	PI567744C	-28.3384
						PI438241	-28.0934	PI548575	-27.8786	PI54610-1	-27.9861	PI423797	-27.795	PI417240	-28.0138	PI587601B	-28.339
						PI70016	-28.0934	PI437797	-27.8787	PI547853	-27.9864	PI567643	-27.7951	PI398928	-28.0139	PI587788C	-28.3391
						PI153290	-28.0941	PI68439	-27.8791	PI547833	-27.9868	PI547613	-27.7951	PI561286	-28.014	PI594417	-28.3403
						PI522198C	-28.0942	PI547736	-27.8793	PI547874	-27.9869	PI423769B	-27.7951	PI408190	-28.0141	PI170889	-28.3407
						PI603424D	-28.0946	PI548511	-27.8795	PI548242	-27.9869	PI547579	-27.7951	PI407892B	-28.0141	PI567201A	-28.3416
						PI153255	-28.095	PI437375A	-27.8798	PI89009-2	-27.9872	PI235347	-27.7952	PI399123	-28.0141	PI170891	-28.3446
						PI81772	-28.0951	PI437463A	-27.8798	PI567372A	-27.9874	PI424466	-27.7954	PI424137A	-28.0142	PI407147	-28.3455
						PI88805-2	-28.0964	PI427107C	-27.8801	PI80461	-27.9877	PI408262B	-27.7955	PI407794	-28.0144	PI378696B	-28.346
						PI437822	-28.0967	PI437309	-27.8802	PI591540	-27.9879	PI243533	-27.7955	PI506831	-28.0148	PI174863	-28.3478
						PI438123B	-28.0968	PI591547	-27.8804	PI490765	-27.9879	PI567540A	-27.7956	PI398630	-28.0149	PI159322	-28.3481
						PI184044	-28.0969	PI68446	-27.8807	PI84578	-27.988	PI86491	-27.7958	PI605836	-28.0153	PI603539A	-28.3486
						PI291274A	-28.0972	PI291306A	-27.8808	PI591510	-27.9881	PI424266	-27.7958	PI587821B	-28.0154	PI603611B	-28.3488
						PI593957	-28.0974	PI417218	-27.8809	PI592971	-27.9881	PI398243	-27.7958	PI417237	-28.0154	PI594549A	-28.3497
						PI596526	-28.098	PI548374	-27.8811	PI591526	-27.9881	PI594821B	-27.7958	PI587604C	-28.0156	PI587880B	-28.3531
						PI603187	-28.098	PI378670B	-27.8811	PI547845	-27.9882	PI56563	-27.796	PI424602	-28.0159	PI587826	-28.3537
						PI437918	-28.0984	PI507699	-27.8815	PI471899	-27.9885	PI417380	-27.7961	PI605871B	-28.0161	PI594641	-28.3538
						PI532449	-28.0985	PI547746	-27.8818	PI591513	-27.9888	PI508269	-27.7962	PI632747	-28.0161	PI587824	-28.3539
						PI69507	-28.0989	PI438329	-27.8823	PI594409B	-27.989	PI157417	-27.7965	PI587575B	-28.0163	PI424474-2	-28.3543
						PI84810	-28.099	PI437605B	-27.8824	PI603553	-27.9892	PI547406	-27.7966	PI398972	-28.0163	PI587742A	-28.3551
						PI437162	-28.1002	PI437964A	-27.8826	PI634891	-27.9896	PI423975	-27.7968	PI399033	-28.0164	PI587788B	-28.3555
						PI68746	-28.1005	PI591548	-27.8828	PI603552	-27.9897	PI424352	-27.7968	PI588053A	-28.0165	PI587880A	-28.3566
						PI437958	-28.1006	PI438298	-27.8831	PI532453B	-27.9897	PI407658C	-27.797	PI578437A	-28.0168	PI567314	-28.3569
						PI597462A	-28.1008	PI603602	-27.8835	PI548542	-27.9897	PI416913	-27.7971	PI90243	-28.0169	PI594000	-28.3576
						PI479745	-28.101	PI79737	-27.8838	PI70500	-27.9898	PI603687A	-27.7972	PI587846A	-28.0171	PI587839C	-28.3577
						PI437763	-28.1011	PI547729	-27.8841	PI547856	-27.99	PI547415	-27.7975	PI407921	-28.0175	PI587817	-28.3597
						PI291275	-28.1014	PI547730	-27.8842	PI567686	-27.9901	PI548555	-27.7976	PI594432	-28.0175	PI587757B	-28.3625
						PI438169	-28.1019	PI438257B	-27.8843	PI634764	-27.9902	PI567492	-27.7977	PI605781B	-28.0177	PI587832	-28.364
						PI266807C	-28.1019	PI437848B	-27.8845	PI547834	-27.9904	PI588052B	-27.7979	PI417418	-28.0177	PI378696A	-28.3652
						PI437835	-28.1021	PI547780	-27.8854	PI547862	-27.9905	PI578490	-27.7979	PI408056	-28.0183	PI86904	-28.3679
						PI507797	-28.1027	PI91115	-27.8859	PI634761	-27.9911	PI398666	-27.7982	PI408183	-28.0187	PI587723B	-28.3681
						PI507786	-28.1027	PI547710	-27.8865	PI567452	-27.9911	PI548532	-27.7982	PI398796	-28.0187	PI603627	-28.3706
						PI437558	-28.1032	PI438003	-27.8866	PI518718B	-27.9913	PI588015A	-27.7982	PI548254	-28.0188	PI548478	-28.3719
						PI68572	-28.1033	PI547717	-27.8867	PI612611	-27.9913	PI547403	-27.7982	PI417159	-28.0189	PI587761	-28.3725
						PI437756B	-28.1035	PI427107A	-27.887	PI548262	-27.9916	PI398484	-27.7982	PI408218	-28.0191	PI587676	-28.378
						PI578346C	-28.1036	PI86031	-27.8871	PI70201	-27.9919	PI408320	-27.7982	PI603615A	-28.0192	PI398220	-28.3787
						PI153227	-28.1042	PI70459	-27.8876	PI547810	-27.9921	PI398884	-27.7983	PI594884	-28.0194	PI507477	-28.3814
						PI291276	-28.1045	PI547685	-27.8878	PI591530	-27.9921	PI408019B	-27.7983	PI632646	-28.0194	PI417345A	-28.3819
						PI361066A	-28.1046	PI547794	-27.8878	PI603585A	-27.9923	PI85506	-27.7985	PI417053	-28.0197	PI587790A	-28.3832
						PI437530	-28.1048	PI437827	-27.8879	PI91174	-27.9925	PI548197	-27.7986	PI399071	-28.0199	PI567406B	-28.3835
						PI184046	-28.1049	PI547723	-27.8887	PI547624	-27.9925	PI603738	-27.7987	PI605818B	-28.0202	PI594810B	-28.3843
						PI507781	-28.105	PI547735	-27.889	PI591517	-27.9925	PI424545	-27.7987	PI507509B	-28.0203	PI615501	-28.3846
						PI438511	-28.1057	PI438391	-27.8892	PI547854	-27.9928	PI567554B	-27.7987	PI407970	-28.0204	PI159321	-28.3846
						PI608726	-28.1061	PI291301	-27.8892	PI567705	-27.9931	PI398405	-27.7988	PI603731A	-28.0204	PI548459	-28.3859
						PI438207A	-28.1072	PI475824B	-27.8894	PI567576	-27.9931	PI404185	-27.7988	PI408046	-28.0205	PI628820	-28.386
						PI512322B	-28.1075	PI92684	-27.8895	PI603723	-27.9931	PI63945	-27.799	PI594605A	-28.0205	PI96257	-28.3862
						PI437705	-28.1077	PI290126B	-27.8898	PI548779	-27.9933	PI458151	-27.7991	PI561395	-28.0206	PI587842	-28.388
						PI507801	-28.108	PI548244	-27.8902	PI542044	-27.9935	PI82264	-27.7992	PI408134C	-28.021	PI594699	-28.3887
						PI361088B	-28.1093	PI547703	-27.8902	PI436684	-27.9935	PI603910B	-27.7994	PI605780B	-28.0211	PI594736	-28.3888
						PI79648	-28.1097	PI438019B	-27.8906	PI518670	-27.9936	PI594439A	-27.7994	PI84874	-28.0212	PI567332	-28.3894
						PI597450A	-28.1097	PI437419B	-27.8907	PI591505	-27.9938	PI603459	-27.7998	PI605756	-28.0214	PI587721A	-28.3902
						PI578392A	-28.1099	PI479724B	-27.8908	PI90258	-27.9939	PI547467	-27.7998	PI417172	-28.0218	PI424595	-28.3939
						PI548673	-28.1108	PI437104	-27.8908	PI437476	-27.994	PI506420	-27.7999	PI587604A	-28.0219	PI587721C	-28.3975
						PI597452A	-28.1109	PI548291	-27.891	PI591519	-27.9941	PI70208	-27.7999	PI399096	-28.022	PI346301	-28.4036
						PI603339A	-28.1116	PI603750B	-27.8911	PI547813	-27.9945	PI424575	-27.8	PI170895	-28.022	PI171436	-28.4039
						PI597457A	-28.1121	PI427088F	-27.8915	PI547589	-27.9947	PI458131	-27.8001	PI407948	-28.0222	PI324066	-28.4051
						PI297514	-28.1121	PI437326	-27.8915	PI547884	-27.9953	PI506850	-27.8001	PI567399	-28.0223	PI603539D	-28.4078
						PI438128B	-28.1127	PI437378B	-27.8916	PI547822	-27.9956	PI398242	-27.8002	PI594595	-28.0223	PI603539B	-28.4099
						PI479752	-28.1139	PI547721	-27.8916	PI578497B	-27.9956	PI506520	-27.8004	PI408110B	-28.0225	PI603519	-28.4131
						PI291274B	-28.1147	PI437308	-27.892	PI92601-2	-27.9962	PI605840G	-27.8005	PI398452	-28.0226	PI381685	-28.415
						PI437771	-28.1151	PI96188	-27.8921	PI438333	-27.9964	PI506734	-27.8005	PI605897A	-28.0227	PI603517A	-28.4161
						PI578339A	-28.1154	PI404188A	-27.8926	PI547889	-27.9969	PI507404	-27.8006	PI407819	-28.0231	PI170886	-28.4171
						PI597663	-28.1158	PI437382	-27.8927	PI591528	-27.997	PI594483	-27.8007	PI509080	-28.0234	PI174862	-28.4222
						PI612762	-28.1159	PI548605	-27.8929	PI209334	-27.997	PI506973	-27.8007	PI398866	-28.0235	PI567232B	-28.4251
						PI437859	-28.116	PI547711	-27.8939	PI438486	-27.9976	PI547462	-27.8008	PI594880	-28.0235	PI587725C	-28.4253
						PI361098	-28.1161	PI603661A	-27.894	PI92601-5	-27.9988	PI603159	-27.8009	PI605880	-28.0235	PI212716	-28.427
						PI603428A	-28.1167	PI84666-1	-27.8941	PI70188	-27.9989	PI590932	-27.8011	PI399105	-28.0237	PI587823	-28.431
						PI522225A	-28.1167	PI73583	-27.8944	PI547835	-27.9989	PI547553	-27.8011	PI509076	-28.0238	PI378694	-28.4326
						PI438398	-28.1174	PI92733	-27.8945	PI68523	-27.9989	PI506847	-27.8011	PI458185	-28.0238	PI594639	-28.4352
						PI445802	-28.1176	PI597386	-27.8946	PI407810	-27.9991	PI605840D	-27.8012	PI594885A	-28.0238	PI170887	-28.4375
						PI291277	-28.1183	PI68465-1	-27.8953	PI567506	-27.9992	PI82558	-27.8013	PI417308	-28.0238	PI398956	-28.4377
						PI603408	-28.1185	PI603368	-27.8953	PI547842	-27.9993	PI547488	-27.8013	PI408162	-28.0239	PI157487A	-28.4385
						PI437755	-28.1186	PI437573B	-27.8953	PI79692	-28.0002	PI398941	-27.8015	PI506893	-28.0239	PI594703	-28.4454
						PI204653	-28.1188	PI603749	-27.8955	PI532457	-28.0003	PI407972B	-27.8016	PI398307	-28.024	PI567232A	-28.4479
						PI578350B	-28.1192	PI548584	-27.8955	PI547863	-28.0003	PI507291	-27.8017	PI632656B	-28.0245	PI417378	-28.4525
						PI438027B	-28.1197	PI547734	-27.8956	PI591529	-28.0005	PI603673G	-27.8019	PI476924	-28.0247	PI594673	-28.464
						PI438045	-28.1205	PI567246	-27.8957	PI548289	-28.0005	PI94159B	-27.8019	PI407844	-28.025	PI587757A	-28.4646
						PI347560	-28.1207	PI547695	-27.8958	PI407730	-28.001	PI507178	-27.802	PI594006	-28.0251	PI423727	-28.4671
						PI438271A	-28.1213	PI547787	-27.8961	PI567645A	-28.0017	PI407658A	-27.8021	PI399050	-28.0252	PI594642	-28.4703
						PI438211B	-28.1215	PI548371	-27.8963	PI547850	-28.002	PI408316	-27.8022	PI506941	-28.0252	PI417278	-28.4718
						PI437778	-28.1216	PI591541	-27.8963	PI548631	-28.0021	PI592929	-27.8023	PI407841	-28.0253	PI603697	-28.4742
						PI196325	-28.1218	PI547719	-27.8964	PI547838	-28.0021	PI547580	-27.8023	PI408009	-28.0253	PI567329	-28.4784
						PI438443	-28.1221	PI437311A	-27.8965	PI567586A	-28.0022	PI408236	-27.8024	PI587734	-28.0253	PI592937	-28.5152
						PI603424C	-28.1225	PI548512	-27.897	PI548522	-28.0024	PI594022	-27.8024	PI398782	-28.0254	FC31721	-28.5371
						PI361057	-28.1238	PI603398A	-27.8974	PI603753B	-28.0026	PI567740	-27.8024	PI196175	-28.0258	PI548481	-28.5669
						PI437526B	-28.1238	PI547754	-27.8974	PI547848	-28.0034	PI92707-2	-27.8025	PI407811	-28.0258
						PI361113	-28.124	PI68430	-27.8982	PI483460B	-28.0035	PI398883	-27.8025	PI407878	-28.0259
						PI361071C	-28.1248	PI84673	-27.8984	PI594401A	-28.0035	PI507082A	-27.8025	PI567328	-28.0261
						PI438124A	-28.125	PI437891	-27.8985	PI597387	-28.0036	PI458166	-27.8026	PI407813	-28.0261
						PI522217	-28.1261	PI547727	-27.8987	PI597478B	-28.0037	PI507318	-27.8026	PI398324	-28.0263
						PI639553	-28.1265	PI632962	-27.8987	PI547839	-28.0037	PI547475	-27.8027	PI587667	-28.0265
						PI291282	-28.1267	PI603908	-27.899	PI547877	-28.0038	PI547559	-27.8027	PI399025	-28.0266
						PI438007	-28.127	PI561700	-27.8992	FC31572-3	-28.0046	PI547632	-27.8028	PI398333	-28.0266
						PI438211A	-28.1276	PI567473D	-27.8996	PI547650	-28.0046	PI588052A	-27.8028	PI399086	-28.0271
						PI603426F	-28.1278	PI547678	-27.8996	PI93565A	-28.0049	PI547662	-27.8028	PI408117	-28.0271
						PI437469B	-28.1294	PI547778	-27.8996	PI479747	-28.0051	PI587987C	-27.8031	PI597470	-28.0272
						PI437607	-28.1294	PI547699	-27.8997	PI157416	-28.0051	PI547629	-27.8034	PI407816	-28.0273
						PI578350A	-28.1303	PI547752	-27.8997	PI594444B	-28.0058	PI547498	-27.8034	PI507690	-28.0275
						PI437189B	-28.131	PI232993	-27.8999	PI547420	-28.006	PI594486B	-27.8034	PI596540	-28.0275
[truncated: 2,486 more rows]

## Sheet: Table S7
Table S7 Predicted highest and lowest C13 ratio accessions using GEBVs only, from the soybean germplasm reported by Song et al., 2015. The training set for the prediction of 19,285 accessions was determined from the BLUEs of averaged across environments of the present study 201 genotypes.
[truncated: 131 more rows]

[truncated: 6 more sheets: Table S8, Table S9, Fig S1, Fig S2, Fig S3, Fig S4]
